# Supplementary material for: Crystal structure of di-μ-hydroxido-bis­{aqua­[ethyl (1,10-phenanthrolin-3-yl)phospho­nato-κ2 N,N′]copper(II)} hepta­hydrate
Source: Acta Crystallogr E Crystallogr Commun. 2018 Nov 9;74(Pt 12):1751–4. doi: 10.1107/S2056989018015724 (PMC6281120; doi:10.1107/S2056989018015724)
Supplement: Supplementary file 1 [file e-74-01751-sup1.cif]

##############################################################################
#                                                                            #
# This CIF contains the data in a paper accepted for publication in          #
# Acta Crystallographica Section E. It conforms to the requirements of       #
# Notes for Authors for Acta Crystallographica Section E, and has been       #
# peer reviewed under the auspices of the IUCr Commission on Journals.       #
#                                                                            #
# Full details of the Crystallographic Information File format               #
# are given in the paper "The Crystallographic Information File (CIF):       #
# a New Standard Archive File for Crystallography" by S. R. Hall, F. H.      #
# Allen and I. D. Brown [Acta Cryst. (1991), A47, 655-685].                  #
#                                                                            #
# The current version of the core CIF dictionary is obtainable from          #
# ftp://ftp.iucr.org/pub/cif_core.dic.                                       #
#                                                                            #
# Software is freely available for graphical display of the structure(s)     #
# in this CIF. For information consult the CIF software page                 #
# http://www.iucr.org/resources/cif/software.                                #
#                                                                            #
# This file may be used for bona fide research purposes within the           #
# scientific community so long as proper attribution is given to the journal # 
# article from which it was obtained.                                        #
#                                                                            #
##############################################################################
data_I
_audit_creation_method
;
Olex2 1.2
(compiled Aug 10 2017 17:28:52 for OlexSys, GUI svn.r5381)
;
_journal_date_recd_electronic     2018-09-19
_journal_date_accepted     2018-11-06
_journal_name_full     'Acta Crystallographica, Section E'
_journal_year     2018
_journal_volume     74
_journal_issue     12
_journal_page_first     1751
_journal_page_last     1754
_journal_paper_category     GM
_journal_paper_doi     10.1107/S2056989018015724
_journal_coeditor_code     CQ2028
_publ_contact_author_name     'Yoann Rousselin'
_publ_contact_author_address
;
ICMUB
UMR CNRS 6302
Universite Bourgogne Franche Comte
9 avenue Alain Savary
21078 Dijon cedex
France
;
_publ_contact_author_email     'yoann.rousselin@u-bourgogne.fr'
_publ_contact_author_fax     '+33(0)380393835'
_publ_contact_author_phone     '+33(0)380393835'
_publ_section_title
;
Crystal structure of di-\m-hydroxido-bis{aqua[ethyl
(1,10-phenanthrolin-3-yl)phosphonato-\k^2^<i>N</i>,<i>N</i>']copper(II)}
heptahydrate
;
_publ_section_title_footnote     .
loop_
    _publ_author_name
    _publ_author_footnote
    _publ_author_address
    'Mitrofanov, Alexander Yu.' .
;
Department of Chemistry
Moscow State University
Leninskie Gory, GSP-3
Moscow 119991
Russian Federation
;
    'Rousselin, Yoann' .
;
ICMUB
UMR CNRS 6302
Universit\'e Bourgogne Franche-Comt\'e
9 avenue Alain Savary
21078 Dijon cedex
France
;
_publ_section_synopsis
;
In the binuclear complex,
[Cu~2~(OH)~2~(C~12~H~7~N~2~(PO~3~C~2~H~5~))~2~(H~2~O)~2~]\\cdot7H~2~O, the two
Cu^2+^ cations each have a square-pyramidal geometry and are bridged by two
hydroxide groups. The phenanthroline ligand in this complex acts as a
counter-ion due to a negatively charged monoethylphosphoryl group. In the
crystal, O---H...O hydrogen bonds link the cations, P(O)(O^-^)(OEt) group and
water molecules of crystallization into a three-dimensional supramolecular
architecture.
;
_chemical_name_systematic
;
Di-\m-hydroxido-bis{aqua[ethyl
(1,10-phenanthrolin-3-yl)phosphonato-\k^2^<i>N</i>,<i>N</i>']copper(II)}
heptahydrate
;
_chemical_name_common     ?
_chemical_formula_moiety     'C28 H30 Cu2 N4 O10 P2, 7(H2 O)'
_chemical_formula_sum     'C28 H44 Cu2 N4 O17 P2'
_chemical_formula_iupac     '[Cu2 (O H)2 (C14 H12 N2 P O3)2 (H2 O)2], 7H2 O'
_chemical_formula_weight     897.69
_chemical_melting_point     ?
_space_group_crystal_system     monoclinic
_space_group_name_H-M_alt     'C 2/c'
_space_group_name_Hall     '-C 2yc'
loop_
    _space_group_symop_operation_xyz
    'x, y, z'
    '-x, y, -z+1/2'
    'x+1/2, y+1/2, z'
    '-x+1/2, y+1/2, -z+1/2'
    '-x, -y, -z'
    'x, -y, z-1/2'
    '-x+1/2, -y+1/2, -z'
    'x+1/2, -y+1/2, z-1/2'
_cell_length_a     13.3883(4)
_cell_length_b     14.0448(4)
_cell_length_c     20.1547(5)
_cell_angle_alpha     90
_cell_angle_beta     98.702(2)
_cell_angle_gamma     90
_cell_volume     3746.18(18)
_cell_formula_units_Z     4
_cell_measurement_reflns_used     8438
_cell_measurement_theta_min     4.439
_cell_measurement_theta_max     68.525
_cell_measurement_temperature     115.0(10)
_exptl_crystal_description     prism
_exptl_crystal_colour     'clear light blue'
_exptl_crystal_size_max     0.09
_exptl_crystal_size_mid     0.09
_exptl_crystal_size_min     0.05
_exptl_crystal_density_diffrn     1.592
_exptl_crystal_density_meas     ?
_exptl_crystal_density_method     ?
_exptl_crystal_F_000     1856
_exptl_absorpt_coefficient_mu     2.894
_exptl_absorpt_correction_type     numerical
_exptl_absorpt_process_details
;
(SADABS; Bruker, 2012)
;
_exptl_absorpt_correction_T_min     0.8663
_exptl_absorpt_correction_T_max     0.9488
_diffrn_ambient_temperature     115.0(10)
_diffrn_source     'sealed X-ray tube'
_diffrn_radiation_type     CuK\a
_diffrn_radiation_wavelength     1.54178
_diffrn_radiation_monochromator     'QUAZAR MX multilayer optics'
_diffrn_measurement_device_type     'Bruker D8 VENTURE'
_diffrn_measurement_device     '\k-geometry diffractometer'
_diffrn_measurement_method     '\f and \w scans'
_diffrn_detector     CMOS
_diffrn_detector_area_resol_mean     '1024 x 1024'
_diffrn_reflns_number     25890
_diffrn_reflns_av_R_equivalents     0.0733
_diffrn_reflns_av_unetI/netI     0.0448
_diffrn_reflns_theta_min     4.438
_diffrn_reflns_theta_max     68.572
_diffrn_reflns_theta_full     67.679
_diffrn_measured_fraction_theta_max     0.990
_diffrn_measured_fraction_theta_full     0.990
_diffrn_reflns_limit_h_min     -15
_diffrn_reflns_limit_h_max     16
_diffrn_reflns_limit_k_min     -16
_diffrn_reflns_limit_k_max     16
_diffrn_reflns_limit_l_min     -24
_diffrn_reflns_limit_l_max     24
_diffrn_standards_number     0
_diffrn_radiation_probe     x-ray
loop_
    _refln_index_h
    _refln_index_k
    _refln_index_l
    _refln_F_squared_meas
    _refln_F_squared_sigma
    2 0 0 5.77 0.42
    -2 0 0 5.61 0.43
    -4 0 0 494.26 15.24
    -4 0 0 452.95 15.21
    4 0 0 498.77 15.27
    -6 0 0 9.79 1.8
    -6 0 0 9.76 0.99
    6 0 0 9.95 1.8
    6 0 0 7.91 1.11
    6 0 0 10.29 1.35
    6 0 0 9.48 1.48
    -6 0 0 8.73 1.55
    -8 0 0 40.61 3.93
    -8 0 0 39.71 2.84
    8 0 0 41.86 2.28
    8 0 0 39.37 3.16
    -8 0 0 35.54 2.54
    -8 0 0 42.32 2.07
    8 0 0 40.19 2.69
    -8 0 0 45.15 2.85
    -10 0 0 30.76 2.07
    10 0 0 31.55 2.81
    10 0 0 35.08 2.35
    10 0 0 32.61 3.72
    10 0 0 33.56 2.86
    -10 0 0 39.5 3.29
    -10 0 0 35.96 2.89
    -12 0 0 10.39 2.2
    -12 0 0 12.58 1.88
    12 0 0 8.41 1.96
    12 0 0 12.7 1.91
    12 0 0 10.13 1.97
    -12 0 0 11.85 3.07
    -12 0 0 11.25 1.78
    14 0 0 19.92 2.75
    -14 0 0 19.86 2.48
    14 0 0 18.84 2.79
    14 0 0 16.71 2.4
    1 -1 0 167.66 5.05
    1 -1 0 164.8 5.21
    1 1 0 165.19 5.14
    -1 1 0 163.48 5.21
    -1 1 0 163.89 5.05
    3 -1 0 355.27 10.77
    -3 -1 0 338.51 10.65
    3 -1 0 326.33 10.43
    3 1 0 343.24 10.67
    -3 1 0 327.87 10.74
    -5 -1 0 10.63 1.26
    -5 -1 0 11.07 0.88
    5 -1 0 11.52 1.43
    5 -1 0 10.64 1.3
    5 -1 0 11.45 1.16
    -5 -1 0 10.33 0.83
    5 1 0 10.71 1
    -5 1 0 11.96 1.47
    -5 1 0 9.35 0.87
    -5 1 0 12.18 1.53
    7 -1 0 10.09 1.59
    -7 -1 0 11.63 1.36
    -7 -1 0 10.89 1.2
    7 -1 0 15.63 1.95
    -7 -1 0 12.93 1.74
    7 1 0 13.41 1.58
    -7 1 0 16.32 1.9
    7 1 0 12.83 1.95
    -7 1 0 13.4 1.43
    7 1 0 14.02 1.72
    -7 1 0 13.56 1.82
    7 1 0 10.92 1.79
    -7 1 0 11.1 1.6
    -9 -1 0 29.44 1.78
    9 -1 0 22.51 2.3
    9 -1 0 24.84 2.5
    9 -1 0 26.02 1.99
    -9 -1 0 27.3 3.11
    -9 -1 0 24.43 2.52
    9 -1 0 21.98 2.93
    -9 1 0 25.77 3.77
    -9 1 0 23.85 1.73
    9 1 0 27.31 2.4
    -9 1 0 24.43 2.62
    -9 1 0 29.35 2.71
    9 1 0 26.29 2.87
    9 1 0 30.05 2.15
    11 -1 0 3.27 1.55
    11 -1 0 1.94 1.5
    11 -1 0 -2.13 2.56
    -11 -1 0 2.64 2.58
    -11 -1 0 1.39 1.5
    11 -1 0 1.41 1.12
    -11 -1 0 1.12 0.98
    11 1 0 2.64 1.18
    -11 1 0 0.76 2.25
    11 1 0 -0.26 1.41
    -11 1 0 2.27 1.51
    11 1 0 1.45 1.69
    -11 1 0 1.98 0.99
    13 -1 0 68.39 4.19
    13 -1 0 71.52 4.47
    -13 -1 0 71.56 3.5
    -13 -1 0 78.34 5.3
    13 -1 0 72.49 3.88
    13 1 0 70.4 3.78
    13 1 0 73.39 4.45
    -13 1 0 70.5 5.4
    13 1 0 71.65 4.45
    -13 1 0 69.61 3.39
    15 -1 0 9.99 2.38
    15 1 0 9.15 2.29
    15 1 0 9.28 2.28
    -15 1 0 12.46 1.78
    15 1 0 8.82 1.87
    0 -2 0 23.79 0.87
    0 2 0 23.3 0.84
    0 2 0 23.4 0.84
    0 2 0 23.44 0.87
    -2 -2 0 0.55 0.13
    2 -2 0 0.79 0.29
    -2 -2 0 0.4 0.11
    2 -2 0 0.24 0.27
    -2 2 0 0.2 0.24
    -2 2 0 0.14 0.26
    2 2 0 0.37 0.15
    -4 -2 0 8.68 0.65
    4 -2 0 8.76 0.77
    -4 -2 0 9.07 0.6
    4 -2 0 8.23 0.86
    4 2 0 9.75 0.68
    -4 2 0 8.43 0.75
    -4 2 0 8.64 0.78
    6 -2 0 14 1.88
    -6 -2 0 11.75 1.89
    6 -2 0 12.8 2
    6 2 0 16.16 2.08
    -6 2 0 15.76 1.27
    6 2 0 12.87 1.41
    -6 2 0 13.97 1.8
    -6 2 0 15.37 1.3
    -8 -2 0 22.47 1.48
    8 -2 0 19.7 1.75
    8 -2 0 20.67 2.11
    -8 -2 0 21.89 2.28
    -8 -2 0 22.71 3.07
    8 -2 0 22.9 2.47
    8 -2 0 18.87 2.15
    8 2 0 27.32 3.08
    -8 2 0 20.51 2.25
    -8 2 0 21.75 1.58
    -8 2 0 20.89 2.51
    -8 2 0 18.9 2.04
    8 2 0 23.38 1.96
    8 2 0 27.49 2.42
    -8 2 0 23.07 2.59
    -10 -2 0 7.1 1.58
    10 -2 0 4.3 1.49
    10 -2 0 5.08 2.04
    10 -2 0 5.9 1.68
    10 -2 0 7.71 1.27
    -10 -2 0 7.24 1.14
    10 2 0 3.36 2.82
    10 2 0 5.78 1.33
    -10 2 0 7.9 1.24
    10 2 0 6.05 1.57
    -10 2 0 8.21 1.69
    -10 2 0 7.67 2.62
    -10 2 0 6.74 1.78
    -12 -2 0 4.3 1.49
    -12 -2 0 6.87 1.66
    12 -2 0 3.58 1.77
    12 -2 0 3.63 1.84
    -12 -2 0 6.27 1.42
    12 -2 0 6.51 3.38
    12 -2 0 2.24 1.57
    12 2 0 4.6 1.44
    -12 2 0 4.15 1.27
    -12 2 0 7.25 2.33
    12 2 0 3.02 1.76
    12 2 0 5.33 2.1
    14 -2 0 4.69 1.81
    14 -2 0 8.61 2.2
    14 -2 0 6.54 1.9
    14 2 0 3.46 1.4
    -14 2 0 8.46 1.57
    14 2 0 3.93 1.97
    -14 2 0 7.9 3.45
    14 2 0 8.65 2.33
    1 -3 0 13.81 0.69
    -1 3 0 12.78 0.68
    1 3 0 13.29 0.51
    -1 3 0 13.81 0.68
    -1 3 0 12.51 0.67
    1 3 0 12.61 0.64
    -3 -3 0 0.02 0.1
    3 -3 0 -0.12 0.35
    -3 -3 0 0.04 0.12
    3 -3 0 0.1 0.31
    -3 3 0 -0.14 0.33
    -3 3 0 0.25 0.36
    -3 3 0 0.12 0.3
    3 3 0 -0.04 0.18
    5 -3 0 29.93 2.04
    -5 -3 0 30.1 1.32
    -5 -3 0 29.88 1.33
    -5 -3 0 30.44 1.5
    5 -3 0 32.39 1.96
    5 3 0 31.85 1.47
    -5 3 0 32.75 1.83
    -5 3 0 25.02 1.7
    -5 3 0 29.15 1.78
    -5 3 0 31.35 1.62
    -7 -3 0 7.46 0.88
    7 -3 0 4.75 1.27
    7 -3 0 6.97 1.36
    -7 -3 0 8.55 1.42
    -7 -3 0 4.32 2.26
    7 -3 0 5.92 1.02
    -7 3 0 5.72 1.09
    7 3 0 7.09 1.41
    7 3 0 11.25 2.14
    -7 3 0 7.32 1.71
    -7 3 0 7 1.52
    7 3 0 5.9 1.57
    7 3 0 6.63 1.47
    -7 3 0 7.19 1.4
    -7 3 0 5.13 1.19
    -7 3 0 6.25 1.02
    9 -3 0 2.94 1.4
    9 -3 0 4.27 1.73
    9 -3 0 0.48 1.33
    -9 -3 0 2.6 0.85
    9 -3 0 3.3 1.14
    -9 -3 0 -0.41 2.81
    -9 -3 0 2.12 1.27
    -9 3 0 1.55 1.7
    -9 3 0 0.88 1.48
    9 3 0 4.27 2.57
    -9 3 0 3.17 2.22
    -9 3 0 2.81 0.93
    9 3 0 0.4 1.64
    9 3 0 1.13 1.23
    -11 -3 0 14.09 1.86
    11 -3 0 13.13 1.99
    -11 -3 0 8.92 1.78
    11 -3 0 16.74 2.73
    -11 -3 0 11.75 1.86
    11 -3 0 8.4 1.85
    11 -3 0 14.81 1.88
    11 3 0 9.21 1.61
    11 3 0 15.21 2.28
    -11 3 0 13.35 2.26
    -11 3 0 12.51 2.98
    -11 3 0 12.88 1.84
    -13 -3 0 3.2 1.57
    -13 -3 0 3.28 1.63
    13 -3 0 2.24 1.71
    13 -3 0 3.39 2.01
    13 -3 0 1.75 1.8
    -13 3 0 2.66 2.48
    13 3 0 2.2 1.94
    -13 3 0 1.36 1.11
    13 3 0 4.07 1.44
    13 3 0 0.4 1.72
    15 -3 0 -2.08 1.98
    15 -3 0 -0.21 1.82
    15 3 0 -2.25 2.59
    -15 3 0 2.54 1.44
    15 3 0 -5.43 2.31
    15 3 0 1.62 1.54
    0 -4 0 426.23 13.2
    0 4 0 447.04 13.57
    0 4 0 447 13.22
    0 4 0 413.87 13.55
    2 -4 0 9.53 0.72
    2 4 0 8.61 0.62
    -2 4 0 9.31 0.68
    2 4 0 9.83 0.41
    -2 4 0 9.82 0.77
    -2 4 0 9.82 0.71
    4 -4 0 14.9 1.18
    4 -4 0 15.02 1.89
    4 -4 0 14.94 1.86
    -4 4 0 14.59 1.09
    -4 4 0 15.44 1.58
    4 4 0 17.26 0.8
    -4 4 0 14.84 1.34
    -4 4 0 17.96 1.9
    6 -4 0 6.86 1.29
    -6 -4 0 9.4 1.58
    6 -4 0 11.33 1.58
    -6 -4 0 8.69 0.86
    6 -4 0 9.12 1.48
    6 -4 0 9.75 1.45
    -6 4 0 10.15 1.33
    6 4 0 9.69 1.3
    -6 4 0 10.78 1.33
    6 4 0 10.51 2.1
    -6 4 0 10.78 1.39
    -8 -4 0 11.69 1.64
    8 -4 0 7.57 1.44
    8 -4 0 6.36 1.52
    8 -4 0 7.48 1.3
    8 -4 0 7.21 1.53
    -8 -4 0 6.15 0.95
    -8 4 0 6.66 1.67
    8 4 0 5.88 1.75
    -8 4 0 7.95 1.42
    8 4 0 10.75 1.54
    -8 4 0 6.89 1.41
    -8 4 0 7.94 1.64
    -8 4 0 5.74 1.12
    10 -4 0 3.02 1.45
    -10 -4 0 3.27 1.18
    10 -4 0 4.47 1.59
    10 -4 0 4.2 1.91
    -10 -4 0 5.26 1.46
    10 -4 0 1.5 1.4
    -10 4 0 1.28 1.07
    -10 4 0 2.53 1.62
    10 4 0 3.78 1.85
    -10 4 0 2.18 2
    10 4 0 3.95 1.43
    12 -4 0 3.13 1.89
    12 -4 0 5.03 3.01
    12 -4 0 5 2.26
    12 -4 0 3.34 1.9
    -12 -4 0 2.6 1.38
    -12 4 0 2.93 1.29
    -12 4 0 1.66 1.96
    12 4 0 4.01 2.02
    12 4 0 2.46 1.55
    -12 4 0 -4.53 3.54
    12 4 0 1.98 2.14
    -14 -4 0 16.31 2.19
    14 -4 0 8.4 1.99
    14 -4 0 11.54 2.3
    14 4 0 14.28 2.54
    -14 4 0 16.86 2.36
    14 4 0 11.46 1.69
    1 -5 0 212.07 7.35
    1 -5 0 223.9 7.01
    -1 5 0 211.85 7.16
    -1 5 0 224 7.16
    1 5 0 219.41 6.98
    1 5 0 227.5 6.97
    1 5 0 232.37 7
    -1 5 0 216.08 7.02
    3 -5 0 99.84 3.48
    3 -5 0 93.67 3.79
    3 5 0 94.63 3.34
    -3 5 0 96.75 3.67
    -3 5 0 95.15 3.52
    -3 5 0 92.06 3.48
    -3 5 0 102.55 4.1
    5 -5 0 13.43 1.64
    5 -5 0 13.14 1.74
    5 -5 0 12.84 1.69
    5 -5 0 15.67 2.03
    5 -5 0 15.6 1.74
    -5 5 0 14.25 1.35
    -5 5 0 12.57 1.71
    -5 5 0 13.9 1.36
    5 5 0 15.06 0.92
    -5 5 0 13.7 1.55
    -5 5 0 14.07 1.7
    -7 -5 0 13.41 2.07
    7 -5 0 15.31 2.17
    7 -5 0 15.07 1.89
    7 -5 0 15.52 2.11
    7 -5 0 12.51 2.2
    -7 5 0 13.56 1.65
    7 5 0 19.24 2.13
    -7 5 0 17.65 1.94
    -7 5 0 16.48 1.93
    -7 5 0 16 1.73
    -7 5 0 16.59 1.99
    7 5 0 13.87 2.41
    -9 -5 0 6.45 1.54
    9 -5 0 7.5 1.87
    9 -5 0 9.85 1.78
    9 -5 0 8.47 1.58
    9 -5 0 11.02 1.89
    -9 5 0 6.84 1.42
    -9 5 0 10.59 1.99
    -9 5 0 7.59 1.98
    9 5 0 6.73 2.17
    9 5 0 6.6 1.59
    -9 5 0 9.47 1.7
    11 -5 0 8.39 1.94
    11 -5 0 2.12 2.59
    -11 -5 0 6.54 1.37
    -11 -5 0 8.99 1.83
    11 -5 0 9.7 2.47
    11 -5 0 10.38 2.17
    -11 5 0 10.7 1.64
    11 5 0 11.69 2.63
    11 5 0 7.97 1.72
    -11 5 0 10.59 2.42
    -11 5 0 8.82 2.58
    13 -5 0 4.51 1.97
    -13 -5 0 8.83 1.93
    13 -5 0 6.25 3.84
    -13 -5 0 7.72 1.64
    13 -5 0 3.77 1.82
    -13 5 0 6.84 2.23
    13 5 0 6.6 2.48
    13 5 0 3.56 2.96
    -13 5 0 7.51 1.53
    13 5 0 6.33 1.64
    15 -5 0 23.17 2.86
    15 5 0 15.62 1.9
    -15 5 0 16.32 1.89
    0 -6 0 693.54 20.49
    0 -6 0 613.25 20.75
    0 6 0 714.47 21
    0 6 0 658.61 21
    0 6 0 670.14 20.48
    2 -6 0 124.16 4.25
    -2 6 0 125.21 4.27
    2 6 0 117.88 4.12
    -2 6 0 114.12 4.54
    -2 6 0 117.39 4.24
    -2 6 0 126.43 4.38
    -2 6 0 116.07 4.21
    -4 -6 0 219.28 8.46
    4 -6 0 217.85 7.54
    4 -6 0 223.34 7.57
    4 -6 0 222.41 7.48
    4 -6 0 223.03 7.48
    4 -6 0 210.71 8.17
    -4 6 0 219.79 7.49
    -4 6 0 218.38 7.53
    -4 6 0 213.64 7.47
    -4 6 0 226.19 7.25
    -4 6 0 205.18 7.32
    4 6 0 217.71 7.21
    -4 6 0 217.04 7.96
    6 -6 0 -0.72 1.52
    6 -6 0 -1.04 1.25
    6 -6 0 0.68 1.18
    6 -6 0 0.16 1.12
    -6 -6 0 -0.8 1.32
    -6 6 0 -0.24 1.03
    -6 6 0 -0.61 1.03
    -6 6 0 0.03 0.82
    -6 6 0 -0.34 1.26
    6 6 0 2.31 1.35
    -6 6 0 0 1.09
    8 -6 0 13.52 2.06
    -8 -6 0 12.28 1.67
    8 -6 0 9.78 1.74
    -8 -6 0 9.02 1.49
    8 -6 0 12.18 1.93
    -8 6 0 13.53 2
    -8 6 0 11.8 1.6
    8 6 0 14.36 2.03
    -8 6 0 11.28 1.78
    -8 6 0 14.04 2.01
    -8 6 0 14.25 2.7
    -10 -6 0 1.65 1.41
    10 -6 0 4.48 1.95
    -10 -6 0 1.71 1.14
    10 -6 0 3.55 1.62
    10 6 0 3 1.65
    -10 6 0 4.33 1.88
    -10 6 0 3.8 1.41
    -10 6 0 2.21 2.01
    10 6 0 1.92 2.52
    12 -6 0 4.37 1.85
    12 -6 0 2.07 2.21
    12 -6 0 4.85 2.83
    -12 -6 0 3.42 1.62
    -12 -6 0 3.2 1.35
    12 6 0 4.63 1.62
    -12 6 0 5.4 2.01
    -12 6 0 6.23 1.57
    -12 6 0 2.81 2.88
    -14 -6 0 11.85 1.97
    14 -6 0 12.08 2.33
    14 -6 0 13.86 2.6
    -14 6 0 18.56 2.09
    14 6 0 14.19 1.98
    14 6 0 13.93 3.45
    -14 6 0 6.52 2.3
    1 -7 0 94.61 3.75
    1 -7 0 88.35 4.18
    -1 7 0 91.13 3.29
    -1 7 0 91.99 3.49
    1 7 0 95.6 3.11
    1 7 0 86.66 3.33
    -1 7 0 82.71 3.49
    -1 7 0 79 3.95
    1 7 0 88.12 3
    -1 7 0 90.05 3.44
    3 -7 0 114.26 4.49
    3 -7 0 114.79 4.48
    3 -7 0 108.98 4.43
    -3 -7 0 109.43 4.91
    -3 7 0 116.78 4.86
    -3 7 0 113.21 4.4
    -3 7 0 110.05 4.12
    -3 7 0 116.12 4.26
    -3 7 0 115.13 4.54
    3 7 0 99.84 4.24
    5 -7 0 1.19 1.09
    5 -7 0 2.62 1.18
    5 -7 0 0.64 1.3
    -5 -7 0 -2.55 1.41
    5 -7 0 1.55 1.72
    -5 7 0 1.07 0.85
    -5 7 0 -0.11 1.14
    5 7 0 -0.18 1.28
    -5 7 0 -0.12 0.97
    -5 7 0 -1.18 1.51
    -5 7 0 -0.74 1.02
    7 -7 0 101.1 5.18
    -7 -7 0 95.13 4.4
    -7 -7 0 99.7 4.87
    7 -7 0 98.48 4.64
    7 -7 0 106.89 4.66
    7 -7 0 100.25 4.6
    -7 7 0 105.39 4.45
    -7 7 0 101.4 4.43
    -7 7 0 98.63 5.23
    -7 7 0 100.7 4.18
    -7 7 0 100.4 4.74
    9 -7 0 154.33 6.39
    9 -7 0 160.02 6.64
    -9 -7 0 155.96 6.94
    -9 -7 0 155.88 6.28
    9 -7 0 165.83 6.59
    -9 7 0 157.56 6.41
    9 7 0 156.29 6.38
    -9 7 0 150 6.03
    -9 7 0 159.72 6.18
    -9 7 0 155.61 6.8
    11 -7 0 6.18 2.43
    -11 -7 0 0.8 1.23
    11 -7 0 0.37 2.16
    11 -7 0 0.46 1.69
    11 7 0 2.29 1.81
    -11 7 0 3.09 2.12
    -11 7 0 -0.6 1.44
    -11 7 0 -2.63 1.81
    -13 -7 0 29.39 2.89
    13 -7 0 23.66 3.2
    -13 -7 0 29.54 2.97
    -13 7 0 43.45 5.79
    13 7 0 19.67 3.44
    13 7 0 28.54 2.97
    -13 7 0 26.15 2.92
    -13 7 0 18.31 2.49
    0 -8 0 105.84 5.07
    0 -8 0 112.46 4.5
    0 8 0 123.37 4.28
    0 8 0 115.08 4
    0 8 0 110.61 4.34
    0 8 0 116.11 5.34
    -2 -8 0 -0.45 1.11
    -2 -8 0 2.79 2.32
    2 -8 0 0.87 1.17
    2 -8 0 -0.92 1.55
    -2 -8 0 -2.04 1.61
    2 -8 0 0.09 0.94
    2 8 0 0 0.94
    -2 8 0 0.44 1.11
    -2 8 0 0.77 0.92
    -2 8 0 -1.87 1.34
    4 -8 0 29.26 2.44
    -4 -8 0 27.99 2.93
    4 -8 0 23.3 2.22
    4 -8 0 23.59 2.11
    -4 8 0 25.5 1.82
    -4 8 0 24.25 2.18
    -4 8 0 26.26 2.2
    -4 8 0 23.79 3.23
    -4 8 0 24.12 2.43
    4 8 0 24.26 2.56
    6 -8 0 16.97 2.54
    -6 -8 0 14.4 2.09
    6 -8 0 12.63 1.84
    -6 -8 0 11.49 1.71
    6 -8 0 16.13 2.03
    -6 8 0 16.25 1.79
    -6 8 0 12.63 1.81
    -6 8 0 19.24 2.38
    -6 8 0 11.59 2.11
    -6 8 0 15.44 2.09
    8 -8 0 20.94 3.08
    8 -8 0 19.12 2.64
    -8 -8 0 18.61 2.32
    8 -8 0 22.09 2.63
    -8 -8 0 20.7 2.66
    8 -8 0 13.19 2.3
    -8 8 0 17.82 2.27
    -8 8 0 17.08 2.36
    -8 8 0 14.24 2.15
    -8 8 0 15.79 2.28
    -10 -8 0 -0.07 1.53
    10 -8 0 0.76 1.9
    10 -8 0 1.18 2.03
    10 -8 0 -1.54 2.52
    -10 8 0 1.13 1.71
    10 8 0 -0.06 2.21
    -10 8 0 1.98 1.71
    -10 8 0 3.89 2.72
    -10 8 0 -1.42 1.92
    12 -8 0 9.27 2.1
    12 -8 0 7.77 2.78
    -12 -8 0 10.15 1.87
    -12 -8 0 8.32 1.57
    -12 8 0 6 2.78
    -12 8 0 5.15 1.77
    12 8 0 12.18 3.04
    12 8 0 4.91 1.98
    -12 8 0 11.55 2.18
    -14 -8 0 0.56 1.55
    14 -8 0 -1.35 2.69
    -14 8 0 -2.55 2.28
    -14 8 0 -0.5 1.93
    -1 -9 0 9.88 2.37
    1 -9 0 6.44 1.33
    1 -9 0 6.12 1.57
    -1 -9 0 4.58 1.47
    -1 -9 0 7.44 1.51
    -1 9 0 7.14 1.07
    -1 9 0 4.1 1.65
    1 9 0 5.73 1.69
    3 -9 0 3.9 1.3
    3 -9 0 2.34 1.22
    -3 -9 0 0.92 1.06
    -3 -9 0 1.72 1.65
    -3 -9 0 1.76 1.98
    3 -9 0 1.51 1.46
    -3 9 0 1.52 0.96
    -3 9 0 0.32 2.28
    -3 9 0 0.19 1.42
    -3 9 0 2.06 1.31
    3 9 0 3 2
    -3 9 0 -0.29 1.21
    -5 -9 0 5.35 1.35
    5 -9 0 8.74 1.78
    5 -9 0 11.03 1.89
    5 -9 0 7.08 1.7
    -5 -9 0 6.48 1.67
    -5 9 0 8.6 1.68
    -5 9 0 8.78 1.34
    -5 9 0 7.93 1.74
    7 -9 0 15.4 2.2
    -7 -9 0 14.47 2.04
    7 -9 0 11.05 2
    -7 -9 0 11.22 1.75
    7 -9 0 12.18 1.92
    -7 9 0 16.24 2.04
    -7 9 0 11.77 2.52
    -7 9 0 12.46 1.97
    -7 9 0 14.63 2.27
    -9 -9 0 0.25 1.26
    -9 -9 0 -3.04 1.6
    9 -9 0 -0.01 1.77
    9 -9 0 -0.23 1.9
    -9 9 0 1.13 1.79
    -9 9 0 2.5 1.65
    -9 9 0 1.28 1.93
    -9 9 0 -0.07 1.82
    11 -9 0 0.82 2.04
    -11 -9 0 1.78 1.24
    11 -9 0 4.01 2.39
    -11 -9 0 4.48 1.84
    11 9 0 -3.08 2.32
    -11 9 0 2.52 1.7
    -11 9 0 0.56 2.13
    -11 9 0 0.13 2.26
    13 -9 0 0.5 2.44
    -13 -9 0 -2.84 2.04
    -13 9 0 -6.38 4.04
    -13 9 0 3.05 1.78
    -13 9 0 2.72 2.58
    0 -10 0 55.32 4.3
    0 -10 0 47.51 3.16
    0 10 0 50.33 3.04
    0 10 0 54.96 4.97
    -2 -10 0 6.8 1.59
    2 -10 0 8.08 1.76
    2 -10 0 12.73 2.07
    -2 -10 0 8.7 2.4
    -2 -10 0 8.3 1.61
    -2 10 0 6.33 1.89
    -2 10 0 10.81 1.93
    -2 10 0 10.12 1.46
    4 -10 0 3.51 1.46
    -4 -10 0 1.79 1.16
    -4 -10 0 4.6 2.13
    4 -10 0 1.52 1.59
    -4 -10 0 0.71 1.97
    -4 10 0 3.18 1.58
    -4 10 0 0.92 1.45
    -4 10 0 3.31 1.15
    -6 -10 0 13.09 1.99
    -6 -10 0 6.39 1.4
    6 -10 0 10.34 2.12
    6 -10 0 6.81 1.69
    6 -10 0 6.58 1.81
    -6 10 0 9.27 2
    -6 10 0 10.05 2.22
    -6 10 0 7.42 1.39
    8 -10 0 -0.69 2.06
    -8 -10 0 1.88 1.73
    8 -10 0 -0.02 1.71
    8 -10 0 -1.82 1.56
    -8 -10 0 -0.42 1.18
    -8 10 0 -1.65 1.52
    -8 10 0 -0.9 2.74
    -8 10 0 -0.09 1.56
    -8 10 0 0.45 1.68
    10 -10 0 1.51 2.02
    -10 -10 0 2.57 1.93
    -10 -10 0 0.57 1.26
    -10 10 0 2.41 1.71
    -10 10 0 -2.51 1.92
    -10 10 0 0.51 2.94
    -10 10 0 3.94 3.02
    -12 -10 0 6.43 2.32
    12 -10 0 5.35 2.58
    -12 10 0 8.75 2.86
    -12 10 0 7.24 3.38
    -12 10 0 3.35 1.68
    1 -11 0 48.53 3.22
    -1 -11 0 52.91 4.05
    -1 -11 0 51.08 3.38
    -1 11 0 46.52 3.83
    -1 11 0 47.26 2.92
    -1 11 0 51.23 4.39
    3 -11 0 63.44 3.88
    -3 -11 0 61.49 3.94
    -3 -11 0 64.54 4.08
    3 -11 0 63.9 3.96
    -3 11 0 57.27 4.05
    -3 11 0 62.84 3.24
    -3 11 0 65.21 3.82
    5 -11 0 34.74 3.18
    -5 -11 0 32.14 2.92
    5 -11 0 30.31 3.28
    -5 11 0 32.01 3.55
    -5 11 0 28.83 2.97
    7 -11 0 16.43 2.67
    7 -11 0 15.07 2.49
    -7 11 0 8.95 2.19
    -7 11 0 13.26 1.96
    -7 11 0 12.76 2.32
    -9 -11 0 -1.72 2.23
    9 -11 0 -0.25 2.38
    -9 -11 0 0.23 1.14
    -9 11 0 6.07 2.08
    -9 11 0 -0.13 1.7
    -9 11 0 -1.54 1.95
    11 -11 0 -1.72 2.75
    -11 11 0 1.13 1.71
    -11 11 0 6.94 2.53
    0 -12 0 20.07 2.72
    0 12 0 16.66 2.01
    -2 -12 0 28.44 3.44
    -2 -12 0 22.51 3.1
    2 -12 0 24.77 2.87
    -2 12 0 28.92 3.27
    -2 12 0 30.27 3.24
    -2 12 0 23.76 2.49
    4 -12 0 3.8 2.36
    4 -12 0 7.98 1.79
    -4 -12 0 7.63 1.6
    -4 12 0 7.94 1.67
    -4 12 0 8.51 2.22
    -4 12 0 11.73 2.4
    6 -12 0 22.21 2.96
    6 -12 0 21.34 2.67
    -6 -12 0 22.62 2.9
    -6 12 0 22.54 3.25
    -6 12 0 21.17 2.78
    -6 12 0 21.85 2.79
    8 -12 0 -0.89 1.64
    -8 -12 0 0.9 1.23
    8 -12 0 4.37 2.57
    -8 12 0 1.57 1.64
    -8 12 0 2.13 2.18
    -8 12 0 2.83 1.91
    10 -12 0 1.33 3.23
    -10 -12 0 1.37 1.16
    -10 12 0 2.58 2.11
    -10 12 0 1.07 2.04
    -1 -13 0 1.83 1.69
    1 -13 0 1.02 1.47
    -1 13 0 -2.41 1.67
    1 13 0 -1.75 2.36
    -3 -13 0 5.55 2.2
    3 -13 0 5 1.56
    -3 -13 0 5.52 1.91
    -3 13 0 5.35 2.84
    -3 13 0 11.04 3.22
    -3 13 0 3.14 1.64
    5 -13 0 0.34 1.29
    -5 -13 0 -1.95 1.4
    -5 13 0 -2.13 2.12
    -5 13 0 -4.36 2.2
    -5 13 0 -0.01 1.5
    7 -13 0 10.38 1.92
    7 -13 0 3.27 3.08
    -7 -13 0 6.51 1.64
    -7 13 0 7.46 2.36
    -7 13 0 16.44 2.68
    -7 13 0 7.92 1.7
    -9 -13 0 9.01 1.46
    -9 13 0 10.08 2.28
    -9 13 0 15.07 2.49
    0 -14 0 44.9 3.62
    0 14 0 36.93 4.08
    -2 -14 0 32.41 3.58
    2 -14 0 26.48 3.11
    -2 14 0 20.76 3.13
    -4 -14 0 1.13 2.14
    4 -14 0 0.06 1.18
    -4 14 0 -1.43 1.43
    -4 14 0 7.69 2.92
    6 -14 0 0.72 1.22
    -6 -14 0 2.68 1.74
    -6 14 0 4.04 3.48
    -6 14 0 2.67 2.4
    -6 14 0 3.25 1.5
    -8 -14 0 0.46 1.56
    -8 14 0 2.85 2.3
    -8 14 0 -0.59 3.3
    -8 14 0 4.92 2.06
    1 -15 0 31.54 3
    -1 -15 0 25.94 3.33
    -1 15 0 33.27 3.64
    3 -15 0 -1.13 1.09
    -3 15 0 -0.45 1.57
    5 -15 0 14.35 2.28
    -5 15 0 12.79 4.16
    -7 15 0 4.74 1.89
    -7 15 0 -6.38 3.51
    0 -16 0 6.93 1.92
    0 16 0 11.28 3.23
    2 -16 0 46.07 3.23
    -2 16 0 51.13 3.91
    -4 16 0 2.22 1.78
    16 0 -1 -3.5 2.02
    16 0 -1 -4.23 2.84
    -14 0 1 2.05 1.46
    14 0 -1 1.59 1.57
    14 0 -1 -0.27 1.82
    14 0 -1 -1.32 1.77
    -12 0 1 0.76 1.05
    -12 0 1 4.55 2.58
    12 0 -1 0.23 1.39
    -12 0 1 -0.47 1.54
    12 0 -1 0.51 1.7
    12 0 -1 0.62 1.74
    10 0 -1 -0.73 2.5
    -10 0 1 -0.42 0.84
    10 0 -1 -2.34 1.27
    -10 0 1 -1.7 1.35
    -10 0 1 0.4 1.68
    10 0 -1 -1.15 1.35
    10 0 -1 -0.11 0.93
    -8 0 1 1.01 1.01
    8 0 -1 0.84 0.92
    8 0 -1 -0.14 1.03
    -8 0 1 -1.06 1.31
    8 0 -1 -1.51 1.76
    -8 0 1 -0.65 1.37
    -8 0 1 -0.43 0.64
    6 0 -1 -1.23 1.06
    6 0 -1 0.18 1.56
    -6 0 1 -2.2 1.21
    6 0 -1 0.3 0.69
    -6 0 1 -0.14 0.48
    -6 0 1 0.44 1.64
    6 0 -1 -0.24 0.77
    6 0 -1 -0.58 0.81
    -4 0 1 -0.26 0.3
    -4 0 1 0.37 0.35
    4 0 -1 -0.17 0.35
    -2 0 1 -0.48 0.16
    -2 0 1 -0.5 0.16
    2 0 -1 -0.44 0.16
    2 0 -1 -0.48 0.16
    0 0 -1 -0.4 0.05
    0 0 1 -0.35 0.07
    -2 0 -1 -0.05 0.2
    2 0 1 -0.02 0.2
    -4 0 -1 0.05 0.31
    4 0 1 0.31 0.37
    6 0 1 0.04 1.58
    -6 0 -1 -0.06 0.56
    6 0 1 0.54 0.98
    6 0 1 -0.28 1.05
    -6 0 -1 -3.2 1.48
    -6 0 -1 -0.18 0.84
    6 0 1 0.42 1.32
    -6 0 -1 1.59 1.34
    6 0 1 -0.13 0.81
    8 0 1 -0.37 0.88
    -8 0 -1 0.3 0.69
    -8 0 -1 1.41 1.57
    -8 0 -1 1.74 1.32
    -8 0 -1 2.29 1.28
    8 0 1 0.3 1.59
    8 0 1 -1.39 1.07
    -8 0 -1 -3.15 2.12
    10 0 1 0.51 2.04
    -10 0 -1 0.56 1.44
    10 0 1 0.07 1.34
    10 0 1 -0.07 1.04
    -10 0 -1 3.38 2.09
    -10 0 -1 0.77 0.79
    10 0 1 0.25 1.36
    -12 0 -1 0.4 1.01
    -12 0 -1 -0.17 1.41
    -12 0 -1 -3.72 3.06
    12 0 1 -0.89 1.67
    12 0 1 1.03 1.73
    12 0 1 0.81 1.38
    12 0 1 5.55 3.65
    14 0 1 -1.19 1.61
    14 0 1 0.33 1.93
    14 0 1 -1.51 1.74
    -14 0 -1 0.36 1.41
    15 -1 -1 -0.52 2.14
    15 -1 -1 3.25 2.16
    15 1 -1 0.37 2.56
    15 1 -1 -0.24 1.95
    -15 1 1 -0.48 1.65
    13 -1 -1 -2.25 1.48
    13 -1 -1 -0.73 1.44
    -13 -1 1 1.88 1.31
    13 -1 -1 0.21 1.63
    13 1 -1 -1.34 1.38
    -13 1 1 0.13 1.11
    -13 1 1 2.69 2.66
    13 1 -1 -0.7 1.71
    13 1 -1 2.61 1.81
    -11 -1 1 16.93 1.73
    -11 -1 1 15.24 1.99
    -11 -1 1 11.54 1.91
    11 -1 -1 11.79 3.12
    -11 -1 1 22.5 2.99
    11 -1 -1 14.83 2.22
    11 -1 -1 15.27 1.96
    11 -1 -1 16 2.11
    -11 1 1 16.43 1.74
    -11 1 1 17.81 2.49
    -11 1 1 17.08 2.47
    11 1 -1 14.5 2.12
    11 1 -1 16.52 2.01
    11 1 -1 16.37 2.43
    9 -1 -1 38.12 3.32
    -9 -1 1 42.82 2.14
    9 -1 -1 39.72 2.67
    9 -1 -1 39.47 2.76
    -9 -1 1 42.17 3.25
    9 -1 -1 35.74 2.31
    9 1 -1 38.94 3.81
    9 1 -1 43.83 2.45
    9 1 -1 42.52 2.88
    -9 1 1 41.92 4.04
    -9 1 1 37.8 2.96
    -9 1 1 41.06 2.25
    -9 1 1 38.03 3.4
    7 -1 -1 37.47 2.78
    -7 -1 1 36.66 2.6
    7 -1 -1 42.46 2.48
    -7 -1 1 38.8 2.02
    7 -1 -1 34.07 2.5
    7 -1 -1 38.35 3.3
    -7 -1 1 37.41 1.81
    -7 -1 1 41.81 2.81
    7 1 -1 38.35 3.26
    7 1 -1 40.11 2.75
    -7 1 1 30.68 2.01
    7 1 -1 38.91 2.15
    7 1 -1 37.23 2.51
    7 1 -1 40.15 2.78
    -7 1 1 37.62 2.31
    -7 1 1 36.95 2.63
    -5 -1 1 29.5 1.49
    -5 -1 1 30.69 1.41
    5 -1 -1 30.13 1.73
    5 -1 -1 25.32 1.93
    5 -1 -1 31.02 1.56
    5 -1 -1 30.19 1.65
    -5 1 1 27 2.21
    -5 1 1 30.15 1.48
    -5 1 1 28.65 1.88
    5 1 -1 30.49 1.49
    3 -1 -1 11.08 0.7
    3 -1 -1 11.09 0.68
    -3 -1 1 9.77 0.55
    -3 -1 1 9.6 0.58
    -3 1 1 11.55 0.68
    3 1 -1 9.63 0.59
    -3 1 1 10.71 0.68
    1 -1 -1 82.38 2.66
    -1 -1 1 83.63 2.66
    1 -1 -1 86.41 2.75
    -1 1 1 86.28 2.67
    1 1 -1 83.17 2.66
    -1 1 1 83.18 2.74
    1 -1 1 110.23 3.35
    -1 -1 -1 96.11 3.29
    1 -1 1 102.96 3.22
    1 1 1 104.53 3.3
    -1 1 -1 102.43 3.34
    -3 -1 -1 319.37 9.94
    3 -1 1 293.13 9.99
    -3 1 -1 322.88 10.01
    3 1 1 318.37 9.95
    5 -1 1 113.58 4.49
    5 -1 1 120.59 4.46
    -5 -1 -1 120.34 4.15
    5 -1 1 123.41 4.38
    5 1 1 110.64 4.53
    5 1 1 114.08 4.34
    -5 1 -1 121.28 4.19
    5 1 1 122.35 4.25
    -5 1 -1 114.11 4.28
    -5 1 -1 117.45 4.46
    -5 1 -1 122.85 4.24
    7 -1 1 39.82 2.65
    7 -1 1 42.24 2.73
    7 -1 1 40.57 2.2
    -7 -1 -1 40.83 2.24
    7 1 1 44.78 3.17
    7 1 1 42.76 2.65
    -7 1 -1 34.96 2.77
    -7 1 -1 42.88 2.86
    -7 1 -1 43.86 2.02
    7 1 1 41.11 2.35
    7 1 1 41 2.82
    -7 1 -1 39.17 2.29
    -7 1 -1 43.63 2.52
    9 -1 1 87.32 3.83
    -9 -1 -1 92.13 4.21
    9 -1 1 87.66 4.48
    -9 -1 -1 93.25 3.56
    -9 -1 -1 86.07 4.69
    9 -1 1 89.54 4.35
    9 -1 1 94.92 4.37
    -9 1 -1 92.73 3.67
    9 1 1 89.42 3.93
    -9 1 -1 99.13 4.48
    9 1 1 92.71 4.37
    9 1 1 90.74 4.65
    -9 1 -1 91.8 5.17
    -9 1 -1 93.29 5.07
    -9 1 -1 93.46 4.31
    11 -1 1 19.98 2.33
    11 -1 1 18.62 2.82
    11 -1 1 22.7 2.96
    11 -1 1 21.06 2.49
    -11 -1 -1 20.89 1.84
    -11 -1 -1 20.62 2.68
    11 1 1 13.51 3.17
    11 1 1 23.01 2.84
    -11 1 -1 20.21 1.87
    11 1 1 20.93 2.69
    -11 1 -1 23.51 2.54
    -11 1 -1 23.95 2.95
    11 1 1 22.65 2.18
    -13 -1 -1 6.58 2.09
    -13 -1 -1 6.05 1.44
    13 -1 1 8.18 2.18
    13 -1 1 2.4 1.63
    13 -1 1 3.58 1.74
    -13 1 -1 5.16 1.26
    13 1 1 8.51 2.18
    -13 1 -1 7.58 3.39
    13 1 1 3.86 1.58
    13 1 1 9.04 2.14
    15 -1 1 4.35 2.54
    15 -1 1 0.12 1.76
    15 -1 1 -0.67 2.4
    -15 1 -1 1.67 1.65
    15 1 1 -0.2 2.07
    15 1 1 1.99 1.79
    15 1 1 -2.94 2.07
    14 -2 -1 2.1 1.97
    14 -2 -1 0.57 1.77
    14 -2 -1 0.93 1.88
    14 2 -1 2.56 2.06
    14 2 -1 1.03 1.48
    14 2 -1 -1.1 2
    -14 2 1 1.26 2.84
    -14 2 1 1.04 1.33
    -12 -2 1 8.69 1.44
    -12 -2 1 9.9 1.84
    12 -2 -1 6.26 1.81
    12 -2 -1 10.21 1.83
    12 -2 -1 13.57 2.32
    -12 -2 1 12.08 2.16
    12 2 -1 11.05 2.33
    12 2 -1 10.17 1.62
    12 2 -1 12.5 2.14
    -12 2 1 12.72 2.47
    -12 2 1 10.64 1.54
    -10 -2 1 19.66 1.69
    -10 -2 1 17.45 2.47
    10 -2 -1 22.01 2.06
    -10 -2 1 15.44 2.56
    10 -2 -1 25.8 3.26
    10 -2 -1 19.2 2.46
    10 -2 -1 19.62 2.34
    -10 2 1 22.57 3.46
    -10 2 1 20.56 1.76
    10 2 -1 20.02 2.09
    10 2 -1 19.36 2.57
    -10 2 1 20.11 2.7
    -8 -2 1 202.99 7.15
    -8 -2 1 204.02 6.45
    8 -2 -1 197.54 7.15
    8 -2 -1 203.16 7.27
    8 -2 -1 196.72 7.24
    8 -2 -1 199.79 6.88
    -8 -2 1 200.64 7.24
    8 2 -1 189.25 7.6
    8 2 -1 200.59 6.89
    -8 2 1 202.44 7.28
    8 2 -1 201.74 7.18
    -8 2 1 196.32 6.62
    -8 2 1 203.27 7.13
    -8 2 1 195.9 7.3
    -8 2 1 188.07 7.33
    6 -2 -1 70.8 3.38
    6 -2 -1 67.02 3.22
    -6 -2 1 63.65 2.6
    -6 -2 1 63.43 3.35
    6 2 -1 67.73 3.04
    6 2 -1 64.76 3.29
    6 2 -1 64.49 2.76
    -6 2 1 67.64 2.83
    -6 2 1 67.4 2.66
    -6 2 1 65.21 2.98
    -6 2 1 71.68 3.15
    4 -2 -1 20.77 1.18
    -4 -2 1 19.67 0.9
    -4 -2 1 18.97 0.88
    4 -2 -1 20.16 1.08
    -4 2 1 18.53 1.09
    -4 2 1 18.88 1.07
    4 2 -1 19.9 0.97
    2 -2 -1 87.62 2.99
    -2 -2 1 100.41 2.87
    -2 -2 1 89.42 2.86
    -2 2 1 88.37 3.01
    -2 2 1 87.16 3.08
    -2 2 1 91.56 3.1
    2 2 -1 94.44 2.91
    0 -2 -1 143.16 4.52
    0 -2 1 150.41 4.47
    0 -2 -1 149.17 4.63
    0 -2 1 142.63 4.6
    0 2 1 151.96 4.65
    0 2 1 147.33 4.53
    0 2 -1 136.84 4.46
    0 2 -1 148.16 4.61
    2 -2 1 100.7 3.4
    -2 -2 -1 106.33 3.39
    2 -2 1 104.9 3.52
    2 2 1 111.16 3.41
    -2 2 -1 100.28 3.51
    4 -2 1 26.08 1.34
    -4 -2 -1 20.66 1.55
    4 -2 1 22.04 1.93
    4 -2 1 25.74 1.28
    -4 -2 -1 23.91 1.11
    -4 2 -1 23.57 1.86
    -4 2 -1 24.24 1.27
    4 2 1 22.01 1.15
    6 -2 1 55.85 2.99
    -6 -2 -1 52.38 2.34
    6 -2 1 51.1 3.15
    6 -2 1 55.73 2.58
    6 -2 1 55.31 2.66
    6 -2 1 56.25 2.74
    6 2 1 55.6 2.76
    -6 2 -1 57.74 2.56
    6 2 1 58 3.05
    -6 2 -1 60.86 2.93
    -6 2 -1 62.24 3.03
    8 -2 1 96.77 4.37
    8 -2 1 94.68 3.93
    -8 -2 -1 94.61 4.84
    -8 -2 -1 99.81 3.61
    -8 -2 -1 101.47 4.33
    8 -2 1 97.62 4.5
    8 -2 1 101.85 4.39
    -8 2 -1 99.07 4.48
    8 2 1 100.45 4.65
    8 2 1 95.84 4.04
    -8 2 -1 97.88 4.45
    8 2 1 98.86 4.38
    -8 2 -1 101.85 3.85
    -8 2 -1 100.05 4.27
    -10 -2 -1 19 2.55
    10 -2 1 20.33 2.13
    10 -2 1 20.28 2.43
    10 -2 1 24.11 3.1
    10 -2 1 19.92 2.64
    -10 -2 -1 17.27 1.73
    -10 2 -1 27.99 3.05
    -10 2 -1 18.57 2.88
    10 2 1 15.54 2.12
    -10 2 -1 19.61 1.78
    10 2 1 19.97 2.99
    10 2 1 18.37 2.16
    -10 2 -1 23.18 2.72
    -12 -2 -1 5.02 1.58
    -12 -2 -1 1.68 1.5
    12 -2 1 5.08 3.06
    12 -2 1 4.05 1.76
    -12 -2 -1 3.35 1.29
    12 -2 1 3.12 1.85
    12 -2 1 2.01 1.73
    12 2 1 2.81 1.82
    12 2 1 1.59 1.77
    -12 2 -1 2.08 2.29
    -12 2 -1 3 1.26
    12 2 1 0.81 1.39
    14 -2 1 1.02 1.76
    14 -2 1 7.08 2.27
    14 -2 1 0.24 1.6
    -14 -2 -1 0.66 2.4
    -14 2 -1 2.76 1.37
    14 2 1 0.44 1.92
    14 2 1 5.63 2.24
    14 2 1 1.35 1.47
    15 -3 -1 10.73 1.8
    15 -3 -1 16.17 2.35
    -15 3 1 18.33 2.46
    15 3 -1 18.72 3.15
    15 3 -1 18.9 2.59
    15 3 -1 11.79 2.82
    -15 3 1 10.69 4.19
    13 -3 -1 -1.15 1.62
    13 -3 -1 -0.78 1.93
    -13 -3 1 -0.38 1.5
    -13 -3 1 -0.21 1.72
    13 -3 -1 -1.04 1.74
    13 3 -1 0.73 1.32
    -13 3 1 0.18 1.15
    -13 3 1 0.15 2.43
    13 3 -1 -0.57 1.99
    13 3 -1 -0.3 1.99
    11 -3 -1 97.67 4.85
    11 -3 -1 91.79 5.38
    -11 -3 1 100.95 4.73
    11 -3 -1 97 4.42
    11 -3 -1 96.88 4.83
    -11 -3 1 107.04 5.14
    -11 -3 1 100.37 3.89
    -11 3 1 92.8 4.13
    -11 3 1 93.4 5.03
    -11 3 1 103.81 6.07
    11 3 -1 98.67 4.89
    11 3 -1 100.92 4.42
    -9 -3 1 23.39 2.4
    -9 -3 1 18.89 1.61
    9 -3 -1 22.71 2.26
    9 -3 -1 18.71 2.21
    -9 -3 1 19.82 2.76
    9 -3 -1 23.94 2.75
    9 -3 -1 24.5 1.99
    9 3 -1 24.56 2.69
    -9 3 1 21.96 2.42
    -9 3 1 20.31 1.88
    -9 3 1 22.88 3.06
    9 3 -1 24.23 2.15
    -9 3 1 22.6 3.6
    7 -3 -1 188.08 6.3
    7 -3 -1 177.93 6.62
    -7 -3 1 183.73 5.8
    7 -3 -1 190.13 6.7
    7 -3 -1 189.78 6.63
    7 3 -1 166.54 7.35
    -7 3 1 181.78 6.44
    -7 3 1 183.8 6.64
    -7 3 1 176.85 6.33
    -7 3 1 182.76 6.71
    7 3 -1 174.67 6.34
    -7 3 1 188.28 6.17
    7 3 -1 186.41 6.63
    -5 -3 1 13.49 0.81
    -5 -3 1 11.43 1.17
    -5 -3 1 14.74 0.85
    5 -3 -1 14.43 1.68
    -5 3 1 15.08 1.39
    -5 3 1 14.45 1.48
    5 3 -1 14.08 0.96
    -5 3 1 14.68 1.1
    3 -3 -1 5.39 0.59
    -3 3 1 4.79 0.63
    3 3 -1 4.35 0.34
    -3 3 1 4.72 0.59
    -3 3 1 4.93 0.67
    1 -3 -1 27.48 1.11
    1 3 -1 28.54 0.92
    -1 3 1 27.65 1.11
    1 3 -1 29.42 1.03
    -1 3 1 25.37 1.11
    -1 3 1 27.1 1.11
    1 -3 1 7.17 0.52
    -1 -3 -1 7.72 0.36
    1 -3 1 7.64 0.53
    1 3 1 7.66 0.53
    -1 3 -1 6.94 0.54
    -1 3 -1 6.4 0.52
    1 3 1 8.2 0.45
    3 -3 1 23.26 1.18
    3 -3 1 22.18 1.14
    -3 3 -1 21.12 1.13
    3 3 1 23.3 0.98
    5 -3 1 49.67 2.65
    -5 -3 -1 54.58 2.11
    5 -3 1 55.92 2.65
    -5 -3 -1 54.04 2.08
    5 -3 1 53.71 2.46
    5 -3 1 50.94 2.36
    5 3 1 52.96 2.18
    -5 3 -1 54.18 2.34
    -5 3 -1 54.72 2.54
    7 -3 1 22.38 2.08
    7 -3 1 23.52 2.22
    -7 -3 -1 21.22 1.96
    7 -3 1 23.86 1.84
    7 -3 1 24.78 2.16
    -7 3 -1 18.5 2.81
    -7 3 -1 24.55 1.65
    7 3 1 26.76 2.46
    7 3 1 22.72 2.14
    7 3 1 21.37 2.6
    -7 3 -1 21.91 1.95
    -7 3 -1 21.73 2.26
    -7 3 -1 24.91 2.03
    -7 3 -1 23.85 2.02
    9 -3 1 67.91 3.75
    9 -3 1 65.94 3.69
    9 -3 1 60.65 3.46
    -9 -3 -1 62.53 2.71
    9 -3 1 61.84 3.11
    -9 -3 -1 65.94 3.45
    -9 3 -1 62.34 3.57
    9 3 1 58.73 3.16
    -9 3 -1 65.66 3.76
    -9 3 -1 63.98 3.83
    9 3 1 68.17 4.22
    -9 3 -1 52.3 4.73
    -9 3 -1 59.18 2.91
    9 3 1 60.59 3.59
    11 -3 1 4.55 2.32
    -11 -3 -1 7.63 1.78
    11 -3 1 5.67 1.96
    11 -3 1 7.31 1.57
    -11 -3 -1 4.69 1.17
    -11 3 -1 6.86 2.15
    -11 3 -1 9.32 3.16
    -11 3 -1 6.95 1.5
    11 3 1 6.27 1.97
    11 3 1 5.63 1.54
    13 -3 1 21.48 2.61
    13 -3 1 18.94 2.58
    13 -3 1 21.31 2.99
    -13 -3 -1 26.72 3.17
    -13 -3 -1 25.18 3.01
    13 -3 1 25.46 4.41
    13 3 1 16.96 2.58
    -13 3 -1 19.28 3.18
    13 3 1 22.14 2.61
    -13 3 -1 19.89 2.11
    13 3 1 24.86 2.95
    15 -3 1 -3.95 2.22
    15 -3 1 -3.23 1.71
    15 3 1 1.32 1.58
    -15 3 -1 -0.02 1.48
    15 3 1 2.55 2.5
    15 3 1 1.15 2.7
    14 -4 -1 14.38 3.4
    14 -4 -1 8.01 2.18
    -14 -4 1 5.27 2.01
    14 -4 -1 6.22 1.97
    -14 4 1 11.06 1.73
    -14 4 1 7.9 2.6
    14 4 -1 10.93 2.9
    14 4 -1 5.74 1.57
    -12 -4 1 16.73 2.24
    12 -4 -1 15.63 2.36
    12 -4 -1 22.13 3.63
    12 -4 -1 15.61 2.33
    12 -4 -1 12.63 2.18
    12 4 -1 15.87 2.63
    -12 4 1 18.79 4.02
    12 4 -1 12.03 1.78
    -12 4 1 12.83 2.44
    -12 4 1 16.05 2.16
    12 4 -1 19.27 2.75
    -10 -4 1 24.5 2.7
    10 -4 -1 21.04 2.6
    10 -4 -1 25.4 3.15
    10 -4 -1 25.76 2.6
    -10 -4 1 19.6 2.51
    10 -4 -1 20.97 2.4
    10 4 -1 20.67 3.01
    -10 4 1 20.6 2.68
    -10 4 1 27.5 3.49
    10 4 -1 20.24 2.29
    -10 4 1 21.83 2.02
    -8 -4 1 63.13 2.5
    8 -4 -1 64.87 3.38
    -8 -4 1 55.28 4.54
    -8 -4 1 63.89 3.33
    8 -4 -1 61.57 3.29
    8 -4 -1 60.91 2.99
    8 -4 -1 63.64 3.48
    -8 4 1 59.82 3.19
    -8 4 1 64.47 2.97
    8 4 -1 55.56 3.76
    8 4 -1 62.19 3.28
    -8 4 1 64.02 3.64
    -8 4 1 70.9 3.36
    -8 4 1 60.96 3.69
    -6 -4 1 2.57 1.43
    6 -4 -1 1.5 0.94
    6 -4 -1 2.74 1.11
    -6 -4 1 1.47 2.11
    6 -4 -1 2.09 1.11
    6 -4 -1 1.21 1.02
    -6 4 1 2.42 0.78
    -6 4 1 3.68 0.85
    -6 4 1 2.32 0.83
    6 4 -1 1 1.89
    4 -4 -1 26.75 1.41
    4 -4 -1 27.51 2.05
    -4 4 1 24.37 1.81
    -4 4 1 23.83 1.7
    -4 4 1 26.34 1.68
    -4 4 1 26.21 1.4
    -4 4 1 23.98 1.41
    2 -4 -1 47.49 1.83
    2 4 -1 47.03 1.71
    -2 4 1 49.73 1.91
    -2 4 1 47.56 1.85
    -2 4 1 45.38 1.83
    0 -4 1 4.14 0.44
    0 -4 -1 3.88 0.49
    0 4 -1 3.94 0.38
    0 4 -1 3.54 0.44
    0 4 1 3.33 0.43
    0 4 1 3.03 0.45
    0 4 1 3.28 0.39
    0 4 -1 3.65 0.37
    2 -4 1 1.75 0.4
    2 -4 1 1.37 0.39
    2 4 1 1.41 0.38
    2 4 1 1.2 0.27
    -2 4 -1 1.84 0.38
    -2 4 -1 1.47 0.38
    4 -4 1 13.31 1.63
    4 -4 1 9.99 0.99
    4 -4 1 10.57 1.5
    -4 -4 -1 10.38 0.51
    -4 -4 -1 12.17 1.32
    -4 4 -1 10.9 1.35
    4 4 1 10 0.78
    -4 4 -1 10.5 0.94
    -4 4 -1 10.64 1.52
    -6 -4 -1 38.4 2.48
    -6 -4 -1 38.06 1.85
    6 -4 1 38.11 2.58
    6 -4 1 42.71 2.25
    -6 4 -1 41.71 2.17
    -6 4 -1 40.92 2.35
    -6 4 -1 41.75 2.27
    -6 4 -1 37.53 2.37
    -6 4 -1 34.21 2.22
    6 4 1 43.94 2.21
    8 -4 1 54.45 3.23
    8 -4 1 51.67 3.14
    8 -4 1 52.04 3.08
    -8 -4 -1 51.19 2.3
    8 -4 1 56.4 2.82
    8 4 1 52.03 2.95
    -8 4 -1 53.3 3.11
    -8 4 -1 49.32 3.3
    8 4 1 52.96 3.44
    8 4 1 47.25 3.87
    -8 4 -1 48.34 3.48
    -8 4 -1 49.48 2.55
    -8 4 -1 51.75 3.03
    -10 -4 -1 22.28 1.98
    10 -4 1 23.95 2.63
    10 -4 1 21.11 3.06
    -10 -4 -1 22.64 2.47
    10 -4 1 21.85 2.64
    10 -4 1 20.1 2.66
    10 4 1 18.1 2.29
    -10 4 -1 20.9 2.87
    -10 4 -1 20.89 2.06
    10 4 1 21.42 2.37
    10 4 1 28.04 4
    -10 4 -1 26.84 3.5
    12 -4 1 23.63 3.03
    12 -4 1 30.57 4
    -12 -4 -1 21.41 2.82
    12 -4 1 16.27 2.41
    -12 -4 -1 23.22 2.8
    12 -4 1 18.12 3.05
    -12 4 -1 21.54 4.1
    12 4 1 21.64 2.55
    -12 4 -1 22.56 2.22
    -12 4 -1 17.69 2.63
    12 4 1 25.56 3.65
    14 -4 1 2.52 2.01
    -14 -4 -1 2.27 1.29
    14 -4 1 2.64 2.09
    -14 -4 -1 5.24 1.83
    14 4 1 5.71 2.61
    -14 4 -1 3.37 1.4
    14 4 1 5.72 2.5
    -14 4 -1 3.18 3.16
    14 4 1 4.71 1.64
    15 -5 -1 4.94 2.34
    -15 5 1 3.57 1.62
    15 5 -1 5.1 1.75
    -15 5 1 4.23 3.17
    -13 -5 1 2.99 1.67
    -13 -5 1 1.6 1.62
    13 -5 -1 -0.32 1.87
    13 -5 -1 0.69 1.62
    -13 5 1 1.27 1.37
    13 5 -1 1.86 1.48
    13 5 -1 1.13 2.4
    13 5 -1 2.57 2.85
    -13 5 1 4.16 2.02
    11 -5 -1 18.85 2.84
    11 -5 -1 21.14 3
    11 -5 -1 12.5 2.04
    -11 -5 1 12.03 1.85
    11 -5 -1 18.53 3.09
    -11 -5 1 12.26 1.8
    -11 5 1 17.24 2.14
    -11 5 1 12.4 2.22
    11 5 -1 15.19 2.87
    11 5 -1 15.05 1.97
    -11 5 1 19.44 3.02
    9 -5 -1 52.7 3.34
    9 -5 -1 51.54 3.25
    -9 -5 1 50.71 3.29
    -9 -5 1 48.5 3.14
    9 -5 -1 56.43 3.34
    9 5 -1 49.59 3.17
    -9 5 1 50.78 3.27
    -9 5 1 47.63 3.48
    -9 5 1 50.11 2.85
    9 5 -1 52.82 3.88
    -9 5 1 54.5 3.83
    -7 -5 1 28.86 2.4
    7 -5 -1 33.11 3.36
    7 -5 -1 25.68 2.33
    7 -5 -1 27.73 2.23
    7 -5 -1 26.2 2.2
    -7 5 1 28.47 2.2
    -7 5 1 26.85 2.05
    -7 5 1 28.92 2.48
    -7 5 1 29.47 2.06
    -7 5 1 25.72 2.43
    5 -5 -1 12.87 1.79
    5 -5 -1 15.85 1.7
    5 -5 -1 14.85 1.7
    5 -5 -1 9.59 1.56
    5 -5 -1 15.86 1.86
    5 -5 -1 15.23 1.71
    -5 5 1 14.2 1.58
    -5 5 1 15.11 1.31
    -5 5 1 13.3 1.62
    -5 5 1 13.21 1.36
    -5 5 1 14.83 1.63
    3 -5 -1 24.32 1.37
    -3 5 1 22.11 1.57
    -3 5 1 22.84 1.31
    -3 5 1 23.39 1.26
    3 5 -1 22.99 1.15
    1 -5 -1 8.04 0.75
    1 -5 -1 9.76 1.21
    1 5 -1 9.74 0.46
    -1 5 1 7.72 0.75
    -1 5 1 8.43 0.79
    1 5 -1 10.06 0.49
    1 5 -1 8.95 0.65
    -1 5 1 7.6 0.63
    1 -5 1 70.37 3.13
    1 -5 1 77.24 2.67
    -1 5 -1 78.55 2.72
    -1 5 -1 75.19 2.7
    1 5 1 79.01 2.6
    -1 5 -1 70.76 2.66
    1 5 1 77.5 2.7
    3 -5 1 18.33 1.26
    3 -5 1 18.61 1.86
    -3 5 -1 19.1 1.17
    -3 5 -1 18.57 1.42
    -3 5 -1 17.86 1.23
    3 5 1 18.6 1.11
    3 5 1 21.22 0.86
    -5 -5 -1 2.3 1.48
    5 -5 1 5.25 1.26
    5 -5 1 7.02 1.4
    5 -5 1 5.39 1.26
    5 -5 1 5.48 1.27
    5 5 1 5.34 0.7
    -5 5 -1 4.59 0.91
    -5 5 -1 4.9 1.19
    -5 5 -1 5.99 1.23
    -5 5 -1 5.37 1.15
    -5 5 -1 5.49 0.94
    -7 -5 -1 6.92 1.31
    7 -5 1 6.97 1.57
    7 -5 1 9.61 1.61
    7 -5 1 4.89 2.61
    7 -5 1 9.91 1.6
    -7 5 -1 7.48 1.25
    -7 5 -1 7.92 1.42
    -7 5 -1 4.06 1.33
    -7 5 -1 8.69 1.59
    7 5 1 8.5 2.07
    7 5 1 4.95 1.71
    -7 5 -1 6.97 1.19
    9 -5 1 26.17 2.92
    -9 -5 -1 28.65 2.58
    9 -5 1 31.68 2.79
    9 -5 1 26.96 2.8
    9 -5 1 29.97 2.65
    -9 5 -1 25.84 2.18
    9 5 1 30.53 2.71
    -9 5 -1 31.2 2.68
    9 5 1 29.75 3.38
    -9 5 -1 33.22 3.07
    -9 5 -1 29.24 3.15
    9 5 1 22.27 3.31
    -11 -5 -1 11.23 1.83
    11 -5 1 10.61 2.45
    11 -5 1 15.69 2.48
    11 -5 1 7.91 1.96
    -11 -5 -1 9.86 1.69
    11 5 1 14.32 2.01
    11 5 1 12.09 2.61
    -11 5 -1 12.67 1.87
    -11 5 -1 9.59 2.19
    -11 5 -1 14 3.01
    13 -5 1 31.76 3.37
    13 -5 1 49.04 5.89
    13 -5 1 37.6 3.55
    -13 -5 -1 33.28 3.2
    -13 -5 -1 34.09 2.93
    13 5 1 29.09 3.73
    -13 5 -1 33.71 2.53
    13 5 1 32.62 2.88
    13 5 1 27.32 3.49
    -13 5 -1 28.5 3.83
    15 -5 1 3.43 2.51
    15 -5 1 3.33 2.55
    15 5 1 -2.15 1.64
    -15 5 -1 0.96 1.65
    -14 -6 1 4.51 1.83
    14 6 -1 8.14 3.9
    -14 6 1 2.2 2.39
    14 6 -1 2.35 1.6
    -12 -6 1 0.94 1.71
    -12 -6 1 2.63 1.47
    12 -6 -1 1.88 1.98
    12 -6 -1 2.65 1.82
    12 -6 -1 3.69 2.83
    -12 6 1 3.12 1.83
    12 6 -1 5.96 2.42
    -12 6 1 0.05 2.81
    12 6 -1 0.71 1.62
    -12 6 1 2.79 1.49
    -10 -6 1 4.6 1.52
    10 -6 -1 2.63 1.7
    -10 -6 1 1.27 1.16
    10 -6 -1 0.74 2.38
    10 -6 -1 1.95 2.02
    10 -6 -1 2.38 1.65
    10 6 -1 4.43 1.64
    -10 6 1 2.8 1.97
    -10 6 1 2.5 1.69
    -10 6 1 1.94 1.28
    8 -6 -1 2.95 1.49
    -8 -6 1 1.69 1.03
    8 -6 -1 2.14 1.43
    8 -6 -1 2.85 1.33
    -8 -6 1 1.95 1.49
    8 -6 -1 3.48 2.02
    8 -6 -1 2.05 2
    -8 6 1 1.85 1.17
    -8 6 1 1.99 1.17
    -8 6 1 0.81 1.51
    -8 6 1 4.53 2.4
    -8 6 1 2.25 1.3
    8 6 -1 0.05 1.9
    6 -6 -1 15.48 2.05
    6 -6 -1 16.84 2.16
    6 -6 -1 16.76 1.96
    6 -6 -1 17.92 2
    -6 -6 1 16.25 1.89
    6 -6 -1 14.57 1.97
    -6 6 1 16.68 1.91
    6 6 -1 17.63 2.15
    -6 6 1 16.91 1.82
    -6 6 1 15.67 1.95
    -6 6 1 14.63 1.61
    -6 6 1 15.28 2.15
    4 -6 -1 10.34 1.49
    -4 -6 1 10.61 1.65
    4 -6 -1 10.35 1.61
    4 -6 -1 11.04 2.05
    4 -6 -1 10.75 1.65
    4 -6 -1 11.11 1.61
    4 -6 -1 9.49 1.35
    -4 6 1 10.64 1.42
    -4 6 1 9.4 1.34
    -4 6 1 8.02 1.59
    4 6 -1 10.51 1.12
    -4 6 1 10.64 1.12
    -4 6 1 10.6 1.83
    -4 6 1 11.15 1.6
    -4 6 1 10.56 1.34
    2 6 -1 24.73 1.3
    -2 6 1 25.6 2.19
    -2 6 1 26.98 1.49
    -2 6 1 25.15 1.75
    -2 6 1 27.36 1.63
    -2 6 1 25.83 1.35
    0 -6 1 7.3 0.85
    0 -6 -1 4.8 1.24
    0 -6 -1 5.29 0.75
    0 6 1 6.2 0.81
    0 6 -1 6.83 0.59
    0 6 -1 6.85 0.75
    0 6 1 5.93 0.8
    0 6 -1 7.21 0.7
    0 6 1 5.93 0.6
    2 -6 1 5.45 0.83
    2 -6 1 6.63 1.27
    -2 6 -1 5.81 1.32
    -2 6 -1 6.24 0.95
    -2 6 -1 6.22 1
    -2 6 -1 5.43 0.76
    2 6 1 5.46 0.57
    -2 6 -1 6.89 0.94
    2 6 1 6.8 0.91
    2 6 1 6.44 0.44
    4 -6 1 76.11 3.83
    -4 -6 -1 71.66 3.79
    4 -6 1 79.34 3.47
    4 -6 1 75.35 3.35
    4 -6 1 75.8 3.72
    -4 6 -1 78.9 3.2
    -4 6 -1 77.55 3.62
    -4 6 -1 72.37 3.95
    -4 6 -1 75.66 3.46
    4 6 1 73.38 3.04
    -4 6 -1 80.58 3.13
    6 -6 1 -0.38 1.16
    -6 -6 -1 -0.34 1.27
    6 -6 1 0.41 1.24
    6 -6 1 0.4 1.7
    6 -6 1 -0.84 1.43
    -6 6 -1 -0.55 0.77
    -6 6 -1 -0.29 1.09
    -6 6 -1 -0.93 1.19
    -6 6 -1 0.05 1.12
    -6 6 -1 1.28 1.1
    8 -6 1 24.32 2.57
    8 -6 1 25.1 2.75
    -8 -6 -1 21.94 2.39
    8 -6 1 19.68 2.58
    -8 6 -1 22.47 2.11
    -8 6 -1 22.57 2.2
    8 6 1 27.96 3.02
    8 6 1 19.41 2.85
    -8 6 -1 21.21 2.29
    -8 6 -1 25.28 2.68
    -10 -6 -1 0.2 1.15
    -10 -6 -1 1.73 1.46
    10 6 1 6.77 2.53
    -12 -6 -1 14.26 2.06
    12 -6 1 9.24 2.28
    12 -6 1 8.04 2.09
    12 -6 1 13.62 2.8
    -12 -6 -1 8 1.57
    -12 6 -1 12.69 2.35
    12 6 1 7.65 1.78
    -12 6 -1 8.63 3.14
    12 6 1 10.39 3.34
    -12 6 -1 9.34 1.76
    14 -6 1 -1.05 2.46
    14 -6 1 1.53 2.16
    -14 -6 -1 -1.25 1.28
    14 6 1 -0.76 1.55
    -14 6 -1 5.45 2.72
    -14 6 -1 1.76 1.45
    14 6 1 2.99 3.02
    -13 -7 1 -0.11 1.27
    -13 -7 1 2.73 1.62
    13 -7 -1 -1.65 1.81
    -13 7 1 0.26 1.83
    13 7 -1 -0.55 1.67
    -13 7 1 1.62 1.7
    13 7 -1 2.02 3.42
    -13 7 1 -8.94 4.44
    -11 -7 1 2.44 1.46
    11 -7 -1 1.81 2.19
    -11 -7 1 0.25 1.18
    11 -7 -1 0.67 2.2
    11 -7 -1 2.4 1.78
    -11 7 1 -1.1 2.13
    -11 7 1 1.47 1.53
    11 7 -1 0.75 1.84
    -11 7 1 1.78 1.72
    -9 -7 1 52.69 3.43
    9 -7 -1 46.58 3.49
    -9 -7 1 51.71 3.38
    9 -7 -1 51.62 3.58
    9 -7 -1 47.62 3.35
    -9 7 1 48.6 3.39
    -9 7 1 48.04 3.29
    -9 7 1 50.98 3.25
    -9 7 1 47.92 3.65
    9 7 -1 47.97 3.86
    7 -7 -1 55.52 3.34
    7 -7 -1 54.35 3.09
    -7 -7 1 48.42 3.2
    -7 -7 1 52.73 3.34
    7 -7 -1 52.75 3.25
    7 -7 -1 50.08 3.52
    -7 7 1 55.66 2.86
    -7 7 1 53.1 3.14
    -7 7 1 56 3.21
    -7 7 1 51.92 3.45
    -7 7 1 43.82 3.84
    5 -7 -1 25.85 2.25
    5 -7 -1 29.94 2.34
    5 -7 -1 29.69 2.55
    5 -7 -1 28.18 2.73
    -5 7 1 29.49 2.44
    5 7 -1 26.14 2.23
    -5 7 1 27.41 2.11
    -5 7 1 27.97 2.58
    -5 7 1 28.28 2.17
    -5 7 1 26.52 1.85
    3 -7 -1 6.29 1.34
    3 -7 -1 7.95 1.31
    3 -7 -1 9.03 1.4
    -3 -7 1 4.94 1.1
    -3 7 1 7.84 1.44
    -3 7 1 6.69 1.07
    -3 7 1 7.49 1.13
    -3 7 1 6.4 1.01
    3 7 -1 6.37 0.92
    -3 7 1 7.25 1.63
    1 -7 -1 48.13 2.7
    1 -7 -1 46.6 2.26
    1 -7 -1 42.79 2.82
    1 7 -1 42.73 1.6
    -1 7 1 40.21 2.39
    1 7 -1 45.79 1.7
    -1 7 1 47.03 2.29
    -1 7 1 44.17 2.15
    -1 7 1 44.39 2.99
    -1 7 1 43.51 1.91
    1 7 -1 41.37 1.97
    1 -7 1 48.08 2.88
    1 -7 1 45.86 2.53
    -1 -7 -1 46.97 2.64
    -1 7 -1 51.7 2.35
    -1 7 -1 48.44 2.67
    1 7 1 48.68 2.25
    -1 7 -1 51.98 2.11
    1 7 1 53.46 2.06
    1 7 1 48.65 1.86
    -1 7 -1 52.04 2.29
    -1 7 -1 50.16 3
    3 -7 1 88.53 3.82
    -3 -7 -1 92.39 4.25
    -3 -7 -1 94.66 4.31
    3 -7 1 89.2 3.88
    3 -7 1 86.66 3.87
    -3 7 -1 88.91 3.59
    -3 7 -1 87.5 3.48
    3 7 1 91.27 3.59
    -3 7 -1 94.13 3.92
    -3 7 -1 86.94 4.33
    -3 7 -1 89.66 3.74
    5 -7 1 89.43 3.99
    -5 -7 -1 83.58 4.05
    5 -7 1 91.51 4.04
    5 -7 1 82.92 4.22
    5 -7 1 94.52 4.4
    -5 7 -1 89.5 3.88
    5 7 1 84.6 4.03
    -5 7 -1 93.15 4.21
    -5 7 -1 93.29 4.11
    -5 7 -1 94.14 3.69
    -5 7 -1 89.02 4
    7 -7 1 95.45 4.42
    7 -7 1 93.73 4.43
    7 -7 1 91.81 4.32
    -7 -7 -1 97.49 4.69
    -7 -7 -1 92.43 4.23
    7 -7 1 85.95 4.86
    -7 7 -1 89.76 4.21
    -7 7 -1 87.52 3.91
    -7 7 -1 85.56 5.15
    -7 7 -1 96.79 4.32
    -7 7 -1 91.45 4.51
    9 -7 1 37.78 3.46
    9 -7 1 42.79 3.25
    -9 -7 -1 39.77 3.15
    9 -7 1 41.55 3.52
    -9 -7 -1 41.99 3.01
    -9 7 -1 42.03 3.1
    -9 7 -1 40.69 3.15
    -9 7 -1 42.87 3.67
    -9 7 -1 46.48 3.18
    9 7 1 43.79 3.43
    11 -7 1 37.47 3.52
    -11 -7 -1 39.89 3.3
    11 -7 1 38.94 3.84
    11 -7 1 29.54 4
    -11 7 -1 38.13 3.54
    -11 7 -1 37.14 3.98
    11 7 1 40.19 3.32
    -11 7 -1 35.55 3.15
    13 -7 1 -1.03 3.66
    -13 -7 -1 2.03 1.31
    -13 -7 -1 0.26 1.49
    13 -7 1 1.03 2.84
    13 -7 1 -1.21 2
    13 7 1 -5.98 2.79
    -13 7 -1 1.37 2.2
    -13 7 -1 2.02 1.69
    -13 7 -1 9.5 4.18
    14 -8 -1 2.63 2.35
    -14 -8 1 0.97 1.46
    -14 8 1 1.54 2.48
    -14 8 1 3.84 2.22
    12 -8 -1 10.39 2.1
    -12 -8 1 12.45 2.07
    -12 -8 1 6.34 1.46
    12 8 -1 7.71 2.08
    -12 8 1 8.5 2.11
    -12 8 1 11.42 2.97
    -12 8 1 13.91 2.24
    -10 -8 1 11.08 1.86
    10 -8 -1 9.3 2.68
    10 -8 -1 10.49 2.25
    10 -8 -1 9.44 2.18
    10 8 -1 7.99 2.42
    -10 8 1 5.9 1.87
    -10 8 1 7.95 2.24
    -10 8 1 15.91 2.99
    -10 8 1 9.25 1.96
    8 -8 -1 216.24 8.22
    8 -8 -1 222.73 8.19
    8 -8 -1 203.39 8.7
    8 -8 -1 213.17 8.24
    -8 -8 1 223.37 8.02
    -8 -8 1 234.65 9.12
    -8 8 1 210.26 7.95
    -8 8 1 227.43 8.58
    -8 8 1 213.93 7.85
    -8 8 1 208.72 7.82
    6 -8 -1 44.3 3.25
    6 -8 -1 51.46 2.99
    -6 -8 1 47.91 2.99
    6 -8 -1 48.63 2.97
    -6 8 1 40.12 3.62
    -6 8 1 51.12 3.4
    -6 8 1 50.02 3.02
    -6 8 1 45.6 3.31
    -6 8 1 51.16 2.67
    -4 -8 1 73.92 4.91
    4 -8 -1 80.99 4.02
    4 -8 -1 87.99 3.91
    4 -8 -1 81.22 3.8
    -4 8 1 84.13 3.44
    -4 8 1 81.18 3.89
    -4 8 1 78.74 4.47
    4 8 -1 75.93 3.74
    -4 8 1 85.21 3.78
    -4 8 1 86.44 3.76
    2 -8 -1 19.55 1.99
    2 -8 -1 16.26 2.05
    -2 -8 1 19.25 2.09
    -2 8 1 21.98 2.18
    -2 8 1 18.85 1.84
    2 8 -1 15.67 1.7
    -2 8 1 17.96 2.3
    0 -8 1 1.95 1.3
    0 -8 1 1.51 1.4
    0 -8 1 0.57 1.18
    0 -8 -1 0.62 1.09
    0 8 -1 0.1 2.01
    0 8 -1 0.71 0.85
    0 8 1 0.02 0.93
    0 8 1 0.55 0.54
    0 8 1 -1.85 0.96
    0 8 -1 0.15 0.5
    0 8 1 -1.46 1.96
    -2 -8 -1 -0.07 1.75
    2 -8 1 -0.55 1.42
    2 -8 1 0.69 1.39
    -2 -8 -1 0.81 1.15
    -2 -8 -1 0.12 1.67
    2 -8 1 0.35 1.09
    2 -8 1 -0.51 1.07
    -2 8 -1 1.41 1.12
    2 8 1 0.33 1.02
    -2 8 -1 1.33 0.92
    -2 8 -1 1.32 1.38
    4 -8 1 25.09 2.3
    -4 -8 -1 21.8 2.7
    4 -8 1 28.57 2.49
    4 -8 1 25.08 2.13
    -4 8 -1 23.75 2.13
    -4 8 -1 24.78 1.8
    -4 8 -1 22.47 2.3
    6 -8 1 176.79 7.29
    6 -8 1 175.37 6.81
    -6 -8 -1 178.24 7.45
    6 -8 1 177.42 6.8
    -6 -8 -1 179.52 6.64
    -6 8 -1 172.45 6.78
    -6 8 -1 181.6 6.92
    -6 8 -1 179.21 6.45
    -6 8 -1 159.85 7.22
    -6 8 -1 183.53 6.72
    8 -8 1 122.27 5.77
    8 -8 1 121.58 5.45
    -8 -8 -1 113.78 5.56
    -8 -8 -1 115.26 5.02
    8 -8 1 115.41 5.65
    8 -8 1 117.34 5.26
    -8 8 -1 112.72 5.08
    -8 8 -1 116.51 4.92
    -8 8 -1 117.71 5.28
    -8 8 -1 117.46 5.43
    10 -8 1 47.55 3.84
    10 -8 1 40.86 4.68
    -10 -8 -1 44.1 3.2
    10 -8 1 43.1 3.59
    -10 8 -1 49.82 4.07
    10 8 1 37.54 4
    -10 8 -1 47.02 3.61
    -10 8 -1 47.95 3.59
    -10 8 -1 55.74 4.76
    12 -8 1 -2.23 2.58
    -12 -8 -1 0.61 1.23
    -12 -8 -1 0.07 1.55
    12 -8 1 -0.3 1.9
    -12 8 -1 -3.59 2.4
    -12 8 -1 -0.45 1.68
    -12 8 -1 0.96 1.74
    12 8 1 0.94 1.85
    13 -9 -1 0.86 2.42
    -13 9 1 2.85 1.77
    -13 9 1 -3.48 3.65
    -13 9 1 4.18 2.28
    11 -9 -1 27.03 3.32
    -11 -9 1 29.38 3.37
    -11 -9 1 33.95 3.05
    11 9 -1 32.07 3.15
    -11 9 1 34.59 3.73
    -11 9 1 31.31 3.3
    -11 9 1 30.38 3.78
    -9 -9 1 4.73 1.34
    -9 -9 1 3.31 1.86
    9 -9 -1 3.5 1.76
    9 -9 -1 2.51 1.69
    -9 9 1 4.18 1.71
    -9 9 1 5.2 2.17
    -9 9 1 2.52 1.89
    -9 9 1 6.36 2.04
    7 -9 -1 185.32 7.14
    7 -9 -1 178.72 7.09
    7 -9 -1 181.67 7.58
    -7 -9 1 173.57 7.69
    -7 -9 1 177.91 6.95
    -7 9 1 180.74 6.76
    -7 9 1 182.99 7.08
    -7 9 1 184.22 7.17
    -7 9 1 180.53 7.37
    5 -9 -1 55.25 3.18
    5 -9 -1 53.86 3.34
    5 -9 -1 56.13 3.32
    -5 -9 1 59.84 3.41
    -5 9 1 53.16 3.18
    -5 9 1 57.85 2.95
    -5 9 1 51.55 3.47
    -3 -9 1 58.41 3.67
    -3 -9 1 52.75 4.43
    -3 -9 1 64.28 3.53
    3 -9 -1 58.94 3.36
    3 -9 -1 51.62 3.66
    -3 9 1 60.76 4.46
    -3 9 1 61.23 3.19
    -3 9 1 62.22 2.87
    -3 9 1 60.35 3.43
    -3 9 1 60.1 3.24
    1 -9 -1 4.19 1.32
    1 -9 -1 4.24 1.37
    -1 -9 1 2.98 1.34
    -1 -9 1 2.78 1.42
    -1 9 1 4.15 1.21
    1 9 -1 2.57 1.45
    -1 9 1 3.13 0.96
    1 -9 1 -0.51 2.01
    -1 -9 -1 -1.16 1.36
    1 -9 1 0.32 1.17
    -1 -9 -1 0.63 1.4
    -1 -9 -1 0.84 1.78
    1 -9 1 0.56 1.5
    1 9 1 -0.08 1.68
    1 9 1 0.05 0.56
    -1 9 -1 0.06 1.59
    -1 9 -1 1.08 0.85
    3 -9 1 5.48 1.4
    -3 -9 -1 5.28 1.25
    3 -9 1 6.55 1.38
    -3 -9 -1 5.6 1.87
    -3 -9 -1 9.11 1.87
    3 -9 1 6.53 1.82
    -3 9 -1 5.38 1.06
    -3 9 -1 4.83 1.52
    3 9 1 6.62 2.28
    -3 9 -1 3.25 2.32
    -3 9 -1 3.07 1.27
    5 -9 1 54.21 3.57
    5 -9 1 52.35 3.27
    -5 -9 -1 49.98 3.23
    -5 -9 -1 47.39 3.28
    5 -9 1 49.89 3.37
    -5 9 -1 50 2.7
    -5 9 -1 56.67 3.49
    -5 9 -1 50.17 3.13
    -7 -9 -1 10.57 1.74
    7 -9 1 8.94 2.02
    7 -9 1 10.02 2.17
    -7 -9 -1 8.5 1.55
    7 -9 1 13.24 2.14
    -7 9 -1 10.21 1.8
    -7 9 -1 11.24 2.43
    -7 9 -1 14.63 2.18
    -7 9 -1 14.52 1.98
    -9 -9 -1 37.07 2.96
    9 -9 1 32.26 3.49
    9 -9 1 33.62 3.33
    -9 9 -1 32.31 3.32
    -9 9 -1 38.57 3.51
    9 9 1 31.12 3.34
    -9 9 -1 29.37 3.09
    -9 9 -1 37.03 3.55
    -11 -9 -1 -0.03 1.56
    -11 -9 -1 0.95 1.1
    11 -9 1 -1.38 2.11
    11 -9 1 -1.36 2.11
    -11 9 -1 2.85 2.32
    11 9 1 0.91 2.25
    -11 9 -1 -0.51 1.98
    -11 9 -1 -1.47 1.84
    -13 -9 -1 30.04 2.77
    -13 -9 -1 28 3.09
    13 -9 1 26.55 4.1
    -13 9 -1 35.2 4.48
    -13 9 -1 30.87 3.39
    12 -10 -1 1.98 2.34
    -12 -10 1 -0.41 1.16
    -12 10 1 0.99 1.78
    -12 10 1 1.71 3.13
    -12 10 1 0.75 2.63
    -10 -10 1 7.26 1.45
    -10 -10 1 12.74 2.36
    10 -10 -1 13.15 2.47
    -10 10 1 20.91 3.27
    -10 10 1 13.64 2.43
    -10 10 1 10.23 2.32
    8 -10 -1 4.22 1.79
    8 -10 -1 5.94 2.1
    -8 -10 1 3.44 2.17
    -8 -10 1 5.72 1.55
    -8 10 1 5.33 2.95
    -8 10 1 4.58 2.09
    -8 10 1 3.89 1.68
    -8 10 1 4.86 1.82
    -6 -10 1 0.45 2.06
    -6 -10 1 0.6 1.14
    6 -10 -1 -0.88 1.59
    6 -10 -1 1.33 1.73
    -6 10 1 0.31 1.21
    -6 10 1 -0.31 1.55
    -6 10 1 -1.14 1.71
    -4 -10 1 44.32 3.15
    4 -10 -1 43.43 3.21
    4 -10 -1 43.54 3.17
    -4 -10 1 42.78 3.61
    -4 10 1 44.96 2.62
    -4 10 1 39.16 3.06
    -4 10 1 38.43 3.33
    2 -10 -1 -0.18 1.26
    2 -10 -1 0.87 1.48
    -2 -10 1 0.23 1.21
    -2 -10 1 -0.04 1.28
    -2 10 1 -1.14 1.62
    -2 10 1 1.09 1.05
    -2 10 1 1.74 1.73
    -2 10 1 -1.59 1.54
    0 -10 -1 1.37 2.02
    0 -10 1 0.54 1.22
    0 -10 -1 1.8 1.19
    0 10 1 0.57 1.37
    0 10 1 1.16 1.12
    0 10 1 0.37 2.39
    0 10 -1 -0.4 1.42
    -2 -10 -1 20.34 2.8
    -2 -10 -1 22.99 2.73
    2 -10 1 20.17 2.3
    -2 -10 -1 28.1 3.33
    2 -10 1 20.92 2.8
    -2 10 -1 14.51 2.13
    -2 10 -1 21.03 2.95
    -2 10 -1 21.87 2.05
    4 -10 1 1.74 1.4
    4 -10 1 0.59 1.71
    -4 -10 -1 0.34 1.68
    -4 -10 -1 0.32 1.24
    4 -10 1 1.6 1.39
    -4 10 -1 1.4 1.08
    -4 10 -1 1.6 1.37
    -4 10 -1 0.51 1.55
    6 -10 1 59.22 3.92
    6 -10 1 58.67 3.93
    6 -10 1 55.62 3.6
    -6 -10 -1 52.53 3.56
    -6 -10 -1 58.09 3.62
    -6 10 -1 57.68 4.02
    -6 10 -1 56.09 3.53
    -6 10 -1 57.12 3.19
    -8 -10 -1 -0.63 1.65
    8 -10 1 1.25 1.73
    8 -10 1 2.75 1.83
    8 -10 1 1.3 2.11
    -8 10 -1 -0.19 1.53
    -8 10 -1 2.66 2.87
    -8 10 -1 1.32 1.93
    -8 10 -1 -0.53 1.5
    -10 -10 -1 39.31 3.46
    -10 -10 -1 46.39 3.34
    10 -10 1 42.59 4.06
    10 -10 1 42.37 3.78
    -10 10 -1 47.62 5.27
    -10 10 -1 42.6 3.91
    -10 10 -1 43.68 5.21
    -10 10 -1 43.14 3.54
    -12 -10 -1 19.34 2.47
    -12 -10 -1 19.34 2.48
    12 -10 1 24.3 3.25
    -12 10 -1 18.46 3
    -12 10 -1 26.48 3.74
    11 -11 -1 0.45 2.54
    -11 -11 1 0.23 1.14
    -11 11 1 2.26 2.35
    -11 11 1 6.37 2.57
    9 -11 -1 15.45 2.6
    -9 -11 1 10.36 1.68
    -9 11 1 12.22 2.08
    -9 11 1 13.67 2.58
    -9 11 1 13.33 2.32
    -7 -11 1 -1.56 2.56
    7 -11 -1 7.31 2.36
    7 -11 -1 4.88 1.62
    -7 11 1 5.42 1.57
    -7 11 1 3.86 2.04
    -7 11 1 2.37 1.84
    -5 -11 1 3.45 1.21
    5 -11 -1 1.81 1.54
    5 -11 -1 4.26 1.83
    -5 11 1 3 1.87
    -5 11 1 4.17 1.42
    -5 11 1 4.11 2.06
    3 -11 -1 2.81 1.52
    -3 -11 1 1.15 1.65
    3 -11 -1 3.05 1.74
    -3 -11 1 2.54 1.3
    -3 11 1 1.36 1.77
    -3 11 1 1.96 1.98
    -3 11 1 3.5 1.21
    -1 -11 1 -0.89 1.3
    1 -11 -1 0.41 1.4
    -1 -11 1 1.1 1.52
    -1 11 1 -0.43 1.26
    -1 11 1 3.51 2.39
    -1 11 1 -1.15 2.53
    -1 -11 -1 15.82 2.4
    1 -11 1 8.28 1.59
    -1 -11 -1 10.42 1.79
    -1 11 -1 9.56 1.55
    -1 11 -1 16.01 2.77
    1 11 1 9.26 1.94
    3 -11 1 15.16 2.16
    -3 -11 -1 12.69 1.93
    -3 -11 -1 14.96 2.26
    3 -11 1 19.87 2.55
    -3 -11 -1 13.42 2.34
    -3 11 -1 14.46 1.99
    -3 11 -1 13.14 2.16
    -3 11 -1 8.77 1.98
    -5 -11 -1 16.65 2.51
    -5 -11 -1 17.32 2.23
    5 -11 1 17.62 2.7
    5 -11 1 12.86 2.5
    7 -11 1 2.43 1.45
    7 -11 1 7.81 2.58
    -7 -11 -1 1.81 1.73
    -7 11 -1 3.58 1.62
    -7 11 -1 1.16 1.82
    -7 11 -1 3.84 2.11
    -9 -11 -1 4.11 1.44
    -9 -11 -1 4.49 1.97
    9 -11 1 6.85 2.63
    -9 11 -1 7.05 2.14
    -9 11 -1 5.08 1.85
    -9 11 -1 3.3 2.06
    11 -11 1 1.72 3.25
    -11 -11 -1 0.28 1.06
    -11 -11 -1 -2.29 2.35
    -11 11 -1 1.21 1.81
    -11 11 -1 1.2 2.27
    -10 -12 1 19.53 2.55
    10 -12 -1 27.71 4.28
    -10 12 1 24.97 3.55
    8 -12 -1 2.52 2.21
    -8 -12 1 1.57 1.33
    -8 12 1 0.87 1.95
    -8 12 1 4.7 1.77
    -8 12 1 -1.34 1.77
    6 -12 -1 13.48 2.56
    6 -12 -1 17.67 2.4
    -6 -12 1 16.26 2.74
    -6 12 1 11.26 2.31
    -6 12 1 14.83 1.98
    -6 12 1 21.86 2.84
    4 -12 -1 1.84 2.06
    -4 -12 1 0.95 2.21
    -4 -12 1 4.3 1.36
    4 -12 -1 1.92 1.65
    -4 12 1 5.1 2.49
    -4 12 1 5.35 1.62
    -4 12 1 4.25 2.1
    2 -12 -1 9.01 1.88
    -2 -12 1 9.85 1.95
    -2 -12 1 6.47 1.74
    -2 12 1 8.7 1.52
    -2 12 1 11.4 2.55
    -2 12 1 4.21 2.84
    0 -12 -1 17.72 2.31
    0 -12 1 18.37 2.62
    0 12 1 14.84 1.96
    0 12 -1 17.57 2.02
    -2 -12 -1 5.13 1.91
    -2 -12 -1 -0.84 2.28
    2 -12 1 4.6 1.57
    -2 -12 -1 1.19 1.74
    -2 12 -1 10.71 2.44
    -2 12 -1 5 2.51
    -2 12 -1 5.52 1.41
    4 -12 1 13.13 2.8
    -4 -12 -1 18.6 2.99
    4 -12 1 19.07 2.63
    -4 12 -1 25.37 3.05
    -4 12 -1 24.57 2.57
    -4 12 -1 24.61 3.13
    -6 -12 -1 9.46 1.82
    6 -12 1 14.65 3.03
    -6 12 -1 13.28 1.95
    -6 12 -1 6.9 2.09
    -6 12 -1 9.6 2.23
    8 -12 1 24.07 3.31
    -8 -12 -1 26.03 2.96
    -8 -12 -1 23.37 2.76
    8 -12 1 25.81 3.26
    -8 12 -1 23.31 2.96
    -8 12 -1 28.56 3.58
    -8 12 -1 26.54 3.2
    -10 -12 -1 1.21 1.32
    -10 12 -1 -0.17 2.18
    -10 12 -1 1.09 1.82
    9 -13 -1 -7.03 3.11
    -9 -13 1 0.28 1.29
    -9 13 1 -0.18 2.32
    -9 13 1 3.47 2.51
    -9 13 1 6.73 2.25
    -7 -13 1 20.38 2.71
    7 -13 -1 19.18 2.81
    7 -13 -1 26.23 3.22
    -7 13 1 24.25 3.01
    -7 13 1 25.86 2.84
    -7 13 1 17.64 2.73
    5 -13 -1 46.72 4.44
    -5 -13 1 49.65 3.8
    -5 13 1 60.57 4.83
    -5 13 1 53.27 3.41
    -5 13 1 43.74 4.28
    -3 -13 1 1.44 1.96
    3 -13 -1 -2.5 1.53
    -3 -13 1 0.19 1.69
    -3 13 1 -3.36 2.45
    -3 13 1 0.66 1.52
    -1 -13 1 0.25 1.64
    1 -13 -1 -0.57 1.56
    -1 13 1 1.28 1.7
    1 13 -1 -0.89 2.43
    1 -13 1 2.24 1.59
    -1 -13 -1 -0.8 1.75
    -1 13 -1 1.43 1.76
    1 13 1 0.73 2.37
    3 -13 1 28.17 2.7
    -3 13 -1 33.84 4.3
    -3 13 -1 30.3 3.6
    -3 13 -1 24.23 2.89
    -5 -13 -1 5.68 1.79
    5 -13 1 12.65 2.23
    -5 13 -1 6.74 1.73
    -5 13 -1 9.05 2.56
    -5 13 -1 4.97 2.27
    -7 -13 -1 25.46 3.2
    7 -13 1 31.27 3.12
    -7 13 -1 37.42 3.63
    -7 13 -1 31.95 2.86
    -7 13 -1 20.01 2.64
    -9 -13 -1 10.38 1.63
    -9 13 -1 15.92 2.67
    -9 13 -1 17.59 2.47
    -8 -14 1 51.03 3.7
    -8 14 1 43.79 4.13
    -8 14 1 54.52 6.19
    -8 14 1 59.52 4.05
    -6 -14 1 36.48 3.61
    6 -14 -1 32.39 3.06
    -6 14 1 33.61 4.23
    -6 14 1 37.19 2.95
    -6 14 1 36.94 4.17
    4 -14 -1 24.68 2.56
    -4 -14 1 26.99 3.86
    -4 14 1 29.58 2.95
    -4 14 1 22.51 3.26
    -2 -14 1 15.43 2.34
    2 -14 -1 20.7 2.77
    -2 14 1 10.97 1.99
    0 -14 1 1.73 1.6
    0 -14 -1 5.09 2.05
    0 14 1 -0.96 1.99
    0 14 -1 1.63 2.15
    -2 -14 -1 6.73 2.31
    2 -14 1 4.43 1.52
    -2 14 -1 7.21 1.94
    4 -14 1 7.14 1.45
    -4 14 -1 10.78 1.79
    -4 14 -1 9.22 3.26
    -4 14 -1 8.29 3.25
    6 -14 1 13.16 1.96
    -6 -14 -1 12.46 2.1
    -6 14 -1 12.63 2.92
    -6 14 -1 14.35 1.92
    -8 -14 -1 48.72 4
    -8 14 -1 59.12 4.51
    -8 14 -1 64.5 4.35
    -8 14 -1 52.33 4.7
    -7 -15 1 15.23 2.76
    -7 15 1 17.62 2.24
    -7 15 1 10.26 3.4
    5 -15 -1 37.66 2.98
    -5 15 1 36.17 4.27
    3 -15 -1 6.84 1.51
    -3 -15 1 7.41 2.9
    -3 15 1 13.44 1.96
    1 -15 -1 24.78 2.93
    -1 -15 1 40.21 3.57
    -1 15 1 32.8 3.57
    -1 -15 -1 2.93 2.01
    1 -15 1 7.44 1.97
    -1 15 -1 2.1 2
    3 -15 1 15.48 2.41
    -3 15 -1 13.42 1.94
    5 -15 1 13.31 1.85
    -7 15 -1 14.43 2.2
    -4 16 1 13.15 2.02
    2 -16 -1 0.87 1.42
    -2 -16 1 1.6 2.82
    -2 16 1 5.18 2
    0 -16 -1 12 2.17
    0 -16 1 9.22 1.88
    0 16 -1 11.91 3.05
    0 16 1 14.56 2.94
    2 -16 1 6.21 1.46
    -2 16 -1 9.53 2.06
    4 -16 1 0.71 1.32
    -4 16 -1 -0.51 1.6
    16 0 -2 0.83 2.04
    16 0 -2 0.7 2.96
    16 0 -2 -1.6 2.28
    14 0 -2 30.61 3.52
    -14 0 2 33.39 2.6
    -14 0 2 35.2 4.53
    14 0 -2 33.17 2.94
    14 0 -2 28.29 3.23
    12 0 -2 25.87 3.04
    -12 0 2 24.19 2.17
    -12 0 2 21.82 3.17
    12 0 -2 22.48 2.96
    12 0 -2 19.55 2.31
    10 0 -2 63.7 3.54
    -10 0 2 60.01 2.8
    -10 0 2 51.61 4.33
    -10 0 2 62.87 3.86
    10 0 -2 61.36 3.53
    10 0 -2 58.83 3.01
    -10 0 2 58.28 3.58
    8 0 -2 -0.25 1.08
    -8 0 2 1.12 1.24
    8 0 -2 1.89 2
    -8 0 2 1.56 1.05
    8 0 -2 1.4 0.85
    -8 0 2 0.06 0.67
    -8 0 2 1.16 1.38
    8 0 -2 1.1 1.17
    6 0 -2 78.17 3.16
    6 0 -2 78.38 3.35
    -6 0 2 75.15 2.98
    6 0 -2 74.49 3.05
    -4 0 2 310.16 10.28
    -4 0 2 327.01 10.28
    4 0 -2 328.36 10.04
    -2 0 2 532.47 16.91
    -2 0 2 557.4 16.9
    2 0 -2 536.53 16.33
    0 0 -2 256.57 8.56
    0 0 2 288.87 8.58
    2 0 2 926.98 29.1
    -2 0 -2 943.93 29.28
    -4 0 -2 47.54 1.93
    6 0 2 12.78 1.89
    6 0 2 11.8 1.87
    6 0 2 13.27 1.69
    -6 0 -2 14.27 2.07
    -6 0 -2 12.88 1.7
    -6 0 -2 12.18 1.22
    6 0 2 13.86 1.61
    6 0 2 13.46 1.52
    -6 0 -2 9.97 1.36
    8 0 2 3.35 1.3
    -8 0 -2 6.2 2.15
    -8 0 -2 7.89 1.52
    -8 0 -2 4.38 1.79
    8 0 2 5.3 1.07
    -8 0 -2 5.76 1.58
    8 0 2 4.56 1.57
    -8 0 -2 4.74 0.85
    10 0 2 13.46 2.02
    -10 0 -2 10.5 1.49
    10 0 2 11.11 2.43
    -10 0 -2 16.01 2.7
    -10 0 -2 10.91 1.78
    10 0 2 12.36 1.69
    -12 0 -2 110.21 5.2
    12 0 2 110.83 5.58
    12 0 2 122.18 5.17
    12 0 2 118.18 6.97
    -12 0 -2 118.86 4.64
    12 0 2 115.94 5.64
    14 0 2 22.58 3.06
    14 0 2 24.02 3.16
    14 0 2 21.73 3.12
    -14 0 -2 24.69 2.58
    15 -1 -2 56.61 3.85
    15 -1 -2 53.25 3.87
    -15 1 2 51.07 3.29
    15 1 -2 50.84 4.59
    13 -1 -2 1.52 1.71
    -13 -1 2 1.09 1.34
    13 -1 -2 -0.5 1.76
    13 -1 -2 0.29 1.41
    -13 -1 2 -3.72 3.24
    13 1 -2 -1.76 1.27
    13 1 -2 2.12 1.76
    13 1 -2 1.97 1.88
    -13 1 2 2.76 2.55
    -13 1 2 0.4 1.23
    -11 -1 2 55.51 4.23
    -11 -1 2 63.2 2.81
    11 -1 -2 53.92 3.53
    11 -1 -2 56.59 3.49
    11 -1 -2 59.5 3.14
    -11 -1 2 56.88 3.65
    -11 -1 2 60.88 4.11
    -11 1 2 57.06 3.87
    -11 1 2 58.02 2.87
    11 1 -2 57.7 3.73
    11 1 -2 58.25 3.56
    11 1 -2 58.76 3.11
    -9 -1 2 44.73 3.22
    9 -1 -2 46.96 2.88
    9 -1 -2 44.54 3.69
    9 -1 -2 42.48 2.45
    -9 -1 2 42.92 2.15
    9 -1 -2 39.03 2.81
    -9 1 2 40.49 3.57
    9 1 -2 41.72 2.43
    -9 1 2 44.84 4
    -9 1 2 42.96 3.03
    9 1 -2 42.36 2.87
    -9 1 2 42.56 2.25
    7 -1 -2 6.98 1.33
    -7 -1 2 9.18 1.68
    7 -1 -2 6.28 1.74
    -7 -1 2 6.63 1.43
    -7 -1 2 6.34 0.87
    -7 -1 2 8.26 1.2
    7 -1 -2 9.81 1.35
    7 -1 -2 6.61 1.28
    7 1 -2 7.25 2.43
    -7 1 2 6.98 1.49
    -7 1 2 6.52 1.04
    7 1 -2 5.91 1.07
    7 1 -2 11.58 1.65
    7 1 -2 10.08 1.46
    -7 1 2 5.74 1.29
    5 -1 -2 17.5 1.88
    -5 -1 2 21.16 1.11
    5 -1 -2 20.86 1.21
    5 -1 -2 21.85 1.48
    -5 -1 2 19.69 1.29
    5 -1 -2 20.04 1.68
    -5 -1 2 20.62 1.93
    -5 1 2 18.47 1.82
    -5 1 2 20.67 1.18
    -5 1 2 17.58 2.18
    3 -1 -2 0.1 0.28
    3 -1 -2 0.06 0.26
    -3 -1 2 -0.04 0.19
    -3 -1 2 -0.05 0.21
    -3 1 2 -0.29 0.27
    -3 1 2 -0.04 0.28
    3 1 -2 0.19 0.22
    1 -1 -2 126.08 3.92
    -1 -1 2 120.21 3.86
    1 -1 -2 122.74 3.77
    -1 1 2 117.26 3.92
    1 1 -2 120.53 3.86
    -1 1 2 119.62 3.77
    -1 -1 -2 305.25 9.49
    1 -1 2 305.12 9.52
    -1 1 -2 304.44 9.51
    1 1 2 293.16 9.49
    -3 -1 -2 156.54 5.1
    3 -1 2 154.16 5.27
    -3 1 -2 155.44 5.15
    3 1 2 152.22 5.11
    5 -1 2 35.9 2.37
    5 -1 2 37.59 2.3
    5 -1 2 39.56 2.07
    -5 -1 -2 38.52 1.75
    5 1 2 40.44 2.23
    -5 1 -2 37.21 1.99
    -5 1 -2 35.25 2.35
    5 1 2 38.72 1.89
    -5 1 -2 38.84 2.27
    -5 1 -2 39.85 1.83
    5 1 2 35.58 2.36
    7 -1 2 12.29 1.82
    7 -1 2 13.29 2.03
    -7 -1 -2 9.48 1.45
    7 -1 2 11.17 1.49
    -7 -1 -2 11.08 1.52
    7 -1 2 12.7 1.65
    -7 -1 -2 12.62 2.52
    -7 -1 -2 10.89 1.5
    -7 1 -2 10.67 1.49
    7 1 2 10.68 1.62
    -7 1 -2 8.66 1.57
    -7 1 -2 14.87 1.73
    7 1 2 10.1 1.68
    7 1 2 10 2.22
    7 1 2 16.16 2.35
    9 -1 2 15.05 2.2
    9 -1 2 17.02 2.53
    -9 -1 -2 24.66 2.41
    -9 -1 -2 17.15 2.63
    9 -1 2 20.57 1.95
    -9 -1 -2 18.55 1.51
    9 1 2 19.65 1.98
    -9 1 -2 19.39 2.54
    -9 1 -2 15.91 2.15
    9 1 2 19.4 2.95
    -9 1 -2 19.82 1.7
    9 1 2 18.4 2.36
    -9 1 -2 19.49 2.67
    -9 1 -2 19.89 2.73
    11 -1 2 88.77 4.52
    11 -1 2 88.05 5.09
    -11 -1 -2 91.75 4.5
    11 -1 2 87.65 4.12
    -11 -1 -2 92.08 3.82
    11 -1 2 86.59 4.62
    11 1 2 99.68 4.93
    11 1 2 90.55 4.2
    -11 1 -2 96.33 5.18
    11 1 2 90.36 5.56
    -11 1 -2 89.43 4.72
    -11 1 -2 90.6 3.92
    -13 -1 -2 0.68 1.42
    -13 -1 -2 0.31 1.22
    13 -1 2 0.88 4.12
    13 -1 2 0.97 1.93
    13 -1 2 1.63 1.72
    -13 -1 -2 -1.92 1.86
    13 -1 2 -1.65 1.6
    13 1 2 0.93 1.85
    13 1 2 0.99 1.73
    -13 1 -2 0.8 1.14
    13 1 2 -2.71 1.34
    15 -1 2 30.87 3.26
    15 -1 2 22.79 2.99
    15 -1 2 32.31 4.97
    -15 1 -2 31.18 2.9
    15 1 2 23.55 2.67
    15 1 2 27.77 3.37
    15 1 2 26.97 3.05
    16 -2 -2 -1.42 2.79
    16 2 -2 -1.21 1.74
    16 2 -2 3.34 1.9
    14 -2 -2 4.83 1.97
    14 -2 -2 5.79 1.92
    14 -2 -2 3.99 2.15
    14 2 -2 3.5 1.96
    14 2 -2 2.46 2.03
    -14 2 2 5.4 2.75
    -14 2 2 5.25 1.41
    14 2 -2 2.74 1.56
    -12 -2 2 6.92 1.71
    12 -2 -2 4.37 1.71
    -12 -2 2 -2.95 3.09
    12 -2 -2 7.54 1.92
    12 -2 -2 8.03 1.63
    -12 -2 2 9.11 1.53
    -12 -2 2 3.22 1.66
    -12 2 2 5.4 1.25
    12 2 -2 6.12 2.06
    -12 2 2 4.69 2.29
    12 2 -2 7.07 1.64
    12 2 -2 5.49 1.87
    10 -2 -2 0.48 0.93
    -10 -2 2 0.1 1.35
    -10 -2 2 0.24 0.8
    -10 -2 2 -1.5 1.87
    10 -2 -2 0.03 1.31
    10 -2 -2 0.01 1.37
    -10 -2 2 -0.39 1.23
    10 -2 -2 -2.82 2.25
    10 2 -2 1.32 1.04
    10 2 -2 0.16 1.41
    -10 2 2 4.35 2.43
    -10 2 2 -0.08 0.9
    -10 2 2 0.75 1.62
    8 -2 -2 24.12 2
    -8 -2 2 24.7 1.54
    8 -2 -2 28.1 1.84
    8 -2 -2 25.67 2.06
    8 -2 -2 23.27 2.67
    -8 -2 2 27.85 2.38
    -8 2 2 26.54 2.83
    8 2 -2 28.94 2.36
    -8 2 2 24.95 2.21
    -8 2 2 27.19 2.55
    -8 2 2 21.36 2.31
    8 2 -2 22.34 1.99
    -8 2 2 22.64 1.65
    6 -2 -2 7.02 1.57
    -6 -2 2 6.19 0.91
    -6 -2 2 5.44 0.72
    -6 2 2 5.67 1.23
    6 2 -2 6.05 1.28
    -6 2 2 5.95 0.91
    -6 2 2 2.84 1.15
    6 2 -2 1.88 1.4
    -6 2 2 4.5 0.79
    4 -2 -2 4.13 0.6
    -4 -2 2 5.54 0.51
    -4 -2 2 5.32 0.49
    -4 2 2 6.07 0.76
    -4 2 2 4.68 0.65
    -2 -2 2 370.96 10.88
    2 -2 -2 325.05 10.66
    -2 -2 2 357.98 10.9
    2 -2 -2 353.47 11.03
    -2 2 2 352.97 11.04
    2 2 -2 336.09 10.86
    -2 2 2 349.57 10.7
    -2 2 2 345.66 11.05
    0 -2 2 84.14 2.64
    0 -2 -2 79.51 2.66
    0 -2 2 81.9 2.49
    0 -2 -2 77.36 2.6
    0 2 2 74.9 2.6
    0 2 -2 85.05 2.65
    0 2 2 81.48 2.69
    2 -2 2 21.27 1.04
    2 -2 2 23.47 1.02
    -2 -2 -2 22.02 0.96
    -2 2 -2 22.52 1.05
    2 2 2 24.63 1.01
    4 -2 2 163.2 5.71
    4 -2 2 162.46 5.5
    4 -2 2 164.91 5.45
    -4 -2 -2 166 5.38
    4 -2 2 157.35 5.62
    -4 -2 -2 150.63 5.28
    4 -2 2 173.02 5.61
    4 2 2 161.01 5.43
    -4 2 -2 156.94 5.54
    -4 2 -2 162.9 5.52
    -4 2 -2 159.69 5.4
    6 -2 2 0.65 1.01
    -6 -2 -2 0.98 0.63
    6 -2 2 0.83 1.21
    6 -2 2 2.07 1
    6 -2 2 2.05 0.91
    6 2 2 1.71 1.2
    6 2 2 0.47 1.04
    -6 2 -2 0.19 1.04
    6 2 2 1.87 1.05
    -6 2 -2 1.33 0.65
    -6 2 -2 1.26 1.19
    -6 2 -2 1.14 1
    -6 2 -2 -1.06 0.97
    8 -2 2 2.37 0.97
    8 -2 2 0.56 1.39
    8 -2 2 2.01 1.22
    8 -2 2 2.18 1.26
    -8 -2 -2 1.35 1.18
    -8 -2 -2 1.36 0.74
    -8 2 -2 1.23 1.53
    8 2 2 2.67 1.45
    -8 2 -2 2.86 0.85
    8 2 2 2.7 1.74
    -8 2 -2 0.87 1.43
    -8 2 -2 2.18 1.62
    8 2 2 2.78 1.15
    -8 2 -2 3.68 1.38
    10 -2 2 1.9 1.49
    -10 -2 -2 0.8 1.31
    10 -2 2 -0.3 1.17
    10 -2 2 1.43 1.75
    10 -2 2 1.73 1.51
    -10 -2 -2 0.98 0.87
    10 2 2 0.75 1.23
    -10 2 -2 2.28 2.56
    -10 2 -2 1.57 1.87
    -10 2 -2 0.97 0.9
    -10 2 -2 0.41 1.6
    10 2 2 -2.83 1.48
    10 2 2 -0.18 2.27
    12 -2 2 -3.28 2.75
    12 -2 2 0.54 1.74
    12 -2 2 0.7 1.65
    -12 -2 -2 0.92 1.36
    -12 -2 -2 0.65 1.23
    12 -2 2 -0.48 1.63
    -12 2 -2 0.27 1.17
    -12 2 -2 3.22 2.79
    12 2 2 2.33 1.97
    12 2 2 -0.72 1.37
    12 2 2 1.77 1.9
    14 -2 2 8.07 2.06
    14 -2 2 9.92 2.4
    -14 -2 -2 13.22 2.48
    14 2 2 12.4 2.36
    14 2 2 10.36 1.8
    14 2 2 11.01 2.42
    15 -3 -2 -1.77 1.78
    15 -3 -2 1.52 2.12
    15 -3 -2 3.51 3.02
    -15 3 2 1.88 1.44
    15 3 -2 -0.34 2.8
    -15 3 2 -1.19 3.08
    15 3 -2 -1.02 2.55
    15 3 -2 2.19 1.54
    13 -3 -2 6.31 1.93
    -13 -3 2 3.92 1.56
    13 -3 -2 7.2 1.94
    13 -3 -2 3.45 1.83
    -13 -3 2 4.9 2
    13 3 -2 5.28 2.2
    13 3 -2 6.61 2.22
    -13 3 2 6.1 1.49
    -13 3 2 5.06 2.43
    13 3 -2 4.28 1.55
    11 -3 -2 15.78 3.08
    -11 -3 2 11.31 1.74
    -11 -3 2 11.19 1.42
    11 -3 -2 13.97 1.82
    11 -3 -2 9.56 1.8
    11 -3 -2 8.69 1.76
    -11 -3 2 15.08 2.16
    -11 3 2 10.67 2.04
    11 3 -2 9.22 1.95
    -11 3 2 7.69 3.03
    -11 3 2 12.37 1.84
    11 3 -2 14.27 2.26
    11 3 -2 13.16 1.74
    9 -3 -2 18.62 2.2
    -9 -3 2 23.58 3.37
    9 -3 -2 18.57 2.71
    -9 -3 2 20.04 2.39
    9 -3 -2 21.55 1.9
    9 -3 -2 21.54 2.31
    -9 -3 2 20.47 2.59
    -9 -3 2 20.39 1.58
    -9 3 2 21.13 2.97
    9 3 -2 19.05 2.57
    9 3 -2 19.4 2.02
    -9 3 2 21.43 1.73
    -9 3 2 23.25 2.32
    -9 3 2 19.44 2.64
    -7 -3 2 0.83 1.56
    -7 -3 2 -0.15 0.83
    7 -3 -2 1.17 1.13
    -7 -3 2 0.63 0.69
    7 -3 -2 2.16 0.82
    7 -3 -2 1.58 1.11
    7 -3 -2 1.47 1.33
    -7 3 2 2.22 1.13
    -7 3 2 0.7 0.83
    -7 3 2 2.31 1.26
    -7 3 2 1.32 0.98
    7 3 -2 0.31 1.46
    -7 3 2 3.77 1.16
    7 3 -2 2.17 1.25
    -5 -3 2 4.05 0.75
    -5 -3 2 4.27 1.57
    -5 -3 2 4.18 0.61
    -5 -3 2 3.6 0.45
    5 -3 -2 3.53 1.32
    5 -3 -2 4.25 0.93
    -5 3 2 3.55 0.86
    -5 3 2 3.66 0.88
    -5 3 2 3.75 0.91
    -5 3 2 3.22 0.63
    3 -3 -2 17.6 0.96
    -3 3 2 15.23 0.94
    -3 3 2 16.53 0.96
    -3 3 2 17.57 1.01
    1 -3 -2 3.64 0.48
    1 -3 -2 3.59 0.44
    1 3 -2 4.02 0.29
    1 3 -2 4.47 0.33
    -1 3 2 4.25 0.49
    -1 3 2 4.03 0.5
    1 -3 2 2.44 0.4
    1 -3 2 2.54 0.38
    -1 -3 -2 2.83 0.35
    -1 3 -2 2.83 0.44
    1 3 2 2.25 0.33
    -1 3 -2 1.82 0.3
    1 3 2 2.68 0.4
    3 -3 2 8.11 1.41
    3 -3 2 5.1 0.77
    3 -3 2 5.67 0.66
    -3 -3 -2 4.76 0.53
    -3 3 -2 5.82 0.65
    3 3 2 6.32 0.63
    5 -3 2 5.42 1.06
    5 -3 2 3.39 1.18
    -5 -3 -2 3.1 0.59
    5 -3 2 3.76 0.87
    5 3 2 1.24 1.7
    5 3 2 4.38 1.49
    -5 3 -2 3.95 1.29
    -5 3 -2 3.24 0.68
    5 3 2 2.44 0.71
    7 -3 2 1.95 1.12
    7 -3 2 -0.42 1.31
    -7 -3 -2 0.84 1.11
    7 -3 2 1.35 1.13
    7 -3 2 -0.16 0.89
    -7 3 -2 0.53 1.17
    -7 3 -2 0.7 1.13
    -7 3 -2 0.29 1.07
    -7 3 -2 0.77 0.76
    -7 3 -2 0.11 1.75
    -7 3 -2 -0.42 1.15
    7 3 2 0.46 1.36
    -9 -3 -2 4.57 1.4
    9 -3 2 7.76 1.6
    9 -3 2 8.7 1.86
    -9 -3 -2 7.2 1.06
    9 -3 2 6.84 1.41
    9 -3 2 7.84 1.68
    9 3 2 7.63 1.8
    -9 3 -2 8.11 1.87
    -9 3 -2 8.28 2.85
    -9 3 -2 5.8 1.62
    -9 3 -2 8.87 1.28
    -9 3 -2 6.37 1.75
    9 3 2 3.47 1.27
    9 3 2 6.78 2.18
    -11 -3 -2 11.46 1.9
    -11 3 -2 11.42 3.14
    11 3 2 8.36 3.45
    13 -3 2 1.7 1.79
    -13 -3 -2 -0.09 1.42
    13 -3 2 3.1 2.48
    -13 -3 -2 2.56 1.56
    13 -3 2 4.06 1.91
    13 -3 2 -0.92 3.54
    -13 3 -2 0.88 1.1
    13 3 2 4.98 2.18
    13 3 2 1.26 1.32
    13 3 2 -1.57 1.79
    -13 3 -2 1.08 2.84
    15 -3 2 -1.02 2.07
    15 3 2 2.6 2.47
    15 3 2 0.06 1.64
    15 3 2 -2.73 2.42
    -15 3 -2 2.64 1.6
    14 -4 -2 2.22 1.8
    -14 -4 2 3.8 2.15
    14 -4 -2 1.42 1.82
    14 4 -2 3.88 2.71
    -14 4 2 6.72 2.49
    14 4 -2 0.5 1.4
    -14 4 2 3.6 1.48
    12 -4 -2 6.13 3.76
    12 -4 -2 -2.18 2.09
    -12 -4 2 1.09 1.62
    12 -4 -2 1.09 1.99
    12 -4 -2 2.34 1.68
    12 -4 -2 1.76 1.7
    -12 4 2 0.48 1.16
    12 4 -2 -0.3 1.37
    -12 4 2 6.8 3.78
    -12 4 2 -0.4 1.96
    12 4 -2 1.42 2.06
    12 4 -2 0.18 2.03
    10 -4 -2 2.87 1.45
    10 -4 -2 5.02 1.34
    -10 -4 2 3.06 1.45
    10 -4 -2 7.08 2.32
    10 -4 -2 4.49 1.53
    -10 -4 2 0.12 1.21
    -10 -4 2 1.99 1.17
    -10 -4 2 3.46 3.45
    -10 4 2 3.61 1.09
    -10 4 2 3.44 2.06
    10 4 -2 1.14 1.23
    -10 4 2 5.39 1.69
    10 4 -2 2.06 1.75
    -8 -4 2 2.07 0.86
    8 -4 -2 2.52 1.2
    -8 -4 2 2.62 1.03
    8 -4 -2 3.26 1.31
    8 -4 -2 2.12 1.49
    8 -4 -2 1.08 1.02
    -8 -4 2 3.49 1.39
    -8 4 2 1.81 1.57
    -8 4 2 -0.45 1.29
    -8 4 2 2.5 0.94
    8 4 -2 7.1 1.78
    -8 4 2 0.98 1.41
    -8 4 2 0.68 1.2
    8 4 -2 1.88 1.38
    -6 -4 2 3.68 0.78
    6 -4 -2 3.68 0.93
    6 -4 -2 3.14 1.23
    6 -4 -2 3.67 1.11
    -6 -4 2 3.59 1.96
    -6 -4 2 5.89 1.72
    6 -4 -2 1.93 1.07
    -6 4 2 3.4 0.95
    -6 4 2 3.08 0.92
    -6 4 2 4.27 0.9
    6 4 -2 3.17 2.1
    4 -4 -2 123.82 4.55
    4 -4 -2 116.2 4.24
    4 -4 -2 123.26 4.54
    -4 4 2 120.83 4.32
    -4 4 2 122.56 4.5
    -4 4 2 125.98 4.63
    -4 4 2 116.05 4.32
    -4 4 2 126.87 4.38
    2 -4 -2 1.14 0.38
    -2 4 2 0.91 0.4
    -2 4 2 1.05 0.45
    2 4 -2 1.15 0.26
    -2 4 2 0.71 0.34
    0 -4 -2 84.4 2.8
    0 -4 -2 84.59 2.85
    0 -4 2 84.94 2.75
    0 -4 2 78.42 2.7
    0 4 2 86.68 2.88
    0 4 -2 82.12 2.72
    0 4 -2 81.92 2.79
    0 4 2 82.47 2.85
    2 -4 2 2.6 1.16
    2 -4 2 -0.2 0.68
    2 -4 2 -0.05 0.32
    -2 -4 -2 0.26 0.2
    2 -4 2 0.4 0.37
    2 4 2 0.13 0.31
    2 4 2 -0.28 0.28
    -2 4 -2 0.23 0.29
    -2 4 -2 -0.03 0.35
    4 -4 2 21.54 1.48
    4 -4 2 19.1 2.13
    -4 -4 -2 22.04 1.03
    4 4 2 22.06 1.21
    -4 4 -2 22.48 1.33
    -4 4 -2 20.32 1.72
    6 -4 2 2.43 1.6
    6 -4 2 3.15 1.08
    -6 -4 -2 3.06 1.02
    6 -4 2 1.95 1.16
    6 -4 2 3.65 1.21
    -6 -4 -2 0.34 0.78
    -6 4 -2 2.82 0.88
    -6 4 -2 1.85 1.12
    6 4 2 6.24 1.72
    -6 4 -2 1.74 0.88
    -6 4 -2 3.1 0.97
    6 4 2 2.67 1.09
    -6 4 -2 2.12 1.08
    6 4 2 3.76 1.49
    8 -4 2 24.83 2.58
    8 -4 2 30.92 2.55
    8 -4 2 29.82 2.27
    8 -4 2 29.14 2.34
    -8 -4 -2 31.68 2.37
    -8 -4 -2 28.43 1.7
    -8 4 -2 27.59 2.48
    -8 4 -2 25.11 2.71
    -8 4 -2 27.91 1.99
    8 4 2 27.46 2.86
    8 4 2 29.9 2.36
    -8 4 -2 28.56 2.47
    8 4 2 29.1 3.17
    -8 4 -2 21 3.09
    -10 -4 -2 -0.37 1.09
    10 -4 2 2.24 1.71
    -10 -4 -2 1.7 1.3
    10 -4 2 0.22 1.57
    10 -4 2 2.22 1.6
    10 -4 2 0.87 1.47
    -10 4 -2 -0.42 1.62
    -10 4 -2 0.92 1.97
    10 4 2 1.04 2.71
    10 4 2 -0.67 1.66
    10 4 2 1.46 1.33
    -10 4 -2 -0.23 1.04
    -12 -4 -2 6.93 1.74
    12 -4 2 2.82 2.67
    -12 -4 -2 5.33 1.55
    12 -4 2 5.79 1.97
    12 -4 2 7.35 1.99
    12 -4 2 6.43 2.55
    -12 4 -2 6.91 2.44
    12 4 2 5.61 1.62
    -12 4 -2 4.36 3.8
    -12 4 -2 5.27 1.36
    12 4 2 6.58 2.3
    -14 -4 -2 4.61 1.77
    14 -4 2 3.09 2.02
    -14 -4 -2 3.54 1.37
    14 -4 2 5.66 2.23
    14 4 2 3.5 2.43
    -14 4 -2 3.9 3.5
    14 4 2 1.77 1.52
    14 4 2 -0.4 2.64
    -14 4 -2 2.78 1.4
    15 -5 -2 36.3 3.64
    -15 5 2 29.82 4.34
    15 5 -2 37.53 2.99
    -15 5 2 40.88 3.11
    13 -5 -2 3.52 1.64
    -13 -5 2 2.63 1.53
    13 -5 -2 6.45 2.99
    -13 -5 2 3.98 1.71
    13 -5 -2 2.76 1.99
    -13 5 2 4.14 1.47
    13 5 -2 5.03 2.86
    -13 5 2 4.7 2.2
    13 5 -2 4.29 1.6
    13 5 -2 7.51 2.55
    11 -5 -2 20.36 2.57
    -11 -5 2 18.6 2.75
    11 -5 -2 19.58 2.66
    -11 -5 2 19.93 2.59
    -11 5 2 21.59 2.22
    -11 5 2 13.46 2.72
    11 5 -2 17.56 2.6
    -11 5 2 17.95 2.49
    -9 -5 2 5.88 1.28
    9 -5 -2 8.47 1.6
    -9 -5 2 8.77 1.64
    9 -5 -2 4.47 1.79
    9 -5 -2 9.2 2.07
    9 -5 -2 6.38 1.57
    -9 5 2 8.85 1.97
    9 5 -2 6.67 2.2
    9 5 -2 6.36 1.69
    -9 5 2 5.36 1.28
    -9 5 2 7.93 1.95
    -9 5 2 8.36 1.92
    7 -5 -2 21.95 2.02
    -7 -5 2 23.11 2.61
    7 -5 -2 26.95 2.36
    7 -5 -2 23.99 2.25
    7 -5 -2 24.28 2.95
    -7 5 2 22.68 1.98
    -7 5 2 22.42 2.46
    -7 5 2 22.67 2.29
    -7 5 2 23.42 1.98
    -7 5 2 25.1 1.95
    5 -5 -2 28.21 2.03
    5 -5 -2 28.19 2.05
    5 -5 -2 26.36 2.84
    5 -5 -2 30.34 2.11
    -5 -5 2 30.81 2.2
    5 -5 -2 31.06 1.94
    -5 5 2 30.43 2.18
    -5 5 2 32.89 2.06
    -5 5 2 30.15 2.04
    -5 5 2 32.53 1.83
    -5 5 2 29.28 1.72
    3 -5 -2 34.2 2.17
    3 -5 -2 35.36 1.73
    3 -5 -2 36.27 2.13
    3 5 -2 35.83 1.49
    -3 5 2 36.54 1.68
    -3 5 2 35.92 1.89
    -3 5 2 37.18 2.06
    -3 5 2 37.84 1.95
    -3 5 2 35.97 1.75
    1 -5 -2 9.03 0.75
    1 -5 -2 9.38 1.27
    1 5 -2 8.74 0.48
    -1 5 2 9.53 0.69
    -1 5 2 8.94 0.86
    1 5 -2 9 0.63
    1 5 -2 9.63 0.5
    -1 5 2 9.02 0.79
    -1 -5 -2 105.82 4.08
    1 -5 2 108.17 4.17
    1 -5 2 114.08 3.67
    -1 5 -2 110.97 3.7
    -1 5 -2 105.97 3.76
    1 5 2 116.06 3.75
    1 5 2 109.21 3.75
    -3 -5 -2 1.09 1.13
    3 -5 2 1.14 0.65
    3 -5 2 0.44 1.18
    -3 5 -2 0.87 0.95
    3 5 2 1.72 0.42
    -3 5 -2 1.63 0.51
    3 5 2 1.48 0.47
    -3 5 -2 1.45 0.73
    5 -5 2 117.76 4.69
    5 -5 2 121.02 4.62
    -5 -5 -2 109.85 4.58
    5 -5 2 120.3 4.66
    -5 -5 -2 107.11 4.18
    5 -5 2 110.74 4.9
    -5 5 -2 109.75 4.22
    5 5 2 116.1 4.11
    -5 5 -2 107.72 4.34
    -5 5 -2 120.43 4.48
    5 5 2 119.18 5.52
    7 -5 2 -0.82 1.14
    7 -5 2 -0.32 1.29
    -7 -5 -2 0.55 1.11
    7 -5 2 -0.32 1.29
    -7 5 -2 1.69 1.4
    -7 5 -2 1.21 1.18
    -7 5 -2 0.19 0.9
    7 5 2 0.69 1.71
    -7 5 -2 0.08 1.21
    -7 5 -2 0.48 0.97
    -9 -5 -2 14.94 1.89
    9 -5 2 11.65 1.95
    9 -5 2 13.88 2.16
    9 -5 2 11.23 1.78
    9 5 2 9.1 2.79
    -9 5 -2 12.28 1.97
    -9 5 -2 12.59 1.61
    9 5 2 11.9 2.23
    -9 5 -2 7.79 1.88
    9 5 2 11.96 1.72
    -9 5 -2 9.37 1.81
    -11 -5 -2 0.26 1.16
    11 -5 2 0.04 1.94
    -11 -5 -2 2.02 1.51
    11 -5 2 2.34 1.75
    11 -5 2 -1.86 2.17
    -11 5 -2 0.91 1.36
    -11 5 -2 0.49 1.94
    -11 5 -2 -0.15 2.52
    11 5 2 -0.52 2.26
    11 5 2 1.11 1.48
    13 -5 2 6.59 1.96
    13 -5 2 10.25 2.32
    -13 -5 -2 6.03 1.49
    -13 -5 -2 9 1.71
    13 -5 2 10.67 3.37
    13 5 2 8.58 1.73
    13 5 2 10.6 3.03
    13 5 2 6.78 1.91
    -13 5 -2 4.54 2.38
    -13 5 -2 11.4 1.65
    15 -5 2 17.55 2.97
    15 5 2 15.42 2.06
    -15 5 -2 21.99 2.82
    -14 -6 2 25.44 3.67
    14 6 -2 22.8 2.84
    -14 6 2 30.68 3.39
    -12 -6 2 12.59 2.04
    -12 -6 2 7.81 1.63
    12 -6 -2 12.71 2.34
    12 -6 -2 11.86 2.3
    12 -6 -2 10.69 3.41
    -12 6 2 13.07 2.26
    12 6 -2 7.48 2.53
    -12 6 2 13.17 1.89
    12 6 -2 12.35 1.86
    -12 6 2 13.84 3.29
    -10 -6 2 0.72 1.09
    10 -6 -2 3.02 1.37
    -10 -6 2 2.48 1.72
    10 -6 -2 2.26 1.72
    10 -6 -2 0.78 1.94
    10 -6 -2 0.75 2.28
    10 6 -2 1.02 1.62
    -10 6 2 1.88 1.69
    -10 6 2 0.88 1.2
    -10 6 2 0.86 1.89
    -8 -6 2 85.68 4.38
    8 -6 -2 93.87 4.22
    8 -6 -2 88.38 4.31
    8 -6 -2 92.38 5
    8 -6 -2 95.43 4.33
    -8 -6 2 101.61 4.68
    8 -6 -2 92.03 4.32
    -8 6 2 88.13 3.94
    -8 6 2 90.27 4.63
    -8 6 2 85.55 4.13
    -8 6 2 88.15 4
    6 -6 -2 17.25 1.91
    6 -6 -2 16.7 2.11
    6 -6 -2 18.07 2.04
    6 -6 -2 19.21 1.92
    6 -6 -2 18.34 2.38
    -6 6 2 18.68 2.01
    -6 6 2 17.2 1.66
    -6 6 2 15.34 1.81
    -6 6 2 19.47 2.24
    6 6 -2 18.54 2.1
    -6 6 2 18.61 1.85
    4 -6 -2 0.06 0.95
    -4 -6 2 -0.37 0.82
    4 -6 -2 2.45 1.36
    4 -6 -2 -1.03 0.97
    4 -6 -2 1.25 1.33
    4 -6 -2 1.12 0.95
    4 -6 -2 -0.56 1.53
    -4 6 2 -2.58 1.44
    -4 6 2 -0.01 0.83
    -4 6 2 -0.09 0.71
    -4 6 2 -0.62 1.02
    -4 6 2 -0.16 0.99
    -4 6 2 -0.08 0.57
    -4 6 2 1.97 1.62
    4 6 -2 0.16 0.59
    -2 6 2 78.67 3
    -2 6 2 76.98 3.34
    -2 6 2 83.55 3.28
    -2 6 2 78.44 3.1
    2 6 -2 80.51 2.83
    0 -6 -2 208.51 7.3
    0 -6 2 211.88 6.82
    0 -6 2 213.69 7.44
    0 6 2 221.23 7.11
    0 6 2 211.53 6.99
    0 6 -2 218.23 6.97
    0 6 -2 214.74 6.95
    0 6 -2 217.92 6.86
    0 6 2 213.94 6.99
    2 -6 2 208.09 7.66
    2 -6 2 232.15 7.3
    2 6 2 231.6 7.35
    -2 6 -2 214.7 7.3
    2 6 2 230.53 7.26
    -2 6 -2 223.24 7.48
    -2 6 -2 229.07 7.58
    4 -6 2 0.67 1.31
    4 -6 2 2.42 1.17
    -4 -6 -2 1.92 1.53
    4 -6 2 0.49 1.62
    4 -6 2 1.43 1.23
    4 -6 2 2.38 1.17
    -4 6 -2 1.04 0.69
    4 6 2 2.83 0.79
    -4 6 -2 1.71 1.61
    -4 6 -2 0.97 0.99
    -4 6 -2 3.98 1.7
    4 6 2 2.09 0.61
    6 -6 2 67.68 4.1
    6 -6 2 73 3.58
    6 -6 2 68.9 3.71
    6 -6 2 69.55 3.51
    -6 -6 -2 73.85 3.52
    -6 6 -2 74.98 3.68
    -6 6 -2 67.63 3.27
    -6 6 -2 70.96 3.19
    -6 6 -2 73.11 3.45
    6 6 2 70.99 3.85
    -6 6 -2 73.23 3.62
    8 -6 2 -1.58 1.52
    8 -6 2 0.23 1.48
    8 -6 2 1.71 2.58
    8 -6 2 -1.13 1.43
    -8 -6 -2 -0.51 1.28
    8 6 2 -0.23 1.62
    -8 6 -2 -0.25 1.14
    -8 6 -2 0.17 1.27
    -8 6 -2 1.26 1.54
    8 6 2 -3.05 2.11
    -8 6 -2 0.48 1.16
    -10 -6 -2 1.21 1.4
    -10 -6 -2 1.43 1.23
    -12 -6 -2 8.04 1.81
    12 -6 2 7.84 2.16
    12 -6 2 6.01 2.3
    12 -6 2 13.08 2.79
    -12 -6 -2 9.29 1.72
    -12 6 -2 7.25 2.15
    12 6 2 7.23 3.07
    -12 6 -2 3.41 2.93
    -12 6 -2 5.54 1.64
    12 6 2 4.87 1.64
    14 -6 2 12.69 2.87
    14 -6 2 17.8 2.55
    -14 -6 -2 15.64 2.29
    14 6 2 16.83 1.98
    -14 6 -2 17.44 2.17
    14 6 2 14.29 2.93
    -14 6 -2 11.35 2.98
    -13 -7 2 27.23 2.97
    13 -7 -2 21.12 3.14
    -13 -7 2 17.6 2.15
    13 7 -2 22.43 2.98
    -13 7 2 23.7 3
    -13 7 2 25.22 3.29
    11 -7 -2 29.81 3.83
    11 -7 -2 23.91 2.77
    11 -7 -2 23.91 2.88
    -11 -7 2 24.33 2.89
    -11 -7 2 20.55 2.91
    -11 7 2 24.68 2.66
    -11 7 2 20.81 2.98
    11 7 -2 20.39 3.03
    -11 7 2 20.52 2.99
    9 -7 -2 0.9 1.34
    -9 -7 2 0.41 1
    9 -7 -2 1.35 1.72
    9 -7 -2 -3.99 2.85
    9 -7 -2 0.87 1.52
    -9 -7 2 1 1.53
    -9 7 2 -0.67 1.26
    9 7 -2 1.85 2.07
    -9 7 2 -2.86 1.57
    -9 7 2 -0.12 1.59
    -9 7 2 0.39 1.48
    -7 -7 2 28.37 2.45
    7 -7 -2 28.14 2.58
    7 -7 -2 32.75 2.88
    7 -7 -2 31.43 2.52
    7 -7 -2 28.25 2.72
    -7 7 2 31.75 2.9
    -7 7 2 32.3 2.5
    -7 7 2 28.17 2.38
    -7 7 2 22.99 3.47
    -7 7 2 28.55 2.23
    5 -7 -2 52.51 3
    5 -7 -2 56.32 3.43
    5 -7 -2 59.01 3.43
    5 -7 -2 52.27 2.88
    5 -7 -2 54.97 3.2
    -5 7 2 60.5 3.24
    5 7 -2 50.44 2.81
    -5 7 2 49.91 3.59
    -5 7 2 60.55 2.97
    -5 7 2 55.23 3.21
    -5 7 2 54.88 2.98
    -5 7 2 54.14 2.67
    3 -7 -2 42.31 3.08
    3 -7 -2 49.39 2.55
    3 -7 -2 43.14 2.64
    -3 -7 2 45.05 2.72
    -3 7 2 48.91 2.67
    3 7 -2 47.87 2.14
    -3 7 2 47.2 2.52
    -3 7 2 47.12 3.41
    -3 7 2 48.33 2.25
    -3 7 2 46.82 2.31
    -3 7 2 48.11 2.79
    1 -7 -2 77.44 3.19
    1 -7 -2 70.55 3.27
    1 -7 -2 71.62 3.77
    -1 -7 2 78.81 3.9
    -1 -7 2 70.47 3.77
    1 -7 -2 72.04 3.44
    1 7 -2 75.51 2.56
    -1 7 2 79.07 2.91
    1 7 -2 83.38 2.62
    -1 7 2 75.3 3.7
    -1 7 2 79.28 3.14
    1 7 -2 72.34 2.85
    -1 7 2 74.22 3.24
    1 -7 2 20.69 1.51
    1 -7 2 22.64 2.64
    1 -7 2 18.34 1.75
    -1 -7 -2 21.29 2.13
    1 -7 2 15.03 2.24
    1 7 2 20.76 1.08
    -1 7 -2 19.19 2.01
    -1 7 -2 24.98 2.41
    -1 7 -2 20.44 1.44
    -1 7 -2 20.88 1.23
    1 7 2 21.25 1.53
    -1 7 -2 21.4 1.63
    1 7 2 23.07 1.44
    3 -7 2 93.55 4.05
    -3 -7 -2 87.8 4.27
    3 -7 2 94.8 4.32
    3 -7 2 98.97 4.19
    3 -7 2 94.05 4.02
    -3 -7 -2 98.42 4.52
    -3 7 -2 90.19 4.54
    3 7 2 95.98 3.18
    -3 7 -2 99.41 4.11
    3 7 2 97.65 3.83
    -3 7 -2 104.32 3.85
    5 -7 2 52.28 3.53
    -5 -7 -2 49.15 3.01
    5 -7 2 47.47 3
    5 -7 2 53.95 3.2
    5 -7 2 51.13 2.96
    -5 7 -2 45.75 3.12
    5 7 2 48.44 3.1
    -5 7 -2 47.35 2.76
    -5 7 -2 51.66 2.99
    -5 7 -2 52.76 2.53
    7 -7 2 1.62 1.83
    7 -7 2 1.1 1.33
    -7 -7 -2 -0.05 1.18
    7 -7 2 2.02 1.42
    7 -7 2 -0.37 1.92
    -7 7 -2 0.64 1.31
    -7 7 -2 -0.79 0.99
    -7 7 -2 -1.19 1.42
    -7 7 -2 -1.86 1.23
    7 7 2 2.14 2.14
    9 -7 2 4 1.59
    -9 -7 -2 2.52 1.53
    9 -7 2 5.91 2.03
    9 -7 2 7.03 3.03
    -9 -7 -2 1.97 1.22
    9 -7 2 4.08 1.77
    -9 7 -2 3.34 1.63
    9 7 2 3.77 3.28
    9 7 2 1.83 1.69
    -9 7 -2 5.33 1.74
    -9 7 -2 3.16 1.56
    -9 7 -2 4 1.91
    11 -7 2 93.97 5.12
    11 -7 2 86.53 4.71
    -11 -7 -2 91.38 4.75
    11 -7 2 83.71 5.2
    11 7 2 92.85 4.57
    -11 7 -2 85.82 5.18
    -11 7 -2 90.86 4.56
    13 -7 2 4.4 3.16
    13 -7 2 1.99 3.33
    -13 -7 -2 4.28 1.52
    -13 -7 -2 3.98 1.29
    -13 7 -2 4.35 4.21
    13 7 2 2.43 2.74
    14 -8 -2 1.1 2.45
    -14 -8 2 -2.26 1.44
    -14 8 2 0.22 2.36
    -14 8 2 0.88 2.19
    12 -8 -2 4.47 1.83
    -12 -8 2 4.76 1.9
    -12 -8 2 3.11 1.3
    -12 8 2 4.47 1.97
    -12 8 2 1.98 1.73
    12 8 -2 7.88 2.23
    -12 8 2 9.28 2.79
    -10 -8 2 0.9 1.81
    10 -8 -2 2.7 2.1
    10 -8 -2 -0.17 1.68
    -10 8 2 0.95 1.72
    -10 8 2 -0.38 1.85
    -10 8 2 0.66 1.61
    10 8 -2 0.77 2.37
    -10 8 2 6.34 2.93
    8 -8 -2 44.26 3.52
    8 -8 -2 44.23 3.17
    8 -8 -2 51.93 3.48
    -8 -8 2 48.53 3.69
    -8 -8 2 53.71 3.42
    -8 8 2 45.6 3.15
    -8 8 2 52.8 3.37
    -8 8 2 53.23 3.07
    -8 8 2 48.94 3.79
    6 -8 -2 11.11 1.78
    -6 -8 2 11.12 2.1
    6 -8 -2 11.7 1.78
    6 -8 -2 9.9 1.85
    -6 8 2 12.04 1.64
    -6 8 2 11.41 2.2
    -6 8 2 10.92 1.78
    -6 8 2 12.05 1.98
    -6 8 2 11.57 1.99
    -4 -8 2 17.94 2.46
    4 -8 -2 19.34 2.27
    -4 -8 2 18.65 2.05
    4 -8 -2 16.17 1.98
    4 -8 -2 19.41 1.9
    -4 8 2 16.42 2.02
    -4 8 2 19.86 1.98
    -4 8 2 16.57 2.29
    4 8 -2 17.9 2.21
    -4 8 2 16.03 1.63
    -4 8 2 13.39 2.08
    2 -8 -2 8.47 1.43
    2 -8 -2 4.62 1.31
    -2 -8 2 5.38 1.2
    -2 -8 2 5.28 1.55
    -2 8 2 6.3 1.45
    -2 8 2 8.36 1.37
    -2 8 2 6.94 1.01
    2 8 -2 5.48 1.06
    0 -8 -2 -0.21 1.59
    0 -8 -2 2.17 1.07
    0 -8 2 -1.9 1.2
    0 8 -2 0.43 0.86
    0 8 -2 0.77 0.89
    0 8 2 2.94 1.88
    0 8 2 -0.84 1.03
    0 8 -2 0.42 0.54
    0 8 2 1.98 1.2
    0 8 2 0.13 0.58
    0 8 2 1.49 1.26
    -2 -8 -2 32.18 2.69
    -2 -8 -2 33.85 3.2
    2 -8 2 32.6 2.36
    2 -8 2 28.88 2.79
    2 -8 2 32.74 2.41
    2 -8 2 25.07 3.07
    2 -8 2 29.72 2.72
    -2 8 -2 34.03 2.39
    -2 8 -2 34.25 1.99
    2 8 2 32.57 1.37
    -2 8 -2 33.84 2.54
    2 8 2 32.93 2.38
    4 -8 2 -0.42 1.19
    -4 -8 -2 0.68 1.04
    4 -8 2 1.43 1.44
    -4 -8 -2 0.23 1.4
    4 -8 2 0.37 1.17
    -4 8 -2 0.74 1.21
    -4 8 -2 0.98 0.85
    4 8 2 2.52 1.9
    -4 8 -2 0.56 1.12
    -6 -8 -2 75.41 3.99
    -6 -8 -2 70.56 3.61
    6 -8 2 70.11 3.9
    6 -8 2 71.53 3.76
    6 -8 2 73.01 4.12
    -6 8 -2 72.75 3.71
    -6 8 -2 61.51 4.12
    -6 8 -2 76.93 3.4
    -6 8 -2 71.9 3.91
    8 -8 2 15.87 2.32
    8 -8 2 11.96 2.33
    -8 -8 -2 13.66 1.83
    8 -8 2 16.7 2.38
    -8 -8 -2 13.4 2.25
    8 8 2 16.66 2.43
    -8 8 -2 13.5 2.03
    -8 8 -2 17.25 2.22
    -8 8 -2 17.64 2.17
    -8 8 -2 13.79 2.35
    -10 -8 -2 -0.03 1.18
    -10 -8 -2 -0.15 1.51
    10 -8 2 1.5 2.87
    10 -8 2 0.08 1.92
    10 -8 2 -0.87 1.7
    10 8 2 0.52 2.05
    -10 8 -2 -1.17 1.68
    -10 8 -2 4.87 2.78
    -10 8 -2 1.22 1.81
    -10 8 -2 0.56 2.08
    -12 -8 -2 6.55 1.67
    -12 -8 -2 4.05 1.25
    12 -8 2 11.56 2.84
    12 -8 2 3.31 2.03
    -12 8 -2 4.99 1.85
    -12 8 -2 8.22 2.07
    12 8 2 5.21 1.92
    -12 8 -2 2.67 2.84
    -13 -9 2 1.96 1.42
    13 -9 -2 2.02 2.33
    -13 9 2 3.7 2.29
    -13 9 2 1.87 2.09
    11 -9 -2 1.44 1.84
    -11 -9 2 4.46 2.1
    -11 -9 2 4.77 1.48
    -11 9 2 3.68 1.8
    -11 9 2 -1.13 2.19
    11 9 -2 3.61 2.76
    -11 9 2 4.59 2.1
    -9 -9 2 43.66 3.76
    9 -9 -2 33.6 3.35
    9 -9 -2 46.32 3.59
    -9 -9 2 38.08 3.22
    -9 9 2 38.65 3.81
    -9 9 2 41.12 3.68
    -9 9 2 47.3 3.54
    -9 9 2 37.07 3.32
    -7 -9 2 4.8 2.1
    -7 -9 2 3.6 1.29
    7 -9 -2 5.63 1.58
    7 -9 -2 5.69 1.58
    7 -9 -2 5.43 1.65
    -7 9 2 4.41 1.74
    -7 9 2 4.99 2.08
    -7 9 2 4.08 1.36
    -7 9 2 5.98 1.65
    5 -9 -2 8.01 1.65
    5 -9 -2 7.74 1.65
    5 -9 -2 7.95 1.64
    -5 -9 2 6.18 1.28
    -5 -9 2 9.42 2.4
    -5 9 2 7.24 1.27
    -5 9 2 8.45 1.72
    -5 9 2 8.2 1.73
    -3 -9 2 8.71 1.37
    3 -9 -2 8.91 1.6
    3 -9 -2 10.1 1.67
    -3 -9 2 9.34 1.87
    -3 9 2 7.97 1.73
    -3 9 2 9.88 1.32
    -3 9 2 6.6 1.42
    -3 9 2 7.47 1.64
    -1 -9 2 0.67 1.19
    1 -9 -2 2.46 1.25
    -1 -9 2 3.1 1.26
    1 -9 -2 1.4 1.24
    -1 9 2 4.56 1.71
    -1 9 2 2.97 1.85
    -1 9 2 2.72 0.97
    -1 9 2 2.26 1.88
    1 9 -2 3.45 1.49
    -1 9 2 3.48 1.14
    -1 -9 -2 3.8 1.46
    -1 -9 -2 3.72 1.5
    1 -9 2 0.39 1.83
    -1 -9 -2 5.03 1.79
    1 -9 2 2.95 1.27
    1 9 2 2.63 1.71
    -1 9 -2 2.85 0.94
    -1 9 -2 2.77 1.7
    1 9 2 2.09 0.76
    3 -9 2 0.5 1.24
    -3 -9 -2 0.18 1.11
    -3 -9 -2 1.97 1.59
    3 -9 2 -2.83 1.74
    -3 -9 -2 -0.63 2.29
    3 -9 2 0.51 1.13
    -3 9 -2 -0.94 1.29
    3 9 2 2.06 2.51
    -3 9 -2 -0.21 1.22
    -3 9 -2 -0.85 0.89
    5 -9 2 8.59 1.88
    5 -9 2 7.67 1.62
    -5 -9 -2 6.5 1.42
    -5 -9 -2 8.1 1.7
    5 -9 2 8.24 1.95
    -5 9 -2 8.74 1.83
    -5 9 -2 7.13 1.52
    -5 9 -2 7.03 1.28
    -7 -9 -2 21.88 2.61
    7 -9 2 18.58 2.76
    7 -9 2 28.22 3.05
    7 -9 2 20.54 3.14
    -7 -9 -2 23.9 2.7
    -7 9 -2 21.85 2.5
    -7 9 -2 22.19 2.22
    -7 9 -2 26.91 3.89
    -7 9 -2 22.63 2.67
    9 -9 2 3.37 1.97
    9 -9 2 1.96 2.07
    -9 -9 -2 -0.96 1.34
    9 -9 2 3.46 2.34
    -9 9 -2 2.46 1.92
    -9 9 -2 1.57 1.89
    -9 9 -2 3.19 2.26
    9 9 2 0.53 2.44
    -9 9 -2 3.62 1.7
    -11 -9 -2 4.87 1.42
    11 -9 2 5.93 2.27
    -11 -9 -2 4.3 1.65
    11 -9 2 4.52 2.33
    -11 9 -2 4.31 2.15
    11 9 2 5.4 2.25
    -11 9 -2 7.28 2.15
    -11 9 -2 5.52 2.39
    -13 -9 -2 0.29 1.22
    -13 -9 -2 0.84 1.65
    -13 9 -2 1.23 1.97
    -13 9 -2 4.12 2.74
    12 -10 -2 6.16 2.4
    -12 -10 2 1.87 1.28
    -12 10 2 1.45 2.79
    -12 10 2 -1.89 2.64
    -12 10 2 -0.91 1.78
    10 -10 -2 1.31 1.85
    -10 -10 2 -0.32 1.14
    -10 -10 2 -2.3 2.58
    -10 10 2 1.49 2.81
    -10 10 2 0.3 1.84
    -10 10 2 0.55 1.91
    -10 10 2 2.67 3
    -8 -10 2 1.13 1.22
    8 -10 -2 -0.44 1.5
    -8 -10 2 0.75 2.34
    8 -10 -2 -0.8 1.87
    -8 10 2 1.47 1.83
    -8 10 2 -0.01 1.83
    -8 10 2 4.56 2.72
    -8 10 2 0.73 1.61
    6 -10 -2 17.57 2.57
    6 -10 -2 19.21 2.5
    -6 -10 2 18.79 2.41
    -6 10 2 19.92 2.57
    -6 10 2 13.83 2.08
    -6 10 2 16.29 2.29
    4 -10 -2 36.76 2.98
    -4 -10 2 35.52 2.85
    -4 -10 2 33.35 3.25
    4 -10 -2 34.65 2.92
    -4 10 2 33.35 2.32
    -4 10 2 33.03 3.2
    -4 10 2 35.6 2.96
    -2 -10 2 17.6 2.41
    2 -10 -2 12.73 1.89
    2 -10 -2 15.24 2.2
    -2 -10 2 13.85 1.91
    -2 10 2 16.77 2.14
    -2 10 2 11.01 2.2
    -2 10 2 16.15 1.96
    -2 10 2 14.87 2.17
    0 -10 2 27.97 3.4
    0 -10 2 30.47 2.54
    0 -10 -2 28.55 2.75
    0 10 2 23.37 2.43
    0 10 -2 27.33 2.53
    0 10 2 35.61 4.07
    0 10 2 24.23 2.3
    2 -10 2 -0.21 1.18
    2 -10 2 1.78 2.05
    -2 -10 -2 1.15 1.41
    -2 -10 -2 -1.16 1.79
    -2 -10 -2 2.86 1.67
    -2 10 -2 1.23 1.08
    -2 10 -2 -0.85 1.69
    -2 10 -2 2.23 1.77
    4 -10 2 32.47 2.8
    4 -10 2 35.83 3.41
    4 -10 2 35.34 2.99
    -4 -10 -2 35.57 2.97
    -4 -10 -2 35.97 3.07
    -4 10 -2 30.88 3.04
    -4 10 -2 35.63 2.85
    -4 10 -2 33.84 2.32
    6 -10 2 2.32 1.75
    -6 -10 -2 1.16 1.16
    6 -10 2 1.93 1.64
    6 -10 2 3.97 2.25
    -6 -10 -2 2.15 1.5
    -6 10 -2 2 1.31
    -6 10 -2 2.43 1.45
    -6 10 -2 3.46 1.75
    8 -10 2 -0.21 2.19
    8 -10 2 2.53 1.75
    8 -10 2 -0.05 1.77
    -8 -10 -2 2.23 1.6
    -8 10 -2 0.58 1.89
    -8 10 -2 -0.13 1.58
    -8 10 -2 -0.94 1.64
    -10 -10 -2 2.89 1.67
    -10 -10 -2 1.93 1.21
    10 -10 2 2.15 2.39
    10 -10 2 -0.54 1.83
    -10 10 -2 3.19 1.68
    -10 10 -2 1.03 1.9
    -10 10 -2 2.55 3.06
    10 10 2 4.9 2.92
    -10 10 -2 1.06 2.8
    -12 -10 -2 -0.82 1.94
    -12 -10 -2 0.9 1.19
    -12 10 -2 -0.06 2.74
    -12 10 -2 6.86 3.59
    -12 10 -2 0.68 1.76
    -11 -11 2 2.71 1.33
    11 -11 -2 2.26 2.31
    -11 11 2 7.27 2.41
    9 -11 -2 5.7 2.19
    -9 -11 2 5.87 1.43
    -9 11 2 2.83 1.93
    -9 11 2 5.73 2.02
    -9 11 2 11.09 2.29
    7 -11 -2 3.81 1.86
    7 -11 -2 2.89 1.41
    -7 11 2 3.38 1.94
    -7 11 2 6.01 2.23
    -7 11 2 4.07 1.56
    -5 -11 2 9.56 1.69
    5 -11 -2 6.68 1.56
    5 -11 -2 10.12 2.05
    -5 11 2 9.14 2.09
    -5 11 2 12.03 2.19
    -3 -11 2 17.75 2.54
    -3 -11 2 12.51 2
    3 -11 -2 12.23 1.86
    3 -11 -2 11.84 2
    -3 11 2 8.3 1.99
    -3 11 2 12.57 1.9
    -3 11 2 11.88 2.41
    -1 -11 2 21.13 2.52
    1 -11 -2 25.45 2.66
    -1 11 2 28.34 3.89
    -1 11 2 24.84 2.4
    -1 -11 -2 18.97 2.62
    1 -11 2 14.57 1.99
    -1 -11 -2 19.01 2.37
    -1 11 -2 13.19 1.66
    1 11 2 18.84 2.78
    -1 11 -2 17.19 2.79
    -3 -11 -2 32.38 3.15
    -3 -11 -2 29.78 3.22
    3 -11 2 32.89 2.89
    -3 -11 -2 25.35 3.81
    -3 11 -2 31.82 2.93
    -3 11 -2 30.43 2.36
    -3 11 -2 34.08 3.31
    5 -11 2 0.49 1.48
    -5 -11 -2 0.47 1.54
    -5 -11 -2 -0.72 1.21
    -7 -11 -2 31.07 3.1
    -7 -11 -2 26.76 2.94
    7 -11 2 29.81 4.24
    7 -11 2 26.45 2.97
    7 -11 2 28.7 3.2
    -7 11 -2 28.78 3.52
    -7 11 -2 27.75 3.22
    -7 11 -2 23.89 2.76
    9 -11 2 9.81 2.98
    -9 -11 -2 0.9 1.16
    -9 -11 -2 2.61 1.75
    -9 11 -2 4.22 2.08
    -9 11 -2 3.67 1.74
    -9 11 -2 1.21 2.07
    -11 -11 -2 2.95 1.13
    -11 -11 -2 6.44 2.26
    -11 11 -2 6.99 1.97
    -11 11 -2 0.11 2.34
    10 -12 -2 4.98 2.67
    -10 -12 2 0.55 1.06
    -10 12 2 2.23 2.1
    -8 -12 2 32.38 3.06
    8 -12 -2 37.93 3.7
    -8 12 2 29.63 3.74
    -8 12 2 26.29 3.59
    -8 12 2 30.77 3.3
    -6 -12 2 0.76 1.27
    6 -12 -2 2.26 1.41
    6 -12 -2 2.9 2.27
    -6 12 2 0.02 2.13
    -6 12 2 2.3 1.6
    -6 12 2 5.23 2.26
    -4 -12 2 1.87 1.97
    4 -12 -2 0.09 1.81
    -4 -12 2 0.32 1.23
    4 -12 -2 -2.39 1.43
    -4 12 2 0.47 1.56
    -4 12 2 -2.31 2.16
    -4 12 2 -3.43 2.49
    -2 -12 2 53.18 3.49
    2 -12 -2 46.86 3.46
    -2 -12 2 44.73 3.88
    -2 12 2 44.13 3.12
    -2 12 2 44.71 4.48
    0 -12 -2 0.22 1.45
    0 -12 2 0.37 1.38
    0 -12 2 -4.53 2.29
    0 -12 -2 -0.68 2.14
    0 12 -2 -0.3 1.56
    0 12 2 -1.62 1.52
    -2 -12 -2 20.84 3.33
    2 -12 2 26.29 2.85
    -2 -12 -2 28.46 3.45
    -2 12 -2 22.6 3.33
    -2 12 -2 30.71 3.4
    -4 -12 -2 10.64 1.77
    4 -12 2 18.44 2.74
    -4 -12 -2 14.79 2.15
    -4 12 -2 21.45 2.92
    6 -12 2 -0.26 3.04
    -6 -12 -2 4.15 1.48
    -6 -12 -2 7.65 1.98
    -6 12 -2 11.71 2.37
    -6 12 -2 7.31 1.97
    -6 12 -2 8.43 1.67
    8 -12 2 0.46 1.87
    -8 -12 -2 -0.18 1.25
    -8 -12 -2 1.47 2.07
    -8 12 -2 -0.06 1.78
    -8 12 -2 -2.51 1.47
    -8 12 -2 -0.76 2.07
    -10 -12 -2 -2.46 2.99
    -10 -12 -2 0.16 1.34
    -10 12 -2 0.68 2.03
    -10 12 -2 -0.65 2.08
    -9 -13 2 2.44 1.26
    9 -13 -2 -4.4 2.7
    -9 13 2 3.96 2.62
    -9 13 2 1.35 2.35
    -9 13 2 5.2 2.62
    -7 -13 2 0.8 1.39
    7 -13 -2 -1.24 2.42
    -7 13 2 -0.97 2.49
    -7 13 2 1.61 1.62
    -7 13 2 1.85 2.17
    5 -13 -2 0.5 2.23
    5 -13 -2 1.5 1.35
    -5 -13 2 1.88 1.53
    -5 13 2 0.75 2.12
    -5 13 2 3.97 1.64
    -5 13 2 8.92 3.1
    3 -13 -2 -0.31 1.31
    -3 -13 2 0.7 1.92
    -3 -13 2 1 1.76
    -3 13 2 -0.16 1.49
    -3 13 2 4.11 2.77
    -1 -13 2 -0.3 1.5
    1 -13 -2 -1.7 1.62
    1 13 -2 -1.18 2.38
    -1 13 2 -1.31 1.65
    1 -13 2 33.72 3.12
    -1 -13 -2 22.62 3.42
    -1 13 -2 36.1 3.83
    -1 13 -2 31.09 3.13
    1 13 2 36.48 3.87
    -3 -13 -2 -3.53 1.99
    3 -13 2 1.52 1.35
    -3 13 -2 2.52 1.54
    -3 13 -2 -0.77 2.78
    -3 13 -2 2.84 2.38
    5 -13 2 10.09 1.86
    -5 -13 -2 9.61 1.96
    -5 13 -2 9.81 2.31
    -5 13 -2 8.45 2.37
    -5 13 -2 11.06 1.89
    7 -13 2 -0.61 1.52
    -7 -13 -2 -1.38 1.36
    -7 13 -2 -1.36 1.45
    -7 13 -2 -0.37 1.93
    -7 13 -2 0.83 2.05
    -9 13 -2 0.06 2.05
    -9 13 -2 9.17 2.91
    -9 13 -2 -0.92 2.05
    -8 14 2 0.34 2.03
    -8 14 2 -0.33 2.4
    -6 -14 2 5.57 1.66
    -6 14 2 4.21 1.63
    -6 14 2 3.75 2.36
    -4 -14 2 2.68 1.89
    4 -14 -2 1.11 1.29
    -4 -14 2 4.68 2.71
    -4 14 2 2.26 1.62
    -4 14 2 -3.93 2.48
    -2 -14 2 9.31 2.15
    -2 14 2 10.92 2.05
    0 -14 -2 7.16 2.04
    0 -14 2 3.97 1.76
    0 14 -2 6.16 2.38
    0 14 2 9.86 2.23
    -2 -14 -2 22.96 2.98
    2 -14 2 27.19 2.95
    2 14 2 27.86 3.5
    -2 14 -2 21.33 3.04
    4 -14 2 16.89 2.74
    -4 14 -2 11.6 1.83
    -4 14 -2 1.89 3.02
    -4 14 -2 11.01 2.94
    6 -14 2 0.44 1.5
    -6 -14 -2 -2.55 1.95
    -6 14 -2 -0.21 1.54
    -8 -14 -2 1.44 1.84
    -8 14 -2 5.09 2.03
    -8 14 -2 0.3 2.64
    -8 14 -2 3.75 2.55
    -7 -15 2 2.75 2.2
    -7 15 2 -0.92 3.16
    -7 15 2 1.4 1.8
    -5 -15 2 3.09 2.56
    -5 15 2 -0.87 3.43
    3 -15 -2 17.68 2.51
    -3 15 2 21.55 2.99
    1 -15 -2 1.31 1.51
    -1 -15 2 4.65 1.74
    -1 15 2 5.57 2.06
    -1 -15 -2 15.41 2.45
    1 -15 2 17.22 2.76
    -1 15 -2 11.95 2.26
    3 -15 2 9.52 1.73
    -3 15 -2 3.95 1.82
    5 -15 2 -1.87 1.23
    -5 15 -2 -0.73 1.5
    -5 15 -2 0.81 3.77
    -7 15 -2 7.63 1.99
    -4 16 2 12.38 2.09
    -2 -16 2 3.64 2.87
    -2 16 2 5.46 1.98
    0 -16 2 31.88 3.28
    0 16 -2 41.39 5.16
    0 16 2 35.69 4.46
    2 -16 2 11.04 1.6
    -2 16 -2 17.97 2.29
    4 -16 2 15.24 1.86
    -4 16 -2 18.69 2.78
    16 0 -3 -0.36 1.97
    14 0 -3 0.6 1.96
    14 0 -3 -2.6 1.33
    -14 0 3 0.26 3.26
    14 0 -3 0.45 1.82
    -14 0 3 -0.01 1.42
    12 0 -3 0.41 1.86
    -12 0 3 -0.33 2.22
    12 0 -3 -1.51 1.47
    12 0 -3 -1.41 1.25
    -12 0 3 1.45 1.2
    -10 0 3 -1 1.74
    -10 0 3 -0.15 1.37
    10 0 -3 -1.3 1.27
    -10 0 3 0.3 1.72
    10 0 -3 0.74 0.96
    -10 0 3 -0.23 0.87
    10 0 -3 0.13 1.27
    8 0 -3 -0.03 0.83
    8 0 -3 -0.49 1.11
    -8 0 3 0.12 0.66
    -8 0 3 -0.21 1.22
    -8 0 3 -0.44 1.02
    8 0 -3 -1.12 1.05
    -8 0 3 -2.24 1.28
    6 0 -3 -1.09 0.96
    6 0 -3 0.7 1.08
    -6 0 3 0.51 0.51
    -6 0 3 0.55 1.77
    6 0 -3 -0.68 0.66
    6 0 -3 0.66 0.75
    4 0 -3 -0.09 0.31
    4 0 -3 0.1 0.25
    -4 0 3 -0.25 0.3
    -4 0 3 -0.03 0.31
    -2 0 3 -0.4 0.18
    2 0 -3 -0.02 0.2
    2 0 -3 -0.22 0.24
    -2 0 3 -0.01 0.22
    0 0 -3 0.07 0.21
    0 0 3 0.09 0.2
    0 0 3 0.12 0.12
    -2 0 -3 -0.08 0.3
    2 0 3 0.03 0.32
    4 0 3 -0.37 0.55
    4 0 3 1.3 1.11
    -4 0 -3 -0.78 0.82
    -4 0 -3 0.12 0.38
    4 0 3 0.18 1.07
    4 0 3 0 0.86
    6 0 3 1.79 1.48
    6 0 3 1.99 1.33
    6 0 3 0.53 0.9
    -6 0 -3 0.5 1.47
    6 0 3 -0.22 1.07
    6 0 3 -0.68 1.26
    -6 0 -3 0.14 0.89
    -6 0 -3 -0.12 1.32
    -6 0 -3 0.36 0.68
    8 0 3 0.05 1.19
    8 0 3 1.32 1.01
    -8 0 -3 -0.56 1.79
    8 0 3 -0.45 1.45
    -8 0 -3 -1.23 1.17
    -8 0 -3 1.22 1.5
    -8 0 -3 0.95 0.97
    -10 0 -3 -1.87 1.44
    10 0 3 1.04 1.12
    -10 0 -3 -0.67 0.85
    10 0 3 -1.03 1.99
    10 0 3 0.42 1.46
    -10 0 -3 -0.34 2.53
    12 0 3 0.25 1.36
    -12 0 -3 0.96 1.16
    -12 0 -3 -0.93 1.75
    12 0 3 -2.47 1.76
    12 0 3 -2.33 3
    12 0 3 -0.88 1.63
    14 0 3 1.74 2.08
    14 0 3 0.44 1.75
    14 0 3 0.07 1.82
    -14 0 -3 -0.79 1.44
    15 -1 -3 4.71 1.72
    15 -1 -3 6.35 2
    15 -1 -3 3.73 2.46
    -15 1 3 6.7 1.78
    15 1 -3 4.07 1.65
    15 1 -3 6.4 2.5
    -13 -1 3 -5.12 3.04
    13 -1 -3 -0.57 1.38
    13 -1 -3 3.71 1.94
    -13 -1 3 0.86 1.31
    13 -1 -3 -0.45 1.51
    13 1 -3 0.4 1.41
    13 1 -3 3.3 1.95
    13 1 -3 -1.46 1.77
    -13 1 3 0.57 1.22
    -13 1 3 3.81 2.47
    -11 -1 3 6.52 1.17
    11 -1 -3 4.21 1.61
    11 -1 -3 7.11 1.53
    11 -1 -3 7.76 1.34
    -11 -1 3 3.6 2.13
    -11 -1 3 5.84 1.54
    -11 -1 3 7.46 1.85
    11 1 -3 7.52 1.79
    -11 1 3 6.06 2
    11 1 -3 7.91 1.37
    11 1 -3 6.74 1.69
    -11 1 3 5.76 1.17
    9 -1 -3 1.48 0.95
    9 -1 -3 0.21 1.24
    9 -1 -3 2.04 1.2
    -9 -1 3 3.29 1.57
    -9 -1 3 -0.45 1.39
    -9 -1 3 0.44 0.74
    9 -1 -3 -0.2 2.48
    -9 1 3 -0.75 1.79
    -9 1 3 0.15 1.33
    -9 1 3 3.23 2.33
    9 1 -3 1.86 0.94
    -9 1 3 1.53 0.84
    9 1 -3 0.14 1.26
    9 1 -3 1.39 1.24
    -7 -1 3 93.31 3.92
    7 -1 -3 85.88 3.74
    7 -1 -3 84.84 4.29
    7 -1 -3 87.9 3.76
    -7 -1 3 88.47 3.25
    -7 -1 3 90.87 3.53
    -7 -1 3 90.06 4.05
    7 -1 -3 87.89 3.88
    -7 1 3 90.66 3.79
    7 1 -3 86.69 4.05
    -7 1 3 87.6 3.62
    7 1 -3 97.68 3.91
    7 1 -3 92.75 3.54
    -7 1 3 81.39 4.03
    -5 -1 3 6.11 0.8
    -5 -1 3 6.44 0.79
    5 -1 -3 7.77 1.22
    5 -1 -3 8.46 1.02
    -5 -1 3 5.76 1.33
    5 -1 -3 7.06 0.86
    5 -1 -3 9.34 1.37
    -5 1 3 7.1 1.23
    -5 1 3 6.71 0.8
    5 1 -3 7.86 0.94
    -5 1 3 10.58 1.61
    3 -1 -3 100.88 3.42
    -3 -1 3 105.43 3.34
    3 -1 -3 103.04 3.33
    -3 -1 3 102.9 3.36
    -3 1 3 93.36 3.34
    -3 1 3 98.74 3.42
    3 1 -3 95.97 3.33
    -3 1 3 101.3 3.46
    3 1 -3 99.84 3.27
    1 -1 -3 60.68 1.96
    1 -1 -3 53.22 2.11
    -1 -1 3 58.37 2.02
    -1 1 3 60.74 2.09
    1 1 -3 60.12 1.81
    -1 1 3 62.1 1.97
    1 -1 3 42.44 1.58
    -1 -1 -3 43.26 1.58
    1 1 3 41.59 1.57
    -1 1 -3 40.75 1.57
    3 -1 3 830.57 24.89
    -3 -1 -3 711.03 24.74
    -3 1 -3 811.47 24.84
    3 1 3 811.4 24.83
    -5 -1 -3 -0.04 0.47
    5 -1 3 0.03 0.9
    5 -1 3 -0.43 1.07
    5 -1 3 -0.27 1.04
    5 1 3 -0.68 0.73
    -5 1 -3 0.76 1.09
    -5 1 -3 1.3 1.24
    -5 1 -3 0.51 1.03
    5 1 3 1.76 1.4
    5 1 3 0.09 0.9
    -5 1 -3 0.29 0.48
    -7 -1 -3 16.96 1.71
    7 -1 3 16.35 1.67
    -7 -1 -3 15.91 2.63
    7 -1 3 15.03 2.06
    -7 -1 -3 18.34 1.86
    -7 -1 -3 17.74 2.18
    7 -1 3 17.92 2.01
    7 -1 3 18.95 2.32
    7 1 3 17.13 2.74
    -7 1 -3 17.14 2.21
    7 1 3 19.99 2.05
    -7 1 -3 24.09 2.48
    7 1 3 13.15 1.72
    -7 1 -3 15.74 1.62
    7 1 3 18.11 2.32
    -7 1 -3 17.24 2.19
    7 1 3 16.32 2.48
    -7 1 -3 16.87 1.89
    -9 -1 -3 0.74 0.75
    -9 -1 -3 0.35 2.6
    9 -1 3 -0.19 1.06
    9 -1 3 -2.24 1.25
    9 -1 3 -0.2 1.5
    -9 -1 -3 -0.82 1.27
    -9 1 -3 0.07 2.17
    -9 1 -3 -0.83 0.77
    -9 1 -3 -0.51 1.59
    9 1 3 0.82 1.1
    9 1 3 0.26 1.76
    9 1 3 -0.1 1.32
    -9 1 -3 2.85 2.6
    -9 1 -3 -1.1 1.82
    11 -1 3 29.15 3.52
    -11 -1 -3 26.7 2.78
    -11 1 -3 28.01 3.4
    -11 1 -3 20.36 3.08
    11 1 3 27.84 3.27
    13 -1 3 0.11 1.71
    13 -1 3 1.51 1.8
    -13 -1 -3 2.83 1.65
    -13 -1 -3 2.47 1.32
    13 -1 3 2.74 2.01
    13 -1 3 -2.46 3.71
    -13 -1 -3 1.93 1.87
    13 1 3 0.27 1.45
    -13 1 -3 1.83 1.26
    13 1 3 1.98 1.85
    13 1 3 -0.09 1.65
    15 -1 3 2.4 1.83
    15 -1 3 5.31 2.16
    15 1 3 2.82 2.05
    -15 1 -3 5.21 1.91
    15 1 3 -0.45 2.39
    15 1 3 -0.88 1.96
    16 -2 -3 4.98 2.81
    16 2 -3 3.25 1.76
    16 2 -3 2.94 1.82
    14 -2 -3 -0.19 1.94
    14 -2 -3 2.86 1.89
    14 -2 -3 -3.31 1.69
    14 -2 -3 4.36 1.83
    -14 2 3 2.43 1.32
    14 2 -3 -0.49 2.07
    14 2 -3 -2.34 2.03
    14 2 -3 0.68 1.38
    -14 2 3 1.8 2.32
    -12 -2 3 4.27 1.68
    12 -2 -3 1.75 1.71
    -12 -2 3 6.19 1.39
    12 -2 -3 2.23 1.64
    -12 -2 3 3.39 1.82
    12 -2 -3 5.68 1.54
    -12 -2 3 7.05 3
    12 2 -3 5.24 1.9
    12 2 -3 4.64 1.8
    12 2 -3 4.32 1.49
    -12 2 3 3.65 1.24
    -12 2 3 4.44 2.25
    -10 -2 3 37.88 2.12
    10 -2 -3 49.19 4.23
    10 -2 -3 36.74 2.37
    10 -2 -3 37.18 2.88
    -10 -2 3 38.85 2.97
    -10 -2 3 37.64 3.38
    10 -2 -3 34.83 2.7
    -10 -2 3 35.66 3.05
    -10 2 3 35.48 3.05
    -10 2 3 46.35 4.49
    10 2 -3 31.84 2.93
    -10 2 3 36.85 2.28
    10 2 -3 40.03 2.46
    10 2 -3 35.11 2.9
    -8 -2 3 40.83 2.91
    8 -2 -3 42.17 2.27
    -8 -2 3 43.14 3.03
    8 -2 -3 41.06 2.56
    -8 -2 3 40.27 2.82
    8 -2 -3 42.18 2.55
    8 -2 -3 43.96 3.18
    -8 -2 3 41.36 1.97
    8 2 -3 41.85 2.41
    8 2 -3 46.84 2.81
    -8 2 3 38.69 3.1
    -8 2 3 43.41 2.61
    -8 2 3 40.08 2.79
    -8 2 3 40.74 2.13
    6 -2 -3 67.96 2.87
    6 -2 -3 68.48 3.11
    -6 -2 3 67.28 2.62
    6 -2 -3 67.29 3.37
    -6 2 3 71.96 2.89
    6 2 -3 67.1 3.36
    6 2 -3 66.72 2.98
    -6 2 3 70.84 2.73
    6 2 -3 66.72 3.01
    -6 2 3 63.62 3.12
    4 -2 -3 0.86 0.95
    4 -2 -3 0.83 0.76
    -4 -2 3 0.5 0.3
    4 -2 -3 0.47 0.35
    -4 -2 3 0.21 0.26
    4 -2 -3 -1.25 1.01
    -4 2 3 -0.23 1.13
    -4 2 3 1.39 1.01
    -4 2 3 0.57 0.42
    -4 2 3 0.48 0.42
    -4 2 3 -0.24 0.36
    2 -2 -3 101.84 3.28
    -2 -2 3 94.66 3.22
    2 -2 -3 98.92 3.38
    -2 2 3 106.66 3.45
    -2 2 3 92.66 3.28
    2 2 -3 102.85 3.25
    0 -2 3 11.61 0.43
    0 -2 3 11.06 0.59
    0 -2 -3 12.35 0.65
    0 -2 -3 11.81 0.65
    0 2 3 10.81 0.61
    0 2 3 11.25 0.67
    0 2 -3 11.37 0.62
    -2 -2 -3 964.03 30.73
    2 -2 3 980.82 30.83
    2 -2 3 1000 29.72
    -2 2 -3 999.82 30.81
    2 2 3 992.21 30.77
    4 -2 3 268.09 8.36
    -4 -2 -3 271.61 8.71
    4 -2 3 274.41 8.7
    4 -2 3 270.12 8.86
    4 -2 3 280.99 8.59
    4 -2 3 266.06 8.81
    4 -2 3 266.19 8.55
    -4 -2 -3 255.86 8.27
    -4 2 -3 254.71 8.76
    4 2 3 278.8 8.76
    -4 2 -3 271.76 8.49
    -4 2 -3 231.4 8.49
    6 -2 3 -0.32 0.88
    6 -2 3 1.31 1.09
    -6 -2 -3 1.09 0.86
    6 -2 3 -1.32 1.15
    -6 -2 -3 0.98 0.7
    6 -2 3 0.49 0.95
    -6 -2 -3 -0.42 1.2
    6 -2 3 1.31 1.18
    6 2 3 0.02 1.2
    6 2 3 0.5 1.05
    -6 2 -3 1.21 1.05
    -6 2 -3 0.81 1.15
    -6 2 -3 -0.3 1.07
    -6 2 -3 0.88 0.75
    6 2 3 1.12 1.25
    8 -2 3 16.29 1.98
    8 -2 3 10.02 1.75
    -8 -2 -3 11.46 1.69
    8 -2 3 9.96 1.75
    8 -2 3 9.37 1.28
    8 -2 3 7.18 1.48
    8 2 3 8.99 1.68
    8 2 3 9.26 1.92
    -8 2 -3 15.52 2.04
    -8 2 -3 13.8 2.08
    -8 2 -3 10.57 1.93
    -8 2 -3 10.23 1.66
    8 2 3 8.75 1.4
    10 -2 3 3.42 1.36
    10 -2 3 6.04 1.63
    10 -2 3 4.29 1.57
    10 -2 3 4.84 1.86
    -10 -2 -3 7.16 1.55
    -10 -2 -3 4.38 0.99
    10 2 3 4.16 2.35
    -10 2 -3 2.93 1.88
    -10 2 -3 5.27 1.09
    10 2 3 4.29 1.57
    -10 2 -3 3.81 2.64
    -10 2 -3 5.79 1.86
    10 2 3 4.07 1.33
    -12 -2 -3 33.47 2.5
    12 -2 3 25.59 2.97
    12 -2 3 32.15 3.37
    -12 -2 -3 30.64 2.89
    12 -2 3 27.33 3.29
    12 -2 3 30.13 4.28
    12 2 3 26.14 4.13
    12 2 3 33.53 3.57
    12 2 3 34.82 3.33
    12 2 3 28.45 2.72
    -12 2 -3 33.69 3.81
    -12 2 -3 32.4 2.49
    14 -2 3 8.41 3.16
    14 -2 3 2.47 2.13
    -14 -2 -3 4.51 2.08
    14 -2 3 0.92 1.95
    14 2 3 1.27 1.93
    14 2 3 4.09 2.13
    -14 2 -3 2.49 1.33
    14 2 3 2.2 1.52
    15 -3 -3 7.45 2.12
    15 -3 -3 4.47 2.47
    15 -3 -3 7.2 2.81
    15 3 -3 8.64 3.58
    15 3 -3 4.18 2.82
    -15 3 3 6.91 2.99
    -15 3 3 5.93 1.58
    15 3 -3 7.95 1.67
    -13 -3 3 5.98 2.17
    13 -3 -3 9.36 2.29
    13 -3 -3 5.39 1.84
    13 -3 -3 12.3 2.14
    13 -3 -3 10.69 2.18
    13 3 -3 9.19 2.28
    13 3 -3 8.38 2.24
    -13 3 3 7.32 1.5
    -13 3 3 8.88 2.23
    13 3 -3 7.03 1.5
    11 -3 -3 0.67 1.46
    -11 -3 3 -0.04 1.27
    -11 -3 3 -2.1 1.15
    11 -3 -3 0.01 1.19
    11 -3 -3 -2.7 3.3
    11 -3 -3 -0.54 1.36
    -11 -3 3 0.92 1.41
    -11 -3 3 -1.7 2.7
    -11 3 3 0.92 1.02
    11 3 -3 -0.46 1.58
    11 3 -3 1.19 1.17
    11 3 -3 -1.29 1.61
    -11 3 3 0.65 1.59
    -11 3 3 -3.76 3.07
    -9 -3 3 49.06 3.59
    9 -3 -3 43.6 3
    -9 -3 3 42.51 3.04
    9 -3 -3 42.13 2.49
    -9 -3 3 47.02 2.21
    -9 -3 3 43.8 3.09
    9 -3 -3 47.42 3.38
    9 -3 -3 42.94 2.93
    9 3 -3 45.3 2.66
    9 3 -3 38.87 3.04
    -9 3 3 37.07 4.07
    -9 3 3 44.55 3.49
    -9 3 3 42.89 2.43
    -9 3 3 49.08 3.09
    -7 -3 3 7.71 1.75
    7 -3 -3 7.99 1.6
    7 -3 -3 7.75 1.34
    7 -3 -3 7.69 1.37
    -7 -3 3 6.17 0.84
    7 -3 -3 6.61 1
    -7 -3 3 8.44 1.59
    -7 -3 3 6.12 1.25
    7 3 -3 7.03 1.68
    7 3 -3 6.18 1.34
    -7 3 3 6.63 1.05
    -7 3 3 8.16 1.25
    -7 3 3 5.72 1.26
    -7 3 3 4.79 1.27
    -7 3 3 6.91 1.56
    7 3 -3 6.81 1.95
    -5 -3 3 41.72 1.87
    -5 -3 3 42.07 2.68
    -5 -3 3 44.85 1.71
    -5 -3 3 47.31 1.69
    5 -3 -3 48.1 2.6
    -5 3 3 44.42 2.05
    -5 3 3 43.37 2.25
    -5 3 3 46.73 2.12
    -5 3 3 44.49 2.17
    3 -3 -3 8.01 0.71
    3 -3 -3 9.16 0.72
    3 3 -3 8.92 0.48
    -3 3 3 10.15 0.87
    -3 3 3 9.16 0.76
    -3 3 3 9.16 0.75
    -1 -3 3 64.43 2.14
    1 -3 -3 68.05 2.29
    -1 3 3 64.1 2.28
    -1 3 3 64.86 2.36
    1 3 -3 65.39 2.19
    1 3 -3 63.64 2.04
    1 -3 3 3.05 0.44
    1 -3 3 2.92 0.39
    -1 -3 -3 2.47 0.37
    1 3 3 2.09 0.39
    1 3 3 2.66 0.44
    -1 3 -3 2.82 0.46
    3 -3 3 22.4 1.18
    -3 -3 -3 22.34 1.12
    3 -3 3 22.92 1.47
    -3 -3 -3 23.86 1.48
    3 -3 3 22.92 1.86
    3 -3 3 24.43 1.29
    -3 3 -3 20.29 1.41
    -3 3 -3 23.57 1.24
    3 3 3 24.11 1.23
    -3 3 -3 22 1.82
    -5 -3 -3 10.42 1.33
    5 -3 3 10.09 1.22
    -5 -3 -3 11.68 1.16
    5 -3 3 13.99 1.61
    5 -3 3 12.65 1.71
    -5 3 -3 12.41 1.31
    -5 3 -3 10.96 1.13
    5 3 3 13.39 1.98
    -5 3 -3 13.41 1.81
    5 3 3 8.15 1.12
    7 -3 3 55.8 3.27
    -7 -3 -3 59.66 2.92
    7 -3 3 60.33 2.91
    -7 -3 -3 60.95 3.09
    7 -3 3 61.53 3.27
    7 -3 3 59.76 3.34
    7 -3 3 62.64 2.89
    -7 3 -3 61.02 3.86
    -7 3 -3 59.33 3.11
    -7 3 -3 60.2 3.17
    7 3 3 63.54 3.4
    -7 3 -3 65.24 3.32
    7 3 3 60.75 3.05
    -7 3 -3 57.29 3.2
    9 -3 3 2.14 1.18
    -9 -3 -3 1.43 0.87
    9 -3 3 2.21 1.5
    9 -3 3 1.45 1.34
    -9 -3 -3 0.1 1.28
    9 -3 3 1.93 1.49
    -9 3 -3 2.94 1.63
    -9 3 -3 1.35 0.96
    9 3 3 2.16 1.29
    -9 3 -3 2.72 1.76
    9 3 3 2.11 1.56
    -9 3 -3 3.04 1.85
    9 3 3 3.65 2.12
    -9 3 -3 2.95 3.12
    11 -3 3 57.4 3.9
    11 -3 3 62.39 4.05
    11 -3 3 63.46 4.11
    11 -3 3 55.14 4.28
    -11 -3 -3 56.98 3.68
    11 3 3 58.55 4.25
    -11 3 -3 68.77 3.36
    11 3 3 58.05 3.48
    13 -3 3 4.63 2.11
    -13 -3 -3 5.74 1.85
    -13 -3 -3 6.06 1.67
    13 -3 3 3.4 3.19
    13 -3 3 9.9 2.93
    13 -3 3 4.86 1.71
    -13 3 -3 7.1 1.51
    13 3 3 2.94 1.42
    -13 3 -3 9.46 3.45
    13 3 3 7.12 2.31
    13 3 3 5.2 1.83
    15 -3 3 13.52 2.24
    15 -3 3 18.82 2.84
    15 3 3 17.57 2.17
    15 3 3 17.16 2.92
    -15 3 -3 23.83 2.6
    15 3 3 23.28 3.06
    14 -4 -3 1.96 1.91
    -14 -4 3 1.21 2.33
    14 -4 -3 0.99 1.76
    -14 4 3 3.34 1.38
    14 4 -3 0.67 1.45
    -14 4 3 0.27 2.26
    12 -4 -3 9.61 1.97
    12 -4 -3 14.8 2.26
    12 -4 -3 12.36 2.25
    -12 -4 3 14.41 2.16
    12 -4 -3 10.55 2.04
    -12 4 3 13.85 1.84
    12 4 -3 11.16 1.74
    12 4 -3 11.06 2.32
    -12 4 3 0.56 3.86
    -12 4 3 10.87 2.25
    12 4 -3 12.98 2.39
    10 -4 -3 26.39 2.39
    -10 -4 3 24.7 2.8
    10 -4 -3 24.24 3.59
    10 -4 -3 24.59 2.5
    10 -4 -3 30.44 2.74
    -10 -4 3 24.74 2.69
    -10 4 3 32.6 3.63
    -10 4 3 26.27 2.07
    -10 4 3 26.83 2.71
    10 4 -3 27.49 2.4
    10 4 -3 24.72 3.11
    8 -4 -3 1.13 1.23
    8 -4 -3 1.35 0.93
    8 -4 -3 1.03 1.06
    -8 -4 3 4.94 1.56
    -8 -4 3 0.24 0.98
    -8 -4 3 0.46 1.94
    8 -4 -3 1 1.47
    -8 4 3 0.68 0.91
    8 4 -3 -0.22 1.75
    -8 4 3 1.75 1.59
    -8 4 3 0.41 1.47
    -8 4 3 1.71 1.5
    8 4 -3 1.91 1.32
    -8 4 3 -0.28 1.16
    6 -4 -3 28.72 2.11
    6 -4 -3 26.23 1.82
    6 -4 -3 27.08 3.02
    6 -4 -3 29.67 2.15
    -6 -4 3 29.67 2.17
    -6 -4 3 26.95 1.6
    -6 4 3 28.54 1.82
    -6 4 3 29.82 1.9
    -6 4 3 29.28 1.87
    6 4 -3 30.41 3.47
    4 -4 -3 12.96 1.5
    4 -4 -3 12.03 1.64
    -4 4 3 13.24 1.01
    -4 4 3 10.12 1.44
    -4 4 3 12.32 1.37
    -4 4 3 10.48 1.33
    -4 4 3 11.89 1.02
    2 -4 -3 137.65 5.15
    2 -4 -3 149.44 4.95
    2 4 -3 145.48 4.58
    -2 4 3 151.79 4.97
    2 4 -3 150.39 4.64
    -2 4 3 143.37 5.02
    -2 4 3 150.12 4.89
    0 -4 -3 33.83 1.44
    0 -4 3 35.78 1.26
    0 -4 -3 36 1.41
    0 4 -3 32.56 1.36
    0 4 3 38.86 1.54
    0 4 3 35.57 1.46
    0 4 -3 35.24 1.28
    2 -4 3 146.03 4.8
    -2 -4 -3 144.27 4.71
    2 -4 3 144.81 4.99
    2 -4 3 155.13 4.78
    -2 -4 -3 153.36 4.81
    2 -4 3 136.15 5.19
    2 4 3 154.71 4.92
    -2 4 -3 138.51 4.97
    2 4 3 147.61 4.84
    -4 -4 -3 106.03 3.58
    4 -4 3 102.85 3.83
    4 -4 3 96.97 4.2
    -4 4 -3 102.04 4.05
    4 4 3 102.58 3.73
    -4 4 -3 102.6 3.87
    6 -4 3 2.22 1.12
    6 -4 3 -0.47 1.15
    6 -4 3 -1.08 1.15
    6 -4 3 1 1.07
    -6 -4 -3 0.51 0.92
    6 -4 3 0 0.88
    -6 -4 -3 0.65 0.93
    -6 -4 -3 -0.25 1.15
    6 4 3 1.32 1.34
    -6 4 -3 1.16 1.05
    6 4 3 1.17 1.43
    -6 4 -3 0.56 0.79
    -6 4 -3 0.38 1.07
    6 4 3 0.14 1.67
    8 -4 3 12.2 1.64
    8 -4 3 15.75 2.11
    -8 -4 -3 16.56 2.18
    -8 -4 -3 11.88 1.39
    8 -4 3 9.42 1.76
    8 -4 3 14.14 2.14
    -8 4 -3 12.22 1.84
    8 4 3 15.02 2.1
    8 4 3 15.81 2.03
    -8 4 -3 12.72 1.69
    -8 4 -3 13.22 1.75
    8 4 3 14.32 2.22
    -8 4 -3 13.91 2.03
    -10 -4 -3 13.25 1.92
    10 -4 3 17.33 2.3
    10 -4 3 13.08 2.06
    10 -4 3 15.27 2.42
    -10 -4 -3 14.06 1.88
    10 -4 3 15.86 2.11
    -10 4 -3 11.54 2.12
    -10 4 -3 14.63 1.82
    -10 4 -3 14.16 2.48
    10 4 3 17.82 2.28
    10 4 3 20.37 3.03
    10 4 3 14.56 2.37
    12 -4 3 5.14 2.03
    -12 -4 -3 5.1 1.59
    12 -4 3 9.19 2.72
    12 -4 3 3.51 1.84
    -12 4 -3 6.19 2.51
    -12 4 -3 8.11 3.86
    12 4 3 2.36 1.5
    12 4 3 4.54 2.25
    -12 4 -3 6.78 1.59
    -14 -4 -3 14.67 2
    -14 -4 -3 15.54 2.12
    14 4 3 13.97 2.1
    14 4 3 13.69 2.94
    15 -5 -3 4.82 2.39
    -15 5 3 2.13 1.61
    15 5 -3 2.37 1.59
    -15 5 3 2.42 2.41
    13 -5 -3 18.2 3.09
    -13 -5 3 10.88 1.85
    -13 -5 3 11.27 1.94
    13 -5 -3 17.88 2.53
    13 -5 -3 12.87 2.21
    13 5 -3 11.54 1.76
    13 5 -3 17.7 3.18
    -13 5 3 15.39 2.4
    13 5 -3 7.84 3.11
    -13 5 3 15.97 2.33
    -11 -5 3 -1.2 1.57
    11 -5 -3 -0.8 1.56
    11 -5 -3 0.42 2.13
    11 -5 -3 -1.54 1.57
    -11 -5 3 -0.25 1.13
    11 5 -3 0.27 1.43
    11 5 -3 3.56 2.26
    -11 5 3 -1.38 1.73
    -11 5 3 -3.58 2.34
    -11 5 3 0.53 1.32
    9 -5 -3 40.52 2.89
    -9 -5 3 36.64 3.09
    9 -5 -3 36.91 3.17
    9 -5 -3 34.05 2.85
    -9 -5 3 35.13 2.86
    9 -5 -3 37.26 2.79
    9 -5 -3 36.63 2.84
    -9 5 3 39.49 3.21
    9 5 -3 34.79 2.79
    -9 5 3 30.8 3.6
    -9 5 3 37.99 2.87
    9 5 -3 30.2 3.58
    -9 5 3 38.13 2.41
    7 -5 -3 1.07 1.17
    7 -5 -3 2.36 1.39
    -7 -5 3 -0.08 1.7
    7 -5 -3 0.96 1.69
    7 -5 -3 1.48 1.39
    7 -5 -3 2.51 1.17
    7 -5 -3 1.75 1.18
    -7 -5 3 1.5 0.98
    -7 5 3 1.5 1.29
    -7 5 3 2.65 1.16
    -7 5 3 1.28 0.96
    -7 5 3 2.91 1.01
    -7 5 3 0.53 1.34
    5 -5 -3 99.85 4
    5 -5 -3 92.5 3.87
    5 -5 -3 97.05 4.63
    5 -5 -3 97.04 3.89
    5 -5 -3 95.81 3.91
    5 -5 -3 98.31 3.97
    -5 -5 3 97.42 4.38
    -5 5 3 96.31 3.87
    -5 5 3 96.91 4.09
    -5 5 3 95.28 3.82
    -5 5 3 93.91 3.7
    -5 5 3 94.55 3.85
    -5 5 3 97.04 3.81
    3 -5 -3 0.25 0.9
    3 -5 -3 1.1 1.26
    -3 5 3 0.64 0.76
    3 5 -3 0.26 0.34
    -3 5 3 -0.08 0.38
    -3 5 3 0.4 0.8
    -3 5 3 0.28 0.52
    -3 5 3 -0.36 1.05
    -3 5 3 -0.78 1.05
    1 -5 -3 2.67 1.02
    1 -5 -3 2.29 0.48
    -1 5 3 2.55 0.53
    1 5 -3 2.27 0.34
    1 5 -3 2.38 0.32
    -1 5 3 2.54 0.59
    -1 -5 -3 3.94 1.17
    1 -5 3 3.91 1.29
    1 -5 3 5.63 0.78
    -1 -5 -3 4.01 0.54
    1 -5 3 6.2 0.81
    -1 -5 -3 6.72 1.11
    1 -5 3 4.04 0.59
    -1 5 -3 4.73 0.58
    1 5 3 5 0.64
    -1 5 -3 4.33 0.59
    1 5 3 5.69 0.66
    -3 -5 -3 4.16 1.14
    -3 -5 -3 3.13 0.43
    3 -5 3 3.06 1.33
    3 -5 3 3.78 0.71
    3 -5 3 3.83 1.63
    3 5 3 3.08 0.61
    -3 5 -3 2.33 0.54
    3 5 3 2.71 0.63
    -3 5 -3 3.94 0.81
    -3 5 -3 3.96 1.09
    5 -5 3 14.56 2.3
    5 -5 3 13.78 1.75
    -5 -5 -3 12.31 1.42
    -5 -5 -3 11.67 1.11
    5 -5 3 11.91 1.74
    5 -5 3 12.72 1.74
    5 -5 3 17.05 1.86
    5 -5 3 11.12 1.3
    -5 5 -3 12.24 1.61
    -5 5 -3 10.77 1.48
    5 5 3 12.22 2.38
    5 5 3 9.33 1.25
    -5 5 -3 13.39 1.45
    5 5 3 11.27 1.46
    7 -5 3 14.32 1.94
    7 -5 3 14.79 2.18
    7 -5 3 15.63 2.04
    7 -5 3 10.75 2.81
    -7 -5 -3 14.33 1.38
    -7 5 -3 15.64 2.03
    -7 5 -3 14.72 2.06
    -7 5 -3 14.56 1.72
    -7 5 -3 13.06 1.63
    -7 5 -3 9.98 1.61
    7 5 3 13.41 2.1
    7 5 3 13.12 1.78
    9 -5 3 8.69 1.8
    9 -5 3 11.27 1.93
    9 -5 3 10.31 1.96
    -9 -5 -3 11.64 1.78
    9 5 3 6.63 2.51
    -9 5 -3 10.61 1.58
    9 5 3 8.69 2.16
    -9 5 -3 9.07 1.89
    -9 5 -3 8.67 2.07
    9 5 3 7.9 1.54
    -9 5 -3 7.52 2.02
    11 -5 3 36.82 3.57
    11 -5 3 37.59 3.5
    11 -5 3 37.12 3.54
    -11 -5 -3 38.96 2.98
    -11 5 -3 36.6 2.83
    11 5 3 33.3 3.08
    -11 5 -3 37.09 3.67
    11 5 3 33.28 4.1
    -11 5 -3 41.01 4.4
    13 -5 3 6.76 3.09
    13 -5 3 3.46 1.91
    13 -5 3 1.95 2.13
    -13 -5 -3 3.75 1.31
    -13 -5 -3 4.28 1.53
    13 5 3 8.9 2.95
    13 5 3 2.83 1.56
    -13 5 -3 0.94 2.47
    13 5 3 6.91 1.99
    -13 5 -3 4.95 1.37
    14 6 -3 2.78 1.64
    12 -6 -3 -2.4 1.85
    12 -6 -3 -2.23 2.97
    -12 -6 3 1.48 1.74
    -12 -6 3 0.16 1.41
    12 -6 -3 -0.88 1.49
    -12 6 3 4.59 2.98
    12 6 -3 2.98 1.69
    12 6 -3 0 2.8
    -12 6 3 -1.09 1.34
    -12 6 3 0.03 1.78
    10 -6 -3 -0.11 2.06
    10 -6 -3 3.62 1.55
    10 -6 -3 2.54 1.52
    10 -6 -3 3.51 2.08
    -10 -6 3 1.22 1.14
    -10 -6 3 0.45 1.67
    -10 6 3 1.19 1.21
    -10 6 3 2.54 1.92
    10 6 -3 2.39 1.63
    -10 6 3 -0.25 1.55
    8 -6 -3 1.17 1.3
    8 -6 -3 0.92 1.24
    -8 -6 3 -0.29 0.97
    8 -6 -3 -0.28 1.69
    8 -6 -3 -1.12 1.41
    -8 -6 3 2.58 1.64
    -8 6 3 0.9 1.29
    -8 6 3 1.35 1.59
    -8 6 3 -1.64 1.09
    -8 6 3 -2.84 2.34
    -8 6 3 -0.9 1.18
    6 -6 -3 5.18 1.2
    6 -6 -3 4.09 1.32
    -6 -6 3 6.99 2.12
    6 -6 -3 4.95 1.5
    6 -6 -3 6.67 1.46
    6 6 -3 6.15 1.33
    -6 6 3 4.61 1.15
    -6 6 3 4.93 1.39
    -6 6 3 2.34 0.94
    -6 6 3 6.44 1.33
    -6 6 3 5.41 1.33
    -4 -6 3 14.57 1.82
    4 -6 -3 10.63 1.62
    4 -6 -3 12.75 1.68
    4 -6 -3 12.1 1.72
    4 -6 -3 15.44 1.85
    -4 6 3 14.17 2.06
    -4 6 3 13.64 1.72
    -4 6 3 16.36 1.59
    4 6 -3 14.48 1.12
    -4 6 3 14.06 1.96
    -4 6 3 15.47 1.75
    -4 6 3 16 1.29
    2 -6 -3 16.17 1.32
    2 -6 -3 18.31 1.74
    2 -6 -3 21.91 1.89
    -2 6 3 17.68 1.65
    -2 6 3 16.3 2.15
    -2 6 3 14.78 2.1
    -2 6 3 16.59 1.22
    2 6 -3 17.14 0.97
    -2 6 3 18.26 1.16
    -2 6 3 19.3 1.54
    0 -6 -3 47.17 2.38
    0 -6 3 44.72 2.79
    0 6 3 41.37 2.96
    0 6 3 45.56 2.06
    0 6 3 45.56 1.99
    0 6 -3 41.36 1.75
    0 6 -3 42.86 1.74
    2 -6 3 107.91 4.8
    2 -6 3 116.89 4.15
    2 -6 3 114.95 4.56
    -2 6 -3 121.44 4.58
    2 6 3 128.07 4.22
    -2 6 -3 119.64 4.28
    -2 6 -3 123.68 4.31
    -4 -6 -3 38.49 2.38
    4 -6 3 39.04 2.61
    4 -6 3 36.68 2.73
    4 -6 3 38.08 2.38
    4 -6 3 39.59 2.64
    4 6 3 30.6 4.35
    -4 6 -3 39.71 2.69
    -4 6 -3 42.83 2.07
    4 6 3 36.44 1.98
    -4 6 -3 39.24 3.38
    4 6 3 37.94 2.17
    -4 6 -3 36.95 2.41
    6 -6 3 2.87 1.37
    6 -6 3 2.88 1.78
    6 -6 3 3.22 1.54
    -6 -6 -3 2.73 1.22
    6 -6 3 3.4 1.24
    -6 6 -3 1.66 0.93
    -6 6 -3 1.94 1.19
    -6 6 -3 3.34 1.25
    6 6 3 1.03 2.37
    -6 6 -3 2.9 1.21
    6 6 3 4.18 1.7
    -6 6 -3 3.02 1.3
    8 -6 3 -0.99 1.42
    8 -6 3 0.74 1.67
    -8 -6 -3 1.12 1.23
    8 -6 3 0.51 1.49
    8 -6 3 -2 2.71
    8 6 3 0.04 2.14
    -8 6 -3 -0.02 1.16
    -8 6 -3 -0.05 1.43
    8 6 3 0.55 1.55
    -8 6 -3 0.78 1.42
    -8 6 -3 2.04 1.29
    -10 -6 -3 1.89 1.38
    10 -6 3 3.5 1.98
    10 -6 3 4.64 2.03
    10 -6 3 3.58 2.12
    -10 6 -3 5.58 1.66
    10 6 3 4.6 2.64
    -10 6 -3 3.24 2.15
    -10 6 -3 1.69 1.77
    10 6 3 3.27 1.74
    -12 -6 -3 43.73 3.13
    12 -6 3 38.17 3.69
    -12 -6 -3 36.63 3.16
    12 -6 3 38.39 4.04
    12 -6 3 38.47 3.61
    12 6 3 51.46 5.32
    -12 6 -3 33.71 4.93
    -12 6 -3 33.97 3.93
    12 6 3 39 3.16
    -12 6 -3 40.62 3.07
    -14 -6 -3 0.09 1.24
    14 -6 3 -4.76 3.22
    14 -6 3 2.68 2.52
    -14 -6 -3 1.36 1.36
    14 6 3 3.57 2.76
    -14 6 -3 -1.13 1.67
    14 6 3 0.15 1.53
    -13 -7 3 -0.47 1.36
    13 -7 -3 0.42 1.86
    13 7 -3 -0.61 1.72
    -13 7 3 6.71 1.77
    -13 7 3 2.99 1.73
    -11 -7 3 3.59 1.8
    11 -7 -3 5.92 2.11
    -11 -7 3 7.79 1.64
    11 -7 -3 7.33 1.91
    11 7 -3 11.68 3.2
    -11 7 3 6.58 1.91
    -11 7 3 5.16 2.44
    11 7 -3 8.31 1.99
    -11 7 3 5.85 1.77
    9 -7 -3 3.43 1.81
    -9 -7 3 6.2 1.36
    9 -7 -3 11.04 1.9
    -9 -7 3 10.73 2.14
    9 -7 -3 11.1 1.93
    -9 7 3 7.31 1.87
    -9 7 3 7.95 1.58
    -9 7 3 8.61 1.82
    -9 7 3 9.1 1.99
    -7 -7 3 27.66 2.49
    7 -7 -3 25.47 2.45
    -7 -7 3 23.25 2.54
    7 -7 -3 29.96 2.5
    7 -7 -3 27.43 2.73
    7 -7 -3 26.67 3.09
    7 -7 -3 30.53 2.65
    -7 7 3 25.45 2.6
    -7 7 3 31.43 2.54
    -7 7 3 25.18 3.61
    -7 7 3 29.09 2.21
    -7 7 3 24.11 2.41
    5 -7 -3 27.76 2.26
    5 -7 -3 24.01 2.59
    5 -7 -3 25.41 2.62
    -5 -7 3 20.84 3.46
    5 -7 -3 27.28 2.19
    -5 7 3 28.66 1.94
    -5 7 3 22.82 2.43
    -5 7 3 29.83 2.29
    -5 7 3 26.4 2.5
    5 7 -3 23.41 2.14
    -5 7 3 26.83 2.71
    -5 7 3 27.3 2.09
    3 -7 -3 73.01 3.38
    3 -7 -3 75.33 3.75
    -3 -7 3 73.28 3.91
    -3 -7 3 72.57 3.57
    3 7 -3 68.3 2.77
    -3 7 3 68.54 3.8
    -3 7 3 74.49 3.34
    -3 7 3 69.8 4.28
    -3 7 3 74.55 3.28
    -3 7 3 77.94 3.13
    -1 -7 3 49.42 3.16
    -1 -7 3 47.19 3.1
    1 -7 -3 55.48 2.83
    1 -7 -3 53.05 2.73
    1 -7 -3 52.05 3.28
    1 -7 -3 49.47 2.55
    -1 7 3 54.3 2.55
    -1 7 3 59.82 2.89
    1 7 -3 54.37 1.94
    -1 7 3 55.44 2.57
    1 7 -3 53.11 2.17
    -1 7 3 46.41 3.22
    -1 7 3 50.71 3.07
    -1 7 3 54.7 2.27
    1 7 -3 58.32 1.99
    1 -7 3 74.11 3.97
    1 -7 3 81.18 3.66
    1 -7 3 85.85 3.12
    1 -7 3 74.73 3.8
    1 7 3 81.41 3.31
    -1 7 -3 87.83 3.33
    -1 7 -3 84.68 3.11
    1 7 3 80.77 2.95
    -1 7 -3 84.42 3.71
    -1 7 -3 78.12 3.09
    1 7 3 80.96 3.26
    1 7 3 72.87 4.51
    3 -7 3 107.77 4.88
    3 -7 3 108.31 4.47
    3 -7 3 113.26 4.57
    3 -7 3 112.27 4.75
    -3 7 -3 112.7 5.25
    -3 7 -3 116.6 4.18
    3 7 3 111.32 4.4
    -3 7 -3 109.33 4.54
    3 7 3 118.34 4.08
    5 -7 3 0.27 1.38
    5 -7 3 -1.38 1.16
    -5 -7 -3 0.54 1.17
    5 -7 3 1.1 1.31
    5 -7 3 -0.65 2.07
    -5 7 -3 -0.04 1.17
    -5 7 -3 0.95 1.17
    -5 7 -3 0.5 0.8
    5 7 3 0.56 1.72
    -7 -7 -3 24.08 2.45
    7 -7 3 22.79 2.55
    7 -7 3 25.28 2.7
    7 -7 3 23.04 2.69
    7 -7 3 23.59 3.21
    -7 7 -3 22.35 2.31
    -7 7 -3 21.71 2.47
    7 7 3 24.53 3.18
    -7 7 -3 23.24 2.13
    -7 7 -3 25.17 2.45
    9 -7 3 12.73 2.4
    -9 -7 -3 14.38 1.99
    9 7 3 9.65 3.33
    9 7 3 12.42 1.98
    -9 7 -3 11.2 1.99
    9 7 3 11.65 3.1
    11 -7 3 21.34 3.09
    11 -7 3 24.18 3.34
    -11 -7 -3 22.09 2.71
    -11 -7 -3 28.22 2.85
    11 -7 3 22.57 3.22
    11 7 3 20.72 3.06
    -11 7 -3 26.18 3.18
    -11 7 -3 21.98 2.8
    -11 7 -3 19.18 2.87
    13 -7 3 7.23 3.26
    -13 -7 -3 1.98 1.18
    13 -7 3 2.2 3.68
    13 -7 3 3.76 2.22
    -13 -7 -3 4.17 1.42
    13 7 3 4.4 2.32
    -13 7 -3 2.75 1.85
    -13 7 -3 3.53 4.45
    -13 7 -3 1.29 2.23
    13 7 3 2.67 1.68
    14 -8 -3 5.55 2.45
    -14 -8 3 4.1 1.69
    -14 8 3 6.24 2.31
    -14 8 3 -0.36 2.01
    -12 -8 3 0.12 2.01
    -12 -8 3 1.84 1.34
    12 -8 -3 2.11 1.75
    -12 8 3 3.49 1.85
    -12 8 3 1.11 1.84
    12 8 -3 -0.44 2.16
    -12 8 3 3.83 2.81
    -10 -8 3 15.43 2.33
    10 -8 -3 12.02 2.17
    10 8 -3 14.65 2.7
    -10 8 3 9.45 3.05
    -10 8 3 17.01 2.27
    -10 8 3 14 2.58
    -10 8 3 10.76 2.15
    -8 -8 3 9.45 2.19
    8 -8 -3 11.77 1.98
    8 -8 -3 11.1 2.06
    -8 -8 3 6.31 1.32
    -8 8 3 8 1.85
    -8 8 3 8.07 1.68
    -8 8 3 9.07 1.97
    -8 8 3 10.74 1.65
    -6 -8 3 158.23 6.7
    6 -8 -3 150.16 6.02
    6 -8 -3 160.67 6.66
    6 -8 -3 155.76 6.13
    -6 -8 3 154.52 6.52
    -6 8 3 160.04 5.88
    -6 8 3 152.69 6.05
    -6 8 3 152.23 5.97
    -6 8 3 158.03 6.36
    4 -8 -3 51.8 3.04
    4 -8 -3 52.98 3.33
    -4 -8 3 55.07 3.14
    -4 -8 3 58.18 3.67
    4 -8 -3 52.27 3.31
    -4 8 3 51.5 3.16
    -4 8 3 54.13 3.93
    -4 8 3 54.07 2.92
    -4 8 3 56.04 2.68
    -4 8 3 49.59 2.92
    -2 -8 3 51.19 3.15
    2 -8 -3 52.78 3.09
    -2 -8 3 54.43 3.2
    2 -8 -3 55.76 2.88
    -2 8 3 52.34 3.17
    -2 8 3 54.9 2.58
    -2 8 3 60.08 2.71
    2 8 -3 52.37 2.5
    -2 8 3 51.9 3.12
    -2 8 3 53.23 2.99
    0 -8 3 38.57 2.6
    0 -8 -3 42.1 2.57
    0 -8 -3 40.49 2.46
    0 -8 -3 36.58 2.98
    0 -8 3 41.65 3.11
    0 -8 3 40.02 2.79
    0 8 3 40.86 1.97
    0 8 -3 43.6 2.24
    0 8 3 41.63 3.3
    0 8 -3 41.3 2.2
    0 8 3 40.05 2.42
    0 8 -3 40.19 1.87
    0 8 3 36.96 2.45
    0 8 -3 41.54 3.62
    2 -8 3 12.84 2.14
    -2 -8 -3 12.56 2.34
    2 -8 3 11.8 1.68
    2 -8 3 12.48 1.98
    2 -8 3 10.87 1.88
    -2 -8 -3 11.18 1.55
    2 8 3 11.91 1.61
    -2 8 -3 12.58 1.46
    2 8 3 13.53 1.09
    -2 8 -3 12.36 1.63
    4 -8 3 59.35 3.51
    4 -8 3 52.3 3.21
    -4 -8 -3 57.98 3.38
    -4 -8 -3 54.84 3.25
    4 -8 3 55.49 3.08
    -4 8 -3 55.37 2.72
    -4 8 -3 54.39 3.07
    4 8 3 51.84 3.92
    -4 8 -3 54.25 3.16
    -6 -8 -3 18.03 1.96
    6 -8 3 15.47 2.16
    -6 -8 -3 14.16 2.29
    6 -8 3 14.61 2.1
    6 -8 3 18.97 2.72
    -6 8 -3 14.27 2.23
    -6 8 -3 15.69 1.9
    -6 8 -3 18.19 2.19
    -6 8 -3 11.02 1.88
    -8 -8 -3 47.66 3.39
    8 -8 3 50.41 3.65
    -8 -8 -3 49.2 3.25
    8 -8 3 48.09 3.36
    8 -8 3 42.45 4.29
    8 8 3 52.43 3.8
    -8 8 -3 48.26 3.09
    -8 8 -3 51.45 3.75
    -8 8 -3 51 3.5
    -8 8 -3 46.8 3.75
    10 -8 3 61.21 4.16
    10 -8 3 49.08 3.93
    -10 -8 -3 52.81 3.74
    -10 8 -3 49.86 3.82
    -10 8 -3 46.2 4.02
    10 8 3 56.47 3.9
    -10 8 -3 57.78 3.76
    -10 8 -3 52.4 5.23
    12 -8 3 0.85 2.51
    -12 -8 -3 0.15 1.07
    12 -8 3 2.13 2.61
    -12 -8 -3 2.95 1.46
    -12 8 -3 -0.06 2.02
    -12 8 -3 2.07 1.74
    -12 8 -3 -0.74 2.58
    12 8 3 -3.59 1.69
    13 -9 -3 -0.51 2.22
    -13 9 3 0.93 1.72
    -13 9 3 -5.21 3.94
    -13 9 3 2.16 2.43
    11 -9 -3 -0.62 1.77
    -11 -9 3 1.18 1.24
    -11 -9 3 6.2 2.52
    -11 9 3 0.5 2.2
    -11 9 3 2.6 2.09
    -11 9 3 1.11 1.78
    -9 -9 3 29.36 2.79
    9 -9 -3 22.15 3.11
    -9 9 3 32.16 3.45
    -9 9 3 27.3 3.53
    -9 9 3 22.93 3.47
    -9 9 3 21.85 3.11
    -7 -9 3 0.96 1.02
    7 -9 -3 1.13 1.65
    7 -9 -3 1.86 1.39
    -7 -9 3 -1.4 2.69
    -7 9 3 1.74 1.21
    -7 9 3 -0.46 1.49
    -7 9 3 0.19 1.55
    -7 9 3 0.02 2.01
    5 -9 -3 219.55 8.45
    -5 -9 3 203.62 8.47
    5 -9 -3 209.88 7.82
    -5 9 3 203.84 7.36
    -5 9 3 206.15 7.52
    -5 9 3 200.46 7.85
    3 -9 -3 34.63 2.75
    -3 -9 3 32.02 2.98
    3 -9 -3 35.57 2.68
    -3 -9 3 38.71 2.78
    -3 9 3 35.61 2.25
    -3 9 3 35.21 2.72
    -3 9 3 38.83 2.94
    -3 9 3 36.28 2.86
    1 -9 -3 28.05 2.53
    -1 -9 3 25.25 2.37
    1 -9 -3 33.93 2.86
    1 -9 -3 28.88 2.33
    -1 -9 3 28.71 2.8
    -1 9 3 24.73 3.39
    -1 9 3 27.81 2.18
    -1 9 3 26.78 2
    -1 9 3 28.18 2.95
    1 -9 3 5.44 2.01
    1 -9 3 0.98 1.19
    1 -9 3 1.96 1.3
    -1 -9 -3 4.63 1.64
    -1 -9 -3 0.03 1.66
    1 -9 3 1.92 1.67
    -1 -9 -3 4.23 1.63
    -1 9 -3 3.08 1.24
    -1 9 -3 3.46 1.77
    -1 9 -3 3.88 1.76
    -1 9 -3 0.96 1.02
    1 9 3 2.31 2.02
    1 9 3 5.32 2.45
    -3 -9 -3 12.09 2.8
    3 -9 3 12.36 1.8
    3 -9 3 11.94 1.96
    -3 -9 -3 12.51 1.66
    3 -9 3 10.03 2.15
    -3 9 -3 13.06 1.64
    -3 9 -3 11.67 1.73
    -5 -9 -3 2.73 1.17
    -5 -9 -3 1.64 1.3
    5 -9 3 4.01 1.44
    5 -9 3 1.45 2.08
    5 -9 3 2.03 1.5
    -5 9 -3 3.95 1.67
    -5 9 -3 2.18 1.03
    7 -9 3 23.85 2.78
    -7 -9 -3 19.66 2.59
    7 -9 3 20.58 2.65
    7 -9 3 21.66 3.26
    -7 -9 -3 20.39 2.55
    -7 9 -3 21.98 2.27
    -7 9 -3 20.05 2.98
    -7 9 -3 18.52 2.58
    -7 9 -3 20.92 2.84
    7 9 3 29.09 3.83
    -9 -9 -3 15.59 2.56
    -9 -9 -3 10.8 1.62
    9 -9 3 9.6 2.39
    9 -9 3 12.57 2.27
    9 9 3 13.63 2.57
    -9 9 -3 13.97 2.32
    -9 9 -3 15.6 2.41
    -9 9 -3 16.1 2.58
    -9 9 -3 14.04 2.3
    11 -9 3 36.18 3.62
    -11 -9 -3 33.49 2.96
    -11 -9 -3 32.19 2.9
    -11 9 -3 31.83 3.26
    11 9 3 31.48 3.56
    -11 9 -3 31.72 3.88
    -11 9 -3 32.32 3.83
    -13 -9 -3 9.1 1.76
    -13 -9 -3 5.06 1.31
    -13 9 -3 1.16 2.22
    -12 -10 3 -0.86 1.2
    12 -10 -3 4.63 2.28
    -12 10 3 -3.73 2.74
    -12 10 3 3.3 2.04
    -12 10 3 -0.6 2.8
    10 -10 -3 16.12 2.35
    -10 -10 3 18.81 2.62
    -10 10 3 16.88 3.39
    -10 10 3 15.3 2.39
    -10 10 3 19.5 3.11
    -10 10 3 17.03 2.62
    -8 -10 3 0.5 1.06
    8 -10 -3 1.25 1.88
    -8 10 3 1.82 1.64
    -8 10 3 1.1 2.79
    -8 10 3 -0.19 1.75
    -8 10 3 -2.39 1.76
    -6 -10 3 5.47 1.38
    6 -10 -3 4.24 1.63
    6 -10 -3 5.37 1.43
    -6 10 3 6.63 1.41
    -6 10 3 5.67 1.88
    -6 10 3 6.28 1.96
    4 -10 -3 9.18 1.81
    4 -10 -3 12.41 2.06
    -4 -10 3 10.46 1.63
    -4 -10 3 13.29 2.09
    -4 10 3 10.02 1.86
    -4 10 3 12.53 2.03
    -4 10 3 13.77 1.88
    -2 -10 3 16.03 2.47
    2 -10 -3 15.72 2.3
    -2 -10 3 15.46 2.41
    2 -10 -3 15 2.31
    -2 10 3 16.31 2.24
    -2 10 3 19.69 2.69
    -2 10 3 17.44 2.35
    -2 10 3 15.43 1.91
    0 -10 -3 1.91 1.5
    0 -10 3 1.16 1.57
    0 -10 3 1.63 1.32
    0 10 3 3.77 1.38
    0 10 3 -0.88 2.34
    0 10 -3 2.49 1.55
    0 10 3 2.55 1.51
    -2 -10 -3 -2.49 1.85
    2 -10 3 5.78 2.42
    2 -10 3 -1.45 1.18
    -2 -10 -3 -0.14 1.58
    -2 -10 -3 -0.2 1.49
    2 -10 3 0.92 1.42
    -2 10 -3 -1.05 1.03
    -2 10 -3 -1.44 1.72
    2 10 3 1.77 1.99
    -2 10 -3 -2.33 1.87
    -4 -10 -3 1.49 1.29
    -4 -10 -3 4.38 1.47
    4 -10 3 2.46 1.49
    4 -10 3 4.04 1.47
    4 -10 3 3.98 2.27
    -4 10 -3 1.49 1.59
    -4 10 -3 2.77 1.13
    -6 -10 -3 -0.7 1.16
    6 -10 3 0.9 2.37
    6 -10 3 -0.65 1.52
    -6 -10 -3 1.47 1.46
    8 -10 3 29.61 3.68
    -8 -10 -3 27.14 2.79
    8 -10 3 29.59 3.37
    -8 -10 -3 24.01 2.85
    8 -10 3 28.54 3.27
    -8 10 -3 24.03 3.01
    8 10 3 24.95 3.24
    -8 10 -3 25.85 3.44
    -8 10 -3 25.25 3.05
    -10 -10 -3 30.56 2.76
    10 -10 3 25.38 3.09
    -10 -10 -3 27.71 2.75
    10 -10 3 22.81 3.23
    10 10 3 24.13 3.15
    -10 10 -3 33.94 3.78
    -10 10 -3 27.39 3.05
    -10 10 -3 24.01 3.54
    -10 10 -3 36.83 4.24
    -12 -10 -3 1.47 1.69
    -12 10 -3 0.69 2.07
    -12 10 -3 -1.95 2.77
    11 -11 -3 2.58 2.11
    -11 -11 3 5.66 1.44
    -11 11 3 6.33 4.27
    -11 11 3 7.92 2.26
    9 -11 -3 4.45 2.03
    -9 -11 3 3.93 1.39
    -9 11 3 4.45 2.15
    -9 11 3 6.72 2.29
    -9 11 3 9.22 2.3
    7 -11 -3 1.48 1.51
    7 -11 -3 4.27 1.87
    -7 11 3 3.76 1.57
    -7 11 3 0.5 1.84
    -7 11 3 3.79 2.11
    -5 -11 3 57.29 3.66
    5 -11 -3 55.52 3.58
    -5 11 3 49.13 3.88
    -3 -11 3 6.89 1.83
    -3 -11 3 5.45 1.41
    3 -11 -3 7.67 1.71
    3 -11 -3 9.67 1.84
    -3 11 3 8.29 1.49
    -3 11 3 11.62 2.53
    -3 11 3 8.66 2.05
    -1 -11 3 -0.56 1.51
    -1 -11 3 -0.88 1.35
    1 -11 -3 0.51 1.48
    -1 11 3 -2.25 2.29
    -1 11 3 0.82 1.27
    -1 -11 -3 0.71 1.61
    1 -11 3 1.7 1.36
    -1 -11 -3 -1.81 1.58
    1 11 3 0.76 1.69
    -1 11 -3 -0.24 1.28
    -1 11 -3 -0.96 2.34
    3 -11 3 6.43 1.6
    -3 -11 -3 5.21 1.73
    -3 -11 -3 3.8 1.51
    -3 11 -3 4.01 1.87
    -3 11 -3 8.26 1.39
    5 -11 3 13.21 2.42
    -5 -11 -3 7.79 1.67
    5 -11 3 8.04 1.82
    -5 -11 -3 8.41 1.81
    -5 11 -3 10.76 2.25
    -5 11 -3 6.61 1.93
    -5 11 -3 11.75 1.78
    -7 -11 -3 7.09 1.55
    7 -11 3 5.07 2.95
    7 -11 3 9.16 2.01
    -7 11 -3 11.13 2.28
    -7 11 -3 8.35 1.84
    -7 11 -3 7.52 1.66
    9 -11 3 3.78 1.83
    -9 -11 -3 5.05 1.79
    -9 -11 -3 1.04 1.19
    -9 11 -3 2.21 2.11
    -9 11 -3 0.88 1.82
    -9 11 -3 1.71 1.86
    -11 -11 -3 4.9 1.26
    -11 -11 -3 6.57 2.15
    -11 11 -3 2.23 2.27
    -11 11 -3 2.89 1.65
    -10 -12 3 -0.19 1.04
    10 -12 -3 1.45 2.31
    -10 12 3 -3.01 2.3
    -8 -12 3 -1.85 1.2
    8 -12 -3 3.53 2.04
    -8 12 3 1.9 1.74
    -8 12 3 -0.81 2.34
    -8 12 3 1.05 1.94
    6 -12 -3 1.99 1.91
    -6 -12 3 1.48 1.22
    6 -12 -3 1.44 1.32
    -6 12 3 3.41 2.53
    -6 12 3 3.64 1.55
    -6 12 3 1.91 2.08
    -4 -12 3 21.16 3.11
    4 -12 -3 20.28 2.64
    4 -12 -3 19.01 2.54
    -4 -12 3 21.26 2.87
    -4 12 3 26.78 3.68
    -4 12 3 12.9 2.56
    -4 12 3 20.11 2.54
    2 -12 -3 -2.54 1.45
    -2 -12 3 1.06 1.49
    -2 -12 3 1.24 1.4
    -2 12 3 -0.66 2.46
    0 -12 -3 20.4 3.02
    0 -12 -3 22.85 3.19
    0 -12 3 21.88 2.59
    0 12 -3 30.26 2.85
    0 12 3 28.67 2.76
    2 -12 3 17.23 2.49
    -2 -12 -3 13.18 2.49
    -2 -12 -3 16.12 2.19
    -4 -12 -3 3.44 1.67
    -4 -12 -3 -0.21 1.68
    4 -12 3 1.68 1.62
    -4 12 -3 1.79 1.97
    -4 12 -3 4.6 2.26
    -4 12 -3 2.8 1.44
    -6 -12 -3 6.91 1.71
    -6 -12 -3 10.39 1.91
    -6 12 -3 8.18 2.02
    -6 12 -3 9.3 2.44
    -6 12 -3 8.82 1.71
    -8 -12 -3 2.72 1.78
    8 -12 3 -0.28 1.77
    -8 -12 -3 0.2 1.34
    -8 12 -3 0.76 2.08
    -8 12 -3 -0.19 1.55
    -8 12 -3 -1.14 1.65
    -10 -12 -3 5.56 2.13
    -10 12 -3 -1.83 2.23
    -10 12 -3 -0.62 1.94
    -9 -13 3 1.17 1.26
    -9 13 3 2.37 3.04
    -9 13 3 2.74 2.56
    -9 13 3 -2.82 2.09
    7 -13 -3 11.57 2.5
    -7 -13 3 15.42 1.98
    -7 13 3 11.9 2.33
    -7 13 3 19.93 3.31
    -7 13 3 19.46 2.3
    5 -13 -3 34.97 3.15
    -5 -13 3 34.54 3.39
    5 -13 -3 27.83 3.53
    -5 13 3 34.36 4.69
    -5 13 3 39.63 3.13
    -5 13 3 37.75 4.08
    -3 -13 3 38.94 3.84
    -3 -13 3 39.19 3.36
    3 -13 -3 37.67 3.01
    -3 13 3 25.66 3.29
    -3 13 3 37.99 3.18
    -1 -13 3 17.13 2.67
    1 -13 -3 12.59 2.08
    -1 13 3 10.32 3.74
    -1 13 3 12.09 2.11
    1 13 -3 12.07 2.65
    -1 -13 -3 0.25 1.78
    -1 -13 -3 1.31 1.95
    1 -13 3 -0.2 1.49
    -1 13 -3 0.1 1.64
    -1 13 -3 -1.9 2.78
    1 13 3 -0.84 2.18
    3 -13 3 40.28 3.28
    -3 13 -3 38.86 3.07
    -3 13 -3 40.92 3.92
    -3 13 -3 32.61 4.84
    -5 -13 -3 11.51 2.14
    -5 -13 -3 10.45 2.11
    5 -13 3 13.9 2.2
    -5 13 -3 12.19 2.66
    -5 13 -3 9.89 1.79
    -5 13 -3 6.97 2.11
    -7 -13 -3 1.49 1.54
    7 -13 3 0.33 1.67
    -7 -13 -3 2.41 2.09
    -7 13 -3 0.03 2.05
    -7 13 -3 -0.52 1.55
    -7 13 -3 -0.33 1.73
    -9 -13 -3 7.55 1.69
    -9 13 -3 13.92 3.18
    -9 13 -3 12.35 2.25
    -9 13 -3 6.97 2.5
    -8 14 3 28.38 3.51
    -8 14 3 23.3 2.85
    -6 -14 3 44.83 3.74
    -6 14 3 47.41 3.31
    -6 14 3 39.64 4.3
    -4 -14 3 26.87 4.1
    -4 -14 3 25.54 3.64
    4 -14 -3 27.7 2.86
    -4 14 3 22.45 2.79
    2 -14 -3 17.42 2.76
    -2 -14 3 20.75 3.22
    -2 14 3 17.22 4.12
    -2 14 3 23.02 2.92
    0 -14 3 12.92 2.01
    0 -14 -3 13.31 2.2
    0 14 3 17.81 2.52
    0 14 -3 14.89 2.53
    -2 -14 -3 -3.51 2.47
    2 -14 3 0.2 1.54
    -2 14 -3 2.29 3.16
    -2 14 -3 -1.28 1.64
    2 14 3 -0.26 2.82
    4 -14 3 1.82 1.53
    -4 14 -3 1.8 2.67
    -4 14 -3 2.14 1.56
    -4 14 -3 0.65 2.93
    6 -14 3 18.3 2.63
    -6 14 -3 18.82 2.62
    -6 14 -3 14.85 2.76
    -6 14 -3 14.62 3.22
    -8 -14 -3 7.58 2.22
    -8 14 -3 11.93 2.79
    -8 14 -3 9.63 2.23
    -8 14 -3 8.56 2.75
    -7 -15 3 10.62 2.12
    -7 15 3 17 3.34
    -7 15 3 9.34 1.98
    -5 -15 3 41.18 4.56
    -5 15 3 43.49 5.6
    -3 -15 3 25.88 3.87
    -3 15 3 15.76 2.17
    1 -15 -3 11.05 1.89
    -1 -15 3 11.36 1.86
    1 -15 3 0.62 1.55
    -1 15 -3 1.65 1.99
    3 -15 3 15.48 2.59
    -3 15 -3 10.78 2
    5 -15 3 1.77 1.26
    -5 15 -3 5.15 1.62
    -5 15 -3 11.01 4.07
    -4 16 3 3.7 1.65
    -2 16 3 10.17 1.97
    0 -16 3 0.46 1.55
    0 16 -3 4.81 3.04
    0 16 3 0.04 2.33
    2 -16 3 15.52 1.97
    -2 16 -3 19.1 2.41
    4 -16 3 3.21 1.41
    -4 16 -3 3.99 1.7
    16 0 -4 1.31 1.87
    14 0 -4 8.02 1.92
    -14 0 4 9.18 3.06
    14 0 -4 14.05 1.92
    -14 0 4 14.17 1.75
    14 0 -4 18.44 2.74
    12 0 -4 9.6 1.96
    12 0 -4 13.19 2.41
    -12 0 4 11.29 2.46
    12 0 -4 13.39 1.92
    -12 0 4 15.28 2.06
    -10 0 4 147.41 6.01
    10 0 -4 140.67 5.84
    10 0 -4 134.51 5.77
    -10 0 4 148.18 5.18
    10 0 -4 144.05 5.43
    -10 0 4 141.47 5.81
    8 0 -4 59.25 3.03
    -8 0 4 58.61 2.5
    -8 0 4 47.88 4.16
    8 0 -4 62.08 3.15
    8 0 -4 57.75 2.7
    -8 0 4 55.25 3.18
    -8 0 4 57.01 3.39
    6 0 -4 34.98 1.9
    -6 0 4 35.4 1.76
    -6 0 4 27.69 3.3
    -6 0 4 38.44 1.87
    6 0 -4 37.06 2.03
    6 0 -4 34.77 2.27
    6 0 -4 35.51 2.19
    -4 0 4 106.26 3.68
    4 0 -4 100.96 3.61
    -4 0 4 105.01 3.63
    4 0 -4 105.37 3.53
    2 0 -4 83.12 2.58
    2 0 -4 77.38 2.76
    -2 0 4 80.38 2.79
    -2 0 4 78.78 2.6
    0 0 4 451.1 13.69
    0 0 -4 419.43 13.66
    0 0 4 431.14 13.06
    2 0 4 860.29 26.87
    -2 0 -4 855.78 26.83
    -4 0 -4 54.22 2.66
    4 0 4 53.52 2.76
    4 0 4 57.77 2.44
    -4 0 -4 56.43 2.29
    4 0 4 48.35 2.56
    4 0 4 55.24 2.73
    -4 0 -4 54.39 2.36
    6 0 4 220.13 7.65
    6 0 4 238.56 8.1
    6 0 4 221.98 8.47
    -6 0 -4 228.21 7.44
    6 0 4 229.88 7.93
    6 0 4 235.34 7.75
    -6 0 -4 230.54 7.97
    -6 0 -4 231.13 8
    -8 0 -4 21.96 2.57
    -8 0 -4 26.1 3.11
    8 0 4 29.5 2.79
    8 0 4 25.25 2.54
    -8 0 -4 29.83 2.25
    8 0 4 29.77 2.15
    -8 0 -4 28.45 2.51
    -8 0 -4 30.75 3.18
    8 0 4 22.66 2.43
    10 0 4 20.22 2.72
    10 0 4 20.49 2.64
    10 0 4 23.13 2.27
    -10 0 -4 20.87 1.84
    -10 0 -4 22.84 2.82
    12 0 4 11.69 2.99
    -12 0 -4 19.83 2.91
    12 0 4 22.03 2.64
    -12 0 -4 24.55 2.26
    12 0 4 15.65 2.32
    12 0 4 19.48 2.56
    14 0 4 17.15 2.69
    14 0 4 11.99 2.13
    15 -1 -4 -0.15 1.93
    15 -1 -4 0.33 1.73
    -15 1 4 -1.24 1.82
    15 1 -4 -1.66 2.68
    15 1 -4 0.97 1.49
    -15 1 4 5.24 3.5
    -13 -1 4 86.87 5.76
    13 -1 -4 91.01 4.98
    13 -1 -4 87.4 4.24
    13 -1 -4 89.73 4.74
    -13 -1 4 89.89 3.94
    13 1 -4 88.53 4.29
    -13 1 4 89.71 3.95
    -13 1 4 97.09 5.18
    13 1 -4 91.78 4.73
    13 1 -4 88.44 4.87
    11 -1 -4 19.45 2.63
    -11 -1 4 18.44 2.58
    11 -1 -4 22.88 2.55
    11 -1 -4 24.25 2.24
    -11 -1 4 19.31 2.6
    -11 -1 4 20.45 1.95
    -11 -1 4 24.06 3.82
    -11 1 4 21.75 2.73
    11 1 -4 18.6 2.57
    -11 1 4 19.06 1.88
    11 1 -4 24.35 2.07
    11 1 -4 26.23 2.75
    9 -1 -4 97.82 4.37
    -9 -1 4 96.78 4.87
    9 -1 -4 93.71 4.26
    -9 -1 4 100.7 4.56
    -9 -1 4 98.77 3.7
    9 -1 -4 96.09 3.96
    9 1 -4 101.54 4.02
    -9 1 4 101.39 4.46
    -9 1 4 92.37 5.51
    9 1 -4 93.49 4.33
    9 1 -4 94.68 4.28
    -9 1 4 97.14 3.81
    7 -1 -4 99.08 4.09
    -7 -1 4 102.8 3.66
    7 -1 -4 99.66 4.16
    -7 -1 4 100 4.48
    -7 -1 4 108.8 5.07
    -7 -1 4 105.44 4.31
    -7 -1 4 106.1 3.99
    7 -1 -4 103.09 4.45
    -7 1 4 102.88 3.77
    -7 1 4 105.41 4.12
    7 1 -4 113.83 4.31
    -7 1 4 102.36 4.48
    7 1 -4 101.78 4.26
    7 1 -4 106.07 4.44
    7 1 -4 100.39 3.9
    -5 -1 4 7.67 0.99
    -5 -1 4 5.72 0.71
    5 -1 -4 6.94 0.84
    -5 -1 4 7.84 0.9
    5 -1 -4 6.59 1.27
    -5 -1 4 6.8 1.39
    -5 1 4 6.54 0.8
    5 1 -4 5.58 0.87
    5 1 -4 6.6 1.37
    -5 1 4 8.74 1.49
    5 1 -4 6.03 1.01
    3 -1 -4 54.16 1.9
    -3 -1 4 51.11 1.93
    3 -1 -4 52.84 1.98
    -3 1 4 52.06 1.94
    -3 1 4 54.43 2.05
    3 1 -4 48.32 1.8
    3 1 -4 49.35 1.89
    -1 -1 4 15.99 0.8
    1 -1 -4 16.67 0.73
    1 -1 -4 15.42 0.84
    -1 -1 4 16.22 0.58
    -1 1 4 16.39 0.85
    1 1 -4 15.23 0.8
    -1 1 4 16.35 0.74
    1 -1 4 -0.16 0.32
    -1 -1 -4 0.21 0.31
    -1 1 -4 0.15 0.32
    1 1 4 0.1 0.31
    -3 -1 -4 726.2 22.19
    3 -1 4 700.49 22.26
    3 1 4 724.18 22.28
    -3 1 -4 666.37 22.19
    5 -1 4 233.22 8.33
    5 -1 4 247.14 8.18
    -5 -1 -4 222.68 7.96
    -5 -1 -4 242.91 8.06
    5 1 4 249.5 8.3
    5 1 4 233.13 7.89
    5 1 4 240.67 8.06
    -5 1 -4 242.59 7.62
    -5 1 -4 241.41 8.13
    -5 1 -4 234.26 7.77
    -7 -1 -4 81.61 3.73
    7 -1 4 79.13 3.78
    -7 -1 -4 74.87 3.66
    7 -1 4 80.57 3.74
    -7 -1 -4 81.76 3.44
    7 -1 4 81.63 3.4
    7 1 4 77.99 3.94
    -7 1 -4 79.25 3.33
    -7 1 -4 78.75 3.81
    -7 1 -4 83.37 3.92
    7 1 4 70.59 4.25
    7 1 4 81.76 3.82
    -7 1 -4 75.27 3.73
    7 1 4 80.37 3.45
    -7 1 -4 79.67 3.81
    -9 -1 -4 1.57 1.36
    9 -1 4 -0.33 1.6
    -9 -1 -4 0.03 0.76
    9 -1 4 -0.44 1.33
    9 -1 4 0.64 1.12
    9 1 4 0.47 1.12
    -9 1 -4 1.36 2.2
    -9 1 -4 -0.38 0.84
    9 1 4 -0.58 1.39
    9 1 4 -1.01 1.8
    -9 1 -4 0.25 1.59
    -9 1 -4 -2.31 1.94
    11 -1 4 12.75 2.42
    -11 -1 -4 17.67 2.26
    11 -1 4 10.05 2.18
    -11 1 -4 15.35 2.45
    -11 1 -4 14.31 2
    11 1 4 11.72 2.04
    13 -1 4 5.21 1.99
    13 -1 4 6.02 1.89
    13 -1 4 6.66 2.11
    -13 -1 -4 9.34 1.6
    13 -1 4 5.93 3.43
    -13 -1 -4 6.98 1.62
    13 1 4 6.77 1.98
    13 1 4 9.58 2.02
    13 1 4 3.39 4.24
    -13 1 -4 6.62 1.33
    13 1 4 6.58 1.62
    15 -1 4 0.54 2.04
    15 -1 4 9.07 2.49
    15 1 4 3.45 2.36
    15 1 4 2.75 2.09
    15 1 4 -2.44 2.56
    16 2 -4 5.99 1.92
    16 2 -4 5.62 1.8
    14 -2 -4 -0.14 1.83
    14 -2 -4 0.53 1.43
    14 -2 -4 1.11 1.76
    14 -2 -4 0.47 1.86
    -14 2 4 0.41 2.19
    -14 2 4 0.63 1.22
    14 2 -4 -0.06 1.45
    14 2 -4 -0.59 2.41
    14 2 -4 -0.55 2.01
    -12 -2 4 12.47 2.94
    12 -2 -4 13.23 2.12
    12 -2 -4 12.48 2.16
    -12 -2 4 11.97 2.17
    -12 -2 4 16.59 2.33
    12 -2 -4 16.72 2.27
    12 2 -4 20.07 2.7
    12 2 -4 18.52 2.26
    12 2 -4 13.51 2.15
    -12 2 4 19.89 2.74
    -12 2 4 15.4 2
    -10 -2 4 13.16 2.24
    -10 -2 4 8.72 1.73
    -10 -2 4 8.86 1.22
    10 -2 -4 11.15 1.85
    10 -2 -4 11.5 1.47
    10 -2 -4 8.07 1.52
    -10 -2 4 11.24 1.73
    -10 2 4 3.23 2.75
    10 2 -4 10.39 1.87
    -10 2 4 8.91 1.87
    10 2 -4 9.46 1.4
    -10 2 4 10.16 1.5
    10 2 -4 10.9 1.92
    -8 -2 4 55.58 2.44
    8 -2 -4 58.85 3.76
    8 -2 -4 57.83 3.03
    8 -2 -4 57.51 3.04
    -8 -2 4 55.08 3.35
    8 -2 -4 60.23 2.73
    -8 -2 4 61.77 3.5
    -8 -2 4 58.19 3.32
    8 2 -4 56.55 3.15
    -8 2 4 55.6 3.03
    -8 2 4 56.2 3.2
    -8 2 4 60.09 3.58
    8 2 -4 60.2 2.8
    -8 2 4 58 2.67
    -6 -2 4 93.92 4.49
    6 -2 -4 91.94 3.62
    -6 -2 4 101.42 3.44
    6 -2 -4 90.16 3.83
    6 -2 -4 92.13 4.01
    -6 2 4 84.98 3.88
    6 2 -4 99.67 3.7
    -6 2 4 89.64 3.43
    -6 2 4 88.44 3.6
    -4 -2 4 39.31 1.54
    -4 -2 4 41.81 1.6
    -4 -2 4 35.79 2.26
    4 -2 -4 42.17 1.74
    4 -2 -4 40.48 2.18
    4 -2 -4 38.26 1.92
    4 -2 -4 39.62 2.23
    -4 2 4 41.9 1.77
    -4 2 4 37.25 1.72
    -4 2 4 37.39 1.89
    -4 2 4 40.68 2.14
    4 2 -4 39.44 1.54
    4 2 -4 39.92 1.61
    -4 2 4 41.5 2.5
    -4 2 4 38.34 1.79
    2 -2 -4 243.07 7.83
    -2 -2 4 247.57 7.71
    2 -2 -4 236.33 7.53
    2 2 -4 247.95 7.32
    2 2 -4 236.85 7.7
    -2 2 4 240.99 7.57
    0 -2 4 206.08 6.1
    0 -2 4 203.72 6.54
    0 2 -4 203.33 6.54
    0 2 4 203.63 6.61
    0 2 4 197.12 6.31
    2 -2 4 66.09 2.48
    2 -2 4 66.32 2.31
    -2 2 -4 66.56 2.46
    2 2 4 62.14 2.45
    4 -2 4 55.32 2.52
    4 -2 4 53.72 2.95
    -4 -2 -4 55.33 2.26
    4 -2 4 55.18 2.54
    4 -2 4 60.04 2.43
    4 -2 4 56.74 2.43
    -4 2 -4 53.41 2.33
    4 2 4 55.33 2.64
    -4 2 -4 50.85 2.45
    -4 2 -4 58.42 2.52
    4 2 4 52.39 3.09
    6 -2 4 13.47 1.93
    -6 -2 -4 15.47 1.85
    6 -2 4 21.12 2.55
    -6 -2 -4 15.69 1.59
    -6 -2 -4 18.1 1.66
    6 -2 4 12.14 1.76
    6 -2 4 14.5 1.7
    6 2 4 15.65 1.71
    6 2 4 12.95 1.97
    -6 2 -4 22.06 2.43
    -6 2 -4 17.67 1.64
    6 2 4 21.16 2.25
    -6 2 -4 15.92 1.76
    -6 2 -4 17.57 1.72
    -6 2 -4 16.87 1.98
    -6 2 -4 18.75 1.92
    -8 -2 -4 33.33 2.27
    8 -2 4 36.68 2.9
    8 -2 4 37.85 2.77
    8 -2 4 33.97 2.6
    8 -2 4 36.69 2.37
    -8 2 -4 40.16 3.31
    8 2 4 34.44 3.03
    -8 2 -4 29.88 3.39
    -8 2 -4 38.88 2.91
    8 2 4 33.47 2.43
    -8 2 -4 39.03 2.97
    8 2 4 38.27 2.82
    -8 2 -4 39.2 2.53
    10 -2 4 1.8 1.84
    10 -2 4 0 1.29
    -10 -2 -4 1.65 1.33
    10 -2 4 0.32 1.6
    -10 -2 -4 -0.14 0.92
    10 -2 4 0.12 1.39
    10 2 4 2.16 1.28
    10 2 4 0.44 1.58
    -10 2 -4 -2.15 2.02
    10 2 4 0.18 2.21
    -10 2 -4 -0.2 0.92
    -10 2 -4 2.56 2.55
    -10 2 -4 1.74 1.69
    -12 -2 -4 -1.41 1.29
    12 -2 4 2.84 1.97
    -12 -2 -4 1.44 1.46
    12 -2 4 0.69 1.75
    12 -2 4 0.89 1.84
    12 -2 4 -1.66 2.38
    -12 2 -4 -0.06 1.13
    -12 2 -4 -1.82 3.33
    12 2 4 -0.82 2.02
    12 2 4 3.28 3.44
    12 2 4 -0.39 1.34
    12 2 4 1.7 1.84
    14 -2 4 -0.77 1.8
    14 -2 4 -0.21 2.17
    14 2 4 0.35 2.18
    -14 2 -4 -0.25 1.31
    14 2 4 0.23 1.92
    14 2 4 -2.05 1.52
    15 -3 -4 5.93 2.59
    15 -3 -4 3.36 2.28
    15 3 -4 7.95 4.51
    -15 3 4 1.07 2.51
    -15 3 4 6.02 1.67
    15 3 -4 5.91 1.59
    13 -3 -4 -0.25 1.86
    -13 -3 4 0.94 2.17
    13 -3 -4 4.32 1.88
    13 -3 -4 3.71 1.92
    13 -3 -4 0.24 1.58
    -13 3 4 4.65 1.44
    -13 3 4 -0.1 2.2
    13 3 -4 4.45 2.29
    13 3 -4 1.49 1.92
    13 3 -4 -0.82 1.32
    -11 -3 4 15.66 2.89
    11 -3 -4 15.81 2.17
    -11 -3 4 14.43 1.52
    11 -3 -4 13.18 1.76
    11 -3 -4 11.14 1.83
    -11 -3 4 13.12 2.18
    -11 -3 4 8.2 1.62
    -11 3 4 13.85 1.81
    -11 3 4 16.43 3.52
    11 3 -4 11.61 2.04
    -11 3 4 12.28 2.1
    11 3 -4 12.47 1.95
    11 3 -4 11.53 1.69
    9 -3 -4 3.18 1.06
    9 -3 -4 4.9 1.31
    9 -3 -4 3.8 1.31
    -9 -3 4 1.12 1.1
    9 -3 -4 2.04 2.01
    -9 -3 4 2.6 0.91
    -9 -3 4 5.85 1.89
    -9 -3 4 3.53 1.53
    -9 3 4 1.09 2.35
    9 3 -4 2.67 1.12
    -9 3 4 5.24 1.75
    -9 3 4 2.5 1.34
    -9 3 4 2.18 0.93
    9 3 -4 0.48 1.43
    -7 -3 4 50.34 3.03
    -7 -3 4 49.53 3.01
    -7 -3 4 45.61 3.4
    7 -3 -4 49.03 2.41
    7 -3 -4 50.31 2.61
    -7 -3 4 48.66 2.09
    7 -3 -4 50.76 2.73
    7 -3 -4 50.5 3.04
    -7 3 4 41.36 2.9
    -7 3 4 47.6 3.07
    7 3 -4 51.04 3.07
    7 3 -4 55.09 3.37
    -7 3 4 44.6 2.6
    -7 3 4 49.21 2.38
    7 3 -4 47.38 2.62
    -7 3 4 49.22 2.81
    5 -3 -4 124.56 4.57
    -5 -3 4 111.24 3.86
    5 -3 -4 114.22 4.56
    -5 -3 4 125.82 4.76
    -5 -3 4 120.87 3.93
    5 -3 -4 122.54 4.28
    -5 -3 4 118.2 3.98
    -5 3 4 117.52 4.41
    -5 3 4 116.4 4.18
    -5 3 4 118.06 4.57
    -5 3 4 111.89 4.3
    3 -3 -4 3.87 0.61
    3 -3 -4 4.23 1.09
    -3 -3 4 5.63 0.39
    3 -3 -4 3.75 1.03
    -3 -3 4 4.78 0.42
    -3 3 4 4.59 0.68
    -3 3 4 4.09 0.59
    -3 3 4 4.4 0.83
    -3 3 4 3.94 0.56
    3 3 -4 5.23 0.44
    -3 3 4 4.08 1.2
    1 -3 -4 -0.04 0.28
    1 -3 -4 0.58 0.34
    -1 -3 4 0.33 0.21
    -1 3 4 0.26 0.28
    -1 3 4 0.01 0.35
    1 3 -4 0.32 0.25
    1 -3 4 18.46 0.81
    -1 -3 -4 20.07 1
    1 -3 4 19.54 1
    -1 3 -4 18.32 0.99
    1 3 4 19.66 1.06
    1 3 4 19.22 0.94
    -3 -3 -4 51.07 2.11
    3 -3 4 53.4 2.78
    3 -3 4 55.68 2.72
    -3 -3 -4 51.3 2.33
    3 -3 4 56.2 2.17
    -3 3 -4 56.62 2.6
    -3 3 -4 50.89 2.19
    3 3 4 54.66 2.27
    -5 -3 -4 4.83 0.82
    -5 -3 -4 5.59 1.11
    5 -3 4 5.36 1.3
    5 -3 4 5.12 1.26
    5 -3 4 5.99 1.07
    -5 3 -4 6.29 1.21
    5 3 4 3.59 1.54
    -5 3 -4 4.33 0.88
    5 3 4 5.52 1.27
    5 3 4 4.76 1.13
    -5 3 -4 3.97 0.79
    -5 3 -4 3.81 1.24
    7 -3 4 1.73 1.07
    -7 -3 -4 2.62 1.17
    7 -3 4 0.47 1.3
    7 -3 4 3.05 1.08
    7 -3 4 0.44 1.31
    7 -3 4 2.01 1.26
    -7 -3 -4 1.19 0.95
    7 3 4 1.65 1.42
    -7 3 -4 2.02 1.14
    -7 3 -4 1.76 1.28
    -7 3 -4 3.4 1.88
    7 3 4 1.63 1.05
    -7 3 -4 2.3 1.34
    -7 3 -4 2.9 1.22
    -7 3 -4 0.95 1.22
    9 -3 4 36.12 2.95
    -9 -3 -4 32.46 2.62
    9 -3 4 31.88 2.51
    -9 -3 -4 35.83 2
    9 -3 4 34.12 2.7
    9 -3 4 31.21 3.07
    9 3 4 31.74 2.61
    -9 3 -4 28.22 3.23
    -9 3 -4 35.7 3.03
    -9 3 -4 25.14 4.11
    9 3 4 32.46 3.06
    -9 3 -4 30.92 2.12
    -9 3 -4 33.27 3.19
    9 3 4 35.38 3.46
    -11 -3 -4 12.78 1.57
    -11 -3 -4 9.49 1.85
    11 -3 4 9.31 2.07
    11 -3 4 7.73 2.05
    11 -3 4 8.07 2.02
    11 -3 4 8.91 2.32
    11 3 4 10.55 2.28
    11 3 4 11.2 3.09
    -11 3 -4 14.66 1.96
    -11 3 -4 8.41 3.23
    -11 3 -4 11.63 2.91
    11 3 4 10.01 1.66
    13 -3 4 8.1 1.95
    -13 -3 -4 6.55 1.59
    13 -3 4 5.83 2.16
    -13 -3 -4 8.69 1.71
    13 -3 4 6.12 3.16
    -13 3 -4 8.38 4.28
    13 3 4 13.68 2.57
    -13 3 -4 5.42 1.33
    13 3 4 7.33 1.69
    13 3 4 10.26 2.18
    15 -3 4 -4.9 2.64
    15 -3 4 -1.45 2.18
    15 3 4 -0.05 1.95
    15 3 4 0.02 2.61
    -15 3 -4 3.42 1.76
    14 -4 -4 -0.84 1.77
    14 -4 -4 0.53 2.27
    14 -4 -4 0.72 1.65
    -14 4 4 0.82 1.35
    -14 4 4 0.27 2.03
    14 4 -4 0.61 1.47
    12 -4 -4 4.86 1.77
    12 -4 -4 9.93 2.2
    12 -4 -4 6.31 1.85
    -12 -4 4 5.61 1.66
    12 -4 -4 10.43 2.36
    -12 4 4 0.03 4.05
    -12 4 4 10.27 2.2
    -12 4 4 6.9 1.48
    12 4 -4 6.35 2.15
    12 4 -4 9.08 2.52
    12 4 -4 9.64 1.77
    10 -4 -4 60.08 3.54
    -10 -4 4 55.52 3.65
    10 -4 -4 59.27 3.47
    -10 -4 4 54.56 4.34
    -10 -4 4 56.99 3.63
    10 -4 -4 56.59 3.11
    10 -4 -4 54.64 4.34
    10 4 -4 59.92 3.13
    -10 4 4 57.07 2.9
    -10 4 4 59.76 3.73
    10 4 -4 50.7 3.77
    -10 4 4 58.51 4.29
    10 4 -4 59.84 3.8
    8 -4 -4 1.86 1.16
    -8 -4 4 -0.54 0.89
    8 -4 -4 2.35 1.15
    -8 -4 4 0.19 1.68
    8 -4 -4 1.42 1.52
    8 -4 -4 1.52 1.08
    -8 -4 4 -1.51 1.61
    -8 4 4 1.82 1.63
    -8 4 4 -1.53 1.59
    -8 4 4 1.01 1.56
    -8 4 4 3.16 1.33
    -8 4 4 1.37 0.88
    8 4 -4 -0.76 1.25
    8 4 -4 -2.1 1.65
    -6 -4 4 8.39 1.27
    6 -4 -4 10.29 1.47
    -6 -4 4 10.62 1.73
    6 -4 -4 10.81 1.47
    -6 -4 4 9.22 1
    6 -4 -4 10.21 1.55
    6 4 -4 8.58 2.11
    -6 4 4 8.49 1.14
    -6 4 4 10.64 1.65
    -6 4 4 10.44 1.57
    -6 4 4 9.48 1.38
    -6 4 4 6.59 1.11
    4 -4 -4 8.74 1.26
    4 -4 -4 8 1.11
    4 -4 -4 9.48 1.49
    -4 -4 4 5.97 1.18
    -4 4 4 9.07 0.95
    -4 4 4 9.17 1.2
    -4 4 4 9.45 1.34
    -4 4 4 9.11 1.22
    -4 4 4 6.9 0.84
    2 -4 -4 1.13 0.9
    2 -4 -4 0.23 0.37
    2 -4 -4 0.35 0.36
    -2 4 4 0 1.12
    -2 4 4 0.18 0.53
    -2 4 4 0.24 0.36
    2 4 -4 0.15 0.2
    2 4 -4 0.58 0.18
    -2 4 4 -0.25 0.73
    0 -4 4 5.14 0.37
    0 -4 4 5.63 0.58
    0 -4 -4 6.06 1.06
    0 -4 -4 5.42 0.63
    0 4 4 6.11 0.8
    0 4 -4 4.27 0.53
    0 4 4 6.05 0.63
    2 -4 4 91.12 3.79
    -2 -4 -4 93.99 3.27
    2 -4 4 91.76 3.38
    2 -4 4 96.3 3.13
    2 -4 4 89.08 3.24
    -2 -4 -4 93.94 3.21
    2 4 4 94.42 3.34
    -2 4 -4 87.35 3.31
    -2 4 -4 85.16 3.34
    2 4 4 90.99 3.23
    -2 4 -4 88.68 3.57
    4 -4 4 159.04 5.5
    -4 -4 -4 163.52 5.41
    4 4 4 153.06 6.08
    -4 4 -4 150.49 5.63
    -4 4 -4 156.29 5.64
    4 4 4 166.01 5.65
    6 -4 4 15.15 2.01
    6 -4 4 14.44 1.51
    -6 -4 -4 12.24 1.64
    6 -4 4 12.53 1.78
    6 -4 4 13.03 2
    -6 -4 -4 15.72 1.73
    6 -4 4 11.38 1.7
    -6 4 -4 12.99 1.56
    6 4 4 13.84 2.21
    -6 4 -4 14.54 1.73
    -6 4 -4 13.64 1.76
    -6 4 -4 9.56 2.46
    -6 4 -4 10.12 1.5
    -8 -4 -4 6.46 1.45
    8 -4 4 5.1 1.52
    8 -4 4 5.42 1.61
    8 -4 4 5.53 1.6
    8 -4 4 5.41 1.64
    -8 4 -4 5.76 1.62
    8 4 4 5.45 1.7
    -8 4 -4 7.52 2.46
    8 4 4 5.3 1.33
    8 4 4 4.02 1.87
    -8 4 -4 6.48 1.7
    -8 4 -4 4.23 1.06
    -8 4 -4 6.66 1.56
    -10 -4 -4 0.38 1.39
    10 -4 4 1.46 1.79
    10 -4 4 3.09 1.71
    -10 -4 -4 1.78 1.15
    10 -4 4 2.51 1.81
    10 -4 4 1.97 1.92
    -10 4 -4 1.11 1.01
    10 4 4 3.73 2.02
    10 4 4 5.73 2.49
    10 4 4 3.12 1.44
    -10 4 -4 3.97 2.12
    -10 4 -4 -0.11 1.78
    12 -4 4 -0.33 1.95
    -12 -4 -4 1.86 1.55
    12 -4 4 0.58 2.2
    12 -4 4 1.34 1.84
    12 4 4 0.55 1.39
    -12 4 -4 1.99 3.95
    -12 4 -4 0.76 1.26
    -12 4 -4 2.39 2.61
    12 4 4 0.76 2.21
    14 -4 4 16.09 5.31
    14 -4 4 1.47 2.04
    -14 -4 -4 3.18 1.32
    14 -4 4 1.78 2.08
    14 4 4 1.99 1.6
    -14 4 -4 2.41 1.39
    14 4 4 4.16 2.61
    14 4 4 2.46 2.34
    15 -5 -4 5.39 2.06
    -15 5 4 8.1 1.74
    -15 5 4 4.81 2.31
    15 5 -4 5.58 1.66
    13 -5 -4 27.67 3.14
    13 -5 -4 28.41 3.03
    13 -5 -4 32.64 4.08
    -13 -5 4 28.04 3.6
    13 5 -4 30.01 2.87
    13 5 -4 35.46 5.17
    -13 5 4 35.56 2.81
    13 5 -4 29.41 3.6
    -13 5 4 33.83 3.56
    11 -5 -4 10.53 2.16
    -11 -5 4 14.74 2.2
    11 -5 -4 14.58 2.24
    -11 -5 4 11.47 1.85
    11 -5 -4 19.99 2.67
    -11 5 4 15.96 2.94
    -11 5 4 12.6 2.27
    -11 5 4 12.66 1.85
    11 5 -4 13.39 2.81
    11 5 -4 15.51 2.01
    -9 -5 4 91.73 4.74
    9 -5 -4 96.83 4.78
    9 -5 -4 93.9 4.56
    9 -5 -4 94.33 4.17
    9 -5 -4 97.18 4.28
    -9 -5 4 93.43 4.64
    9 -5 -4 100.68 4.51
    -9 5 4 100.42 4.67
    9 5 -4 96.17 4.31
    -9 5 4 101.99 5
    -9 5 4 97.09 4.08
    9 5 -4 97.13 4.91
    7 -5 -4 6.74 1.31
    7 -5 -4 9.51 1.64
    7 -5 -4 7.25 1.38
    7 -5 -4 5.99 1.33
    -7 -5 4 12.99 2.11
    -7 -5 4 6.58 1.26
    7 -5 -4 6.92 1.48
    -7 5 4 8.16 1.5
    -7 5 4 8.66 1.29
    -7 5 4 7.55 1.59
    -7 5 4 8.02 1.51
    -7 5 4 8.17 1.32
    5 -5 -4 55.81 2.71
    -5 -5 4 51.47 2.92
    5 -5 -4 58.39 3.33
    5 -5 -4 56.71 2.83
    5 -5 -4 55.36 2.77
    5 -5 -4 55.38 2.84
    -5 5 4 54.02 2.78
    -5 5 4 53.8 2.62
    -5 5 4 53.72 2.55
    -5 5 4 54.78 2.67
    3 -5 -4 69.39 2.9
    3 -5 -4 68.05 3.02
    -3 5 4 74.68 2.9
    -3 5 4 75.27 2.84
    -3 5 4 71.8 3.22
    3 5 -4 70.26 2.41
    -3 5 4 69.71 3.15
    -3 5 4 74.25 3.34
    -3 5 4 68.68 2.89
    -3 5 4 69.67 3.38
    1 -5 -4 4.56 1.18
    1 -5 -4 3.45 0.53
    -1 5 4 3.15 0.89
    -1 5 4 3.23 0.75
    1 5 -4 3.12 0.41
    1 5 -4 2.69 0.38
    -1 5 4 2.28 0.5
    -1 5 4 4.54 1.3
    1 -5 4 22.03 1.93
    1 -5 4 24.51 1.11
    -1 -5 -4 24.72 1.73
    1 -5 4 22.67 1.45
    -1 -5 -4 24.71 1.2
    1 -5 4 23.43 1.35
    -1 5 -4 24.35 2.25
    1 5 4 24.63 1.27
    -1 5 -4 24.2 1.23
    1 5 4 22.66 1.4
    -3 -5 -4 318.05 10.29
    -3 -5 -4 319.67 10
    3 -5 4 316.06 10.55
    3 -5 4 305.51 10.57
    3 -5 4 324.61 9.96
    3 -5 4 310.44 10.44
    -3 -5 -4 327.51 9.58
    3 -5 4 342.49 10.22
    3 5 4 328.01 10.3
    3 5 4 354.25 10.59
    -3 5 -4 332.59 10.24
    3 5 4 302.56 10.68
    -3 5 -4 313.57 10.61
    -3 5 -4 305.61 10.27
    5 -5 4 72.06 2.97
    5 -5 4 66.8 4.24
    5 -5 4 72.64 3.49
    5 -5 4 70.25 3.54
    5 -5 4 75.16 3.64
    -5 -5 -4 73.6 3.18
    -5 -5 -4 75.82 3.47
    5 -5 4 69.34 3.77
    5 5 4 75.46 3.19
    5 5 4 70.69 3.69
    5 5 4 74.24 4.12
    -5 5 -4 78.74 3.11
    5 5 4 68.86 3.57
    -5 5 -4 73.63 3.44
    -5 5 -4 74.82 3.35
    7 -5 4 68.39 3.85
    7 -5 4 72.87 3.81
    -7 -5 -4 73.09 3.57
    -7 -5 -4 73.04 3.44
    7 -5 4 73.85 3.89
    -7 5 -4 69.77 3.46
    7 5 4 73.33 4.12
    -7 5 -4 67.8 3.74
    -7 5 -4 71.48 3.29
    7 5 4 72.36 3.62
    -7 5 -4 69.98 3.29
    9 -5 4 13.88 2.18
    -9 -5 -4 17.89 2.43
    9 -5 4 18.34 2.58
    9 -5 4 17.37 2.39
    -9 -5 -4 14.48 1.98
    -9 5 -4 10.88 2.16
    -9 5 -4 17.4 2.58
    9 5 4 12.31 2.18
    -9 5 -4 18.41 2.09
    9 5 4 18.53 2.42
    -9 5 -4 11.74 2.01
    9 5 4 16.41 2.83
    11 -5 4 9.28 2.36
    -11 -5 -4 5.82 1.4
    11 -5 4 4.01 1.95
    11 -5 4 5.48 2.07
    -11 5 -4 8.95 2.37
    -11 5 -4 2.5 2.58
    11 5 4 8.71 2.58
    -11 5 -4 6.36 1.56
    11 5 4 6.22 1.81
    11 5 4 5.01 3.53
    -13 -5 -4 1.98 1.27
    13 -5 4 0.99 1.96
    13 -5 4 3.12 2.19
    13 -5 4 5.3 3
    -13 -5 -4 3.12 1.33
    13 5 4 3.96 2.05
    -13 5 -4 2.73 1.46
    13 5 4 1.26 1.4
    14 6 -4 13.37 1.92
    -14 6 4 6.69 2.08
    12 -6 -4 46.87 4.52
    -12 -6 4 47.55 3.59
    12 -6 -4 47.38 3.65
    12 -6 -4 42.18 3.52
    -12 -6 4 44.19 3.55
    -12 6 4 40.04 3.44
    -12 6 4 46.51 3.11
    12 6 -4 45.27 5.87
    -12 6 4 42.48 4.39
    12 6 -4 41.69 3.3
    -10 -6 4 47.55 3.5
    -10 -6 4 44.48 3.23
    10 -6 -4 41.82 3.45
    10 -6 -4 42.23 3.29
    10 -6 -4 47.74 3.21
    10 -6 -4 46.2 3.9
    10 6 -4 49.69 3.21
    -10 6 4 42.61 2.85
    10 6 -4 34.34 4.13
    -10 6 4 48.95 3.8
    -10 6 4 44.35 3.5
    8 -6 -4 9.91 1.91
    8 -6 -4 7.66 1.6
    -8 -6 4 9.5 2.02
    -8 -6 4 7.61 1.36
    8 -6 -4 8.18 1.6
    8 -6 -4 10.15 1.93
    -8 6 4 6.47 1.65
    -8 6 4 7.43 2.61
    -8 6 4 6.92 1.4
    -8 6 4 6.84 1.49
    -8 6 4 7.42 1.66
    6 -6 -4 116.41 5.16
    6 -6 -4 113.81 4.32
    6 -6 -4 111.18 4.53
    -6 -6 4 97.64 5.57
    6 -6 -4 111.89 4.63
    -6 -6 4 107.43 5.12
    6 -6 -4 110.06 4.51
    -6 6 4 113.22 4.4
    -6 6 4 107.06 4.6
    -6 6 4 115.27 4.88
    -6 6 4 110.06 4.53
    -6 6 4 107.41 4.28
    4 -6 -4 57.94 2.83
    4 -6 -4 51.66 3.47
    -4 -6 4 53.91 2.95
    4 -6 -4 55.97 2.78
    -4 6 4 57.39 2.79
    -4 6 4 52.58 2.89
    -4 6 4 57.04 2.59
    -4 6 4 54.06 2.75
    -4 6 4 55.21 2.52
    -4 6 4 46.72 3.78
    4 6 -4 57.86 2.18
    2 -6 -4 55.97 2.44
    -2 -6 4 53.46 3
    2 -6 -4 52.72 2.63
    2 -6 -4 54.9 2.68
    -2 6 4 56.7 2.44
    -2 6 4 57.9 2.52
    -2 6 4 57.9 2.37
    2 6 -4 54.78 1.84
    2 6 -4 54.41 2
    -2 6 4 57.87 2.91
    -2 6 4 51.73 3.05
    -2 6 4 58.54 3.02
    0 -6 -4 106.33 4.21
    0 -6 -4 132.92 4.34
    0 -6 -4 128.73 4.74
    0 6 4 123.24 5.09
    0 6 4 132.24 4.62
    0 6 4 125.04 4.53
    0 6 -4 124.46 4.28
    0 6 -4 127.94 4.13
    -2 -6 -4 99.33 4.22
    2 -6 4 100.09 4.17
    2 -6 4 104.55 3.69
    2 -6 4 102.8 4.72
    2 -6 4 102.35 3.55
    -2 -6 -4 97.07 4.03
    2 -6 4 99.26 4.57
    -2 -6 -4 100.44 3.66
    2 6 4 99 4.7
    -2 6 -4 106.78 4.06
    2 6 4 103.95 3.82
    -2 6 -4 98.91 3.77
    -2 6 -4 100.56 3.81
    2 6 4 106.96 3.89
    4 -6 4 138.81 5.61
    4 -6 4 146.07 5.76
    4 -6 4 152.96 5.15
    4 -6 4 165.47 6.7
    -4 -6 -4 146.6 5.6
    -4 -6 -4 144.9 5.31
    4 -6 4 157.07 5.81
    4 6 4 145.57 5.69
    -4 6 -4 156.71 5.62
    4 6 4 152.11 5.5
    -4 6 -4 155.15 5.66
    4 6 4 149.16 5.52
    -4 6 -4 157.66 5.34
    4 6 4 139.28 6.28
    -6 -6 -4 25.69 2.25
    6 -6 4 24.07 2.84
    6 -6 4 24.74 2.36
    6 -6 4 31.06 3.05
    6 -6 4 23.96 2.66
    -6 6 -4 26.6 1.89
    -6 6 -4 25.66 2.25
    -6 6 -4 24.62 2.25
    -6 6 -4 25.97 2.57
    6 6 4 27.72 3.62
    6 6 4 24.99 2.72
    -8 -6 -4 54.27 3.11
    8 -6 4 51.17 3.75
    8 -6 4 49.63 3.31
    8 -6 4 46.98 3.55
    -8 6 -4 50 3.27
    8 6 4 50.51 3.17
    -8 6 -4 48.59 3.03
    8 6 4 50.07 4.06
    -8 6 -4 49.42 2.89
    -8 6 -4 52.97 3.44
    -10 -6 -4 11.21 1.68
    10 -6 4 22.36 3.11
    10 -6 4 19.39 2.73
    10 -6 4 12.87 2.19
    -10 6 -4 16.18 2.41
    10 6 4 13.69 2.01
    10 6 4 12.22 2.77
    -10 6 -4 10.84 2.02
    -10 6 -4 14.89 2.45
    10 6 4 13.44 3.44
    12 -6 4 2.71 2.11
    -12 -6 -4 3.11 1.4
    12 -6 4 2.07 2.42
    12 -6 4 0.61 2.12
    -12 -6 -4 1.59 1.2
    12 6 4 5.25 3.26
    -12 6 -4 3.09 3.02
    -12 6 -4 1.34 2.11
    12 6 4 3.55 1.6
    -12 6 -4 3.07 1.51
    -14 -6 -4 0.5 1.22
    14 -6 4 -0.16 2.66
    -14 -6 -4 1.04 1.33
    -14 6 -4 0.06 1.53
    14 6 4 4.49 2.82
    14 6 4 -2.4 1.62
    13 -7 -4 24.17 3
    -13 -7 4 27.32 3.12
    -13 7 4 23.83 2.71
    -13 7 4 29.95 3.33
    -13 7 4 30.73 4.93
    13 7 -4 24.98 2.52
    11 -7 -4 4.27 1.8
    11 -7 -4 -3.24 2.86
    -11 -7 4 2.78 1.43
    -11 7 4 3.37 1.84
    -11 7 4 3.56 1.59
    11 7 -4 5.71 2.03
    -11 7 4 3.94 2.37
    -9 -7 4 56.51 4.06
    9 -7 -4 64.38 3.94
    9 -7 -4 61.51 4.23
    -9 -7 4 60.62 3.76
    9 -7 -4 67.28 3.76
    9 -7 -4 65.35 3.74
    -9 7 4 69.1 4.21
    -9 7 4 61.7 3.82
    -9 7 4 61.27 3.44
    -9 7 4 56.14 3.93
    7 -7 -4 -0.84 1.44
    7 -7 -4 0.91 1.33
    7 -7 -4 -0.76 1.26
    -7 -7 4 -0.27 0.96
    7 -7 -4 1.91 1.79
    -7 -7 4 -0.68 2.34
    -7 7 4 2.06 1.5
    -7 7 4 0.29 1.1
    -7 7 4 -0.31 2.22
    -7 7 4 0.4 1.24
    -7 7 4 1.07 1.35
    5 -7 -4 12.1 1.78
    -5 -7 4 8.17 1.34
    5 -7 -4 8.06 1.49
    5 -7 -4 10.41 1.59
    5 -7 -4 11.24 1.78
    -5 7 4 9.52 1.62
    -5 7 4 8.03 1.16
    -5 7 4 9.49 1.55
    5 7 -4 8.7 1.26
    -5 7 4 12.61 1.96
    -5 7 4 7.98 1.17
    -3 -7 4 11.24 1.76
    -3 -7 4 7.26 1.17
    3 -7 -4 9.38 1.42
    3 -7 -4 11.12 1.67
    3 -7 -4 7.4 1.52
    -3 7 4 7.53 1.06
    3 7 -4 8.05 1.05
    -3 7 4 6.27 0.95
    -3 7 4 5.42 1.4
    -3 7 4 6.17 1.14
    -3 7 4 11.3 1.7
    -3 7 4 9.65 2.51
    -1 -7 4 81.4 3.96
    1 -7 -4 78.95 3.46
    1 -7 -4 78.19 4.08
    -1 -7 4 79.54 3.99
    1 7 -4 87.93 2.9
    -1 7 4 80.13 3.84
    -1 7 4 81.11 3.28
    1 7 -4 77.78 2.88
    -1 7 4 78.68 3.27
    -1 7 4 72.84 4.3
    -1 7 4 83.42 3.84
    -1 7 4 82.25 3.15
    1 7 -4 79.31 2.82
    1 -7 4 5.62 1.43
    1 -7 4 6.67 0.98
    1 -7 4 3.66 1.34
    -1 -7 -4 9.52 1.36
    -1 7 -4 5.85 1.18
    -1 7 -4 6.06 0.97
    1 7 4 9.63 2.1
    -1 7 -4 6.23 1.44
    -1 7 -4 7.22 1.24
    1 7 4 5.72 0.93
    1 7 4 6.62 1.22
    3 -7 4 115.41 4.64
    -3 -7 -4 115.04 4.63
    -3 -7 -4 110.21 4.63
    3 -7 4 123.36 4.78
    3 -7 4 114.75 5.06
    3 7 4 119.1 4.59
    3 7 4 109.51 5.47
    -3 7 -4 117.09 4.27
    -3 7 -4 117.98 4.64
    -3 7 -4 107.9 4.43
    3 7 4 102.33 4.75
    -5 -7 -4 10.45 1.59
    5 -7 4 10.49 1.83
    5 -7 4 8.87 1.65
    5 -7 4 12.12 1.8
    5 7 4 16.87 3.04
    -5 7 -4 10.93 1.45
    -5 7 -4 11.51 1.73
    -5 7 -4 12.61 1.93
    -5 7 -4 6.5 1.42
    7 -7 4 35.34 2.88
    7 -7 4 39.13 3.8
    -7 -7 -4 38.66 2.8
    7 -7 4 39.39 3.22
    7 -7 4 37.09 3.69
    -7 7 -4 39.53 2.88
    7 7 4 35.42 3.23
    7 7 4 36.52 4.43
    -7 7 -4 37.5 2.75
    -7 7 -4 38.82 2.55
    -7 7 -4 39.2 3.08
    9 -7 4 -1.83 1.68
    -9 -7 -4 0.53 1.37
    -9 7 -4 1.98 1.98
    -9 7 -4 0.99 1.72
    11 -7 4 3.88 2.04
    11 -7 4 5.23 2.71
    11 -7 4 4.64 2.04
    -11 -7 -4 3.58 1.34
    -11 -7 -4 5.99 1.65
    11 7 4 6.33 1.92
    -11 7 -4 7.94 2.01
    -11 7 -4 10.62 2.29
    -11 7 -4 7.72 2.47
    13 -7 4 11.74 2.58
    -13 -7 -4 22.21 2.44
    -13 -7 -4 18.36 2.25
    13 -7 4 20.92 3.38
    -13 7 -4 20.24 2.92
    13 7 4 18.61 2.7
    -13 7 -4 13.62 2.6
    13 7 4 28.86 3.79
    14 -8 -4 2.22 2.44
    -14 8 4 1.61 1.83
    -14 8 4 2.56 2.11
    -12 -8 4 5.33 1.38
    12 -8 -4 5.75 1.86
    -12 8 4 9.67 2.1
    -12 8 4 6.12 1.8
    -12 8 4 5.5 2.86
    12 8 -4 3.11 2.21
    -10 -8 4 2.16 2.18
    10 -8 -4 5.4 1.83
    -10 8 4 5.68 2.02
    -10 8 4 4.24 2.26
    -10 8 4 1.61 3.09
    -10 8 4 3.93 1.8
    8 -8 -4 2.83 1.42
    8 -8 -4 1.47 2.42
    -8 -8 4 1.01 1.1
    -8 -8 4 -2.03 2.43
    -8 8 4 2.41 1.65
    -8 8 4 1.99 1.58
    -8 8 4 0.97 1.42
    -8 8 4 2.37 1.72
    6 -8 -4 113.33 4.88
    6 -8 -4 106.42 4.79
    -6 -8 4 113.99 5.22
    -6 -8 4 108 5.71
    6 -8 -4 115.35 5.23
    -6 8 4 109.87 4.97
    -6 8 4 110.62 5.05
    -6 8 4 110.64 4.51
    -6 8 4 118.18 4.9
    -6 8 4 94.82 5.3
    -4 -8 4 3.94 1.67
    4 -8 -4 5.39 1.4
    4 -8 -4 8.02 1.78
    -4 -8 4 2.31 1.05
    4 -8 -4 3.91 1.46
    -4 8 4 6.52 2.37
    -4 8 4 3.9 0.99
    -4 8 4 7.07 1.52
    -4 8 4 5.3 1.3
    -4 8 4 3.74 1.43
    2 -8 -4 4.21 1.29
    -2 -8 4 2.55 1.02
    2 -8 -4 3.51 1.34
    -2 -8 4 1.15 1.25
    2 -8 -4 0.73 1.41
    -2 8 4 3.56 1.84
    2 8 -4 2.49 0.91
    -2 8 4 3.25 1.41
    -2 8 4 1.9 0.86
    -2 8 4 5.09 1.55
    -2 8 4 2.8 0.97
    0 -8 -4 17.09 1.87
    0 -8 4 13.17 1.94
    0 -8 -4 17.84 1.97
    0 -8 -4 16.75 2.08
    0 -8 4 18.38 2.1
    0 -8 4 16.4 2.45
    0 8 -4 20.23 2.95
    0 8 -4 13.52 1.61
    0 8 -4 16.16 1.31
    0 8 -4 18.93 2.51
    0 8 4 15.96 1.91
    0 8 4 14.78 2
    0 8 4 19.14 2.42
    0 8 4 15.94 1.43
    2 -8 4 0.99 1.18
    -2 -8 -4 1.93 1.36
    -2 -8 -4 0.37 2.21
    2 -8 4 3.94 1.36
    -2 -8 -4 3.52 1.32
    -2 -8 -4 4.19 1.37
    -2 8 -4 4.45 0.98
    -2 8 -4 3.86 1.4
    2 8 4 1.93 1.47
    2 8 4 2.73 0.78
    -2 8 -4 2.89 1.01
    2 8 4 5.33 2.32
    2 8 4 0.88 1.52
    4 -8 4 36.42 3.28
    4 -8 4 32.43 2.46
    -4 8 -4 31.6 2.06
    -4 8 -4 31.44 2.59
    6 -8 4 1.13 1.53
    6 -8 4 2.28 1.32
    -6 -8 -4 0.66 1.31
    6 -8 4 0.69 1.84
    -6 8 -4 -1.33 1.29
    -6 8 -4 1.65 2.04
    -6 8 -4 1.35 1.01
    -6 8 -4 -1.28 1.37
    6 8 4 -0.49 1.98
    8 -8 4 -1.9 2.94
    -8 -8 -4 0.68 1.21
    -8 -8 -4 2.55 1.5
    8 -8 4 -1.61 2.35
    8 -8 4 2.36 2.14
    -8 8 -4 0.91 1.81
    8 8 4 0.02 1.89
    -10 -8 -4 1.49 1.65
    10 -8 4 -2.54 2.12
    -10 -8 -4 0.35 1.07
    10 -8 4 2.33 1.89
    -10 8 -4 2.68 2.12
    10 8 4 -1.42 1.91
    -10 8 -4 2.05 2.09
    -10 8 -4 -1.18 1.72
    -10 8 -4 -0.82 3.16
    12 -8 4 -3.55 2.43
    -12 -8 -4 0.1 1.05
    -12 -8 -4 1.06 1.29
    -12 8 -4 -1.8 2.22
    13 -9 -4 0.85 2.21
    -13 9 4 -4.95 4.17
    -13 9 4 1.51 2.01
    -13 9 4 -0.79 2.27
    -11 -9 4 29.02 2.93
    11 -9 -4 31.16 3.25
    -11 9 4 29.25 3.4
    -11 9 4 27.18 3.74
    -11 9 4 32.65 3.91
    -9 -9 4 2.04 1.3
    9 -9 -4 2.64 1.89
    -9 9 4 -0.53 1.78
    -9 9 4 0.61 1.99
    -9 9 4 1.24 1.84
    -9 9 4 5.5 2.16
    7 -9 -4 64.41 4
    7 -9 -4 64.08 3.65
    -7 -9 4 63.14 3.71
    -7 9 4 60.82 4.24
    -7 9 4 63.27 4.06
    -7 9 4 62.54 3.93
    -7 9 4 59.52 3.33
    5 -9 -4 26.67 2.44
    5 -9 -4 29.09 2.66
    -5 -9 4 29.3 2.54
    -5 -9 4 28.83 3.27
    -5 9 4 30.71 2.8
    -5 9 4 26.72 2.81
    -5 9 4 26.44 2.16
    3 -9 -4 4.1 1.31
    -3 -9 4 4.03 1.14
    3 -9 -4 8.65 1.97
    3 -9 -4 2.97 1.38
    -3 9 4 5.13 1.66
    -3 9 4 3.81 1.17
    -3 9 4 6.32 1.88
    -1 -9 4 0.48 1.17
    1 -9 -4 1.41 1.09
    1 -9 -4 1.32 1.57
    -1 -9 4 -1.15 1.35
    1 -9 -4 0.12 1.34
    -1 9 4 -0.21 1.04
    -1 9 4 0.77 1.1
    -1 9 4 1.78 1.71
    1 -9 4 3.12 1.35
    -1 -9 -4 1.29 1.76
    1 -9 4 2.33 1.65
    -1 -9 -4 2.22 1.77
    -1 -9 -4 3.03 1.45
    -1 -9 -4 2.43 1.38
    1 -9 4 4.79 1.51
    1 9 4 2.69 1.46
    1 9 4 6.41 2.43
    -1 9 -4 0.07 1.63
    1 9 4 1.8 1.04
    -1 9 -4 4.34 1.19
    -1 9 -4 3.02 1.2
    3 -9 4 0.49 1.22
    -3 -9 -4 -0.04 1.25
    -3 -9 -4 2.59 1.31
    3 -9 4 1.17 1.45
    3 -9 4 -1.92 2.27
    -3 9 -4 0.7 1.6
    -3 9 -4 2.29 0.96
    -3 9 -4 1.66 1.45
    3 9 4 -2.7 1.85
    -5 -9 -4 55.81 3.55
    5 -9 4 52.77 3.51
    -5 -9 -4 54.45 3.21
    5 -9 4 49.11 4.16
    5 -9 4 53.93 3.43
    -5 9 -4 55.37 2.91
    5 9 4 55.4 4.12
    -5 9 -4 54.24 3.39
    -7 -9 -4 1.98 1.36
    7 -9 4 1.08 1.9
    7 -9 4 4.58 2.21
    -7 -9 -4 3.4 1.2
    -7 9 -4 2.34 2.5
    7 9 4 7.5 2.2
    9 -9 4 4.56 2.66
    -9 -9 -4 2.34 1.2
    9 -9 4 3.22 1.83
    9 -9 4 0.27 3.28
    -9 9 -4 3.28 2.05
    9 9 4 2.58 3.92
    -9 9 -4 -0.36 2.58
    -9 9 -4 2.87 1.94
    9 9 4 5.92 2.12
    -9 9 -4 3.64 2.07
    -11 -9 -4 2.56 1.53
    -11 -9 -4 6.18 1.44
    11 -9 4 6.4 2.03
    -11 9 -4 3.08 1.76
    -11 9 -4 3.12 2.21
    11 9 4 2.13 2.01
    -12 -10 4 14.18 2.41
    12 -10 -4 15.75 2.48
    -12 10 4 6.28 2.96
    -12 10 4 17.78 2.71
    -12 10 4 17.57 3.15
    -10 -10 4 27.88 2.92
    10 -10 -4 26.27 3.15
    -10 10 4 28.26 3.83
    -10 10 4 32.98 4.82
    -10 10 4 22.11 3.34
    -10 10 4 28.88 3.67
    8 -10 -4 11.89 2.13
    -8 -10 4 11.93 1.87
    -8 10 4 13.95 2.47
    -8 10 4 13.38 1.99
    -8 10 4 12.63 2.47
    -8 10 4 15.26 3.17
    6 -10 -4 12.22 2.01
    -6 -10 4 6.95 1.37
    6 -10 -4 11.01 1.84
    -6 10 4 10.84 1.57
    -6 10 4 9.82 2.02
    -6 10 4 13.98 2.07
    4 -10 -4 4.05 1.63
    -4 -10 4 5.27 1.37
    4 -10 -4 3.55 1.35
    -4 -10 4 2.9 1.78
    -4 10 4 5.73 1.7
    -4 10 4 3.42 2.03
    -4 10 4 3.58 1.33
    -2 -10 4 6.69 1.37
    2 -10 -4 6.61 1.55
    -2 -10 4 5.82 1.53
    2 -10 -4 12.42 1.83
    -2 10 4 8.29 2.06
    -2 10 4 9.55 1.48
    -2 10 4 7.97 2.09
    0 -10 4 1.85 1.52
    0 -10 -4 -0.05 1.46
    0 -10 4 1.18 1.24
    0 -10 -4 3.47 1.81
    0 10 4 3.27 1.29
    0 10 -4 3.11 1.53
    0 10 4 2.63 2.11
    -2 -10 -4 46.51 3.73
    2 -10 4 49.61 3.21
    -2 -10 -4 39.3 3.82
    2 -10 4 47.96 3.15
    -2 -10 -4 46.76 3.18
    2 10 4 36.81 3.23
    -2 10 -4 49.28 3.47
    -2 10 -4 50.62 4.15
    -2 10 -4 50.29 2.61
    4 -10 4 0.14 1.36
    -4 -10 -4 0.46 1.37
    4 -10 4 2.4 1.56
    -4 -10 -4 0.7 1.28
    4 10 4 3.16 2.29
    -4 10 -4 1.91 1.13
    -4 10 -4 1.8 1.62
    6 -10 4 38 3.41
    -6 -10 -4 32.99 2.98
    -6 -10 -4 36.62 2.92
    8 -10 4 15.99 3.2
    -8 -10 -4 15.14 2.53
    8 -10 4 15.66 2.55
    -8 10 -4 10.72 2.37
    8 10 4 12.4 2.79
    -8 10 -4 14.82 2.26
    -8 10 -4 13.02 2.12
    -10 -10 -4 6.62 1.59
    10 -10 4 3.97 1.9
    -10 -10 -4 2.29 1.15
    -10 10 -4 2.74 3.54
    -10 10 -4 5.5 1.96
    10 10 4 2.51 2.76
    -10 10 -4 1.36 1.84
    -12 -10 -4 -0.29 1.15
    -12 -10 -4 0.24 1.55
    -12 10 -4 -1.31 2.16
    -11 -11 4 3.46 1.27
    11 -11 -4 6.37 2.15
    -11 11 4 7.92 2.3
    -11 11 4 1.82 2.29
    -11 11 4 5.46 4.1
    9 -11 -4 1.75 1.87
    -9 -11 4 0.71 1.12
    -9 11 4 3.58 2.34
    -9 11 4 -0.05 2.1
    -9 11 4 1.93 2.2
    7 -11 -4 8.58 1.98
    -7 11 4 17.43 2.6
    -7 11 4 8.89 2.25
    -7 11 4 12.98 2.77
    5 -11 -4 27.75 2.79
    -5 -11 4 23.7 2.76
    -5 -11 4 24.78 3.27
    3 -11 -4 4.34 1.59
    -3 -11 4 1.42 1.3
    -3 -11 4 2.18 1.5
    3 -11 -4 1.19 1.29
    -3 11 4 3.33 2.08
    -3 11 4 4.4 1.35
    1 -11 -4 25.93 2.99
    -1 -11 4 31.59 2.82
    -1 -11 4 32.16 3.32
    -1 11 4 33.43 2.65
    -1 11 4 39.27 3.98
    1 -11 4 8.49 1.77
    -1 -11 -4 7.18 1.66
    -1 -11 -4 2.97 1.77
    -1 11 -4 4.29 2.45
    1 11 4 5.91 1.63
    -1 11 -4 6.82 1.36
    -3 -11 -4 18.98 3
    3 -11 4 14.67 2.13
    -3 -11 -4 15.05 2.02
    3 11 4 17.59 2.49
    -3 11 -4 14.42 2.01
    -5 -11 -4 64.35 3.7
    -5 -11 -4 64.38 4.02
    5 -11 4 70.43 4.16
    5 -11 4 64.89 4.09
    -5 11 -4 67.51 3.6
    -5 11 -4 60.85 3.99
    -5 11 -4 58.74 4.17
    -7 -11 -4 9.28 1.74
    7 -11 4 10.96 2.12
    7 11 4 12.01 3.13
    -7 11 -4 9.15 2.15
    -7 11 -4 7.76 1.81
    -7 11 -4 12.38 2.36
    -9 -11 -4 4.91 1.6
    9 -11 4 2.42 1.74
    -9 -11 -4 1.78 1.26
    -9 11 -4 2.49 2.13
    -9 11 -4 1.54 2.25
    -9 11 -4 0.63 1.73
    -11 -11 -4 3.48 1.39
    -11 11 -4 3.7 2.45
    -11 11 -4 2.88 1.99
    -10 -12 4 0.25 1.04
    10 -12 -4 1.23 2.36
    -10 12 4 5.07 2.49
    8 -12 -4 11.61 2.28
    -8 12 4 8.44 2.18
    -8 12 4 8.12 2.67
    -8 12 4 12.73 2.2
    6 -12 -4 7.57 1.62
    6 -12 -4 11.68 2.25
    -6 -12 4 8.66 1.68
    -6 12 4 12.72 2.01
    -6 12 4 13.47 2.54
    -6 12 4 9.76 2.92
    -4 -12 4 28.92 3.17
    4 -12 -4 32.27 3.14
    4 -12 -4 33.53 2.87
    -4 -12 4 33.3 3.21
    -4 12 4 34.21 2.92
    -4 12 4 37.66 4.02
    -2 -12 4 1.07 1.51
    2 -12 -4 1.3 1.43
    -2 -12 4 0.68 1.47
    0 -12 -4 48.62 3.46
    0 -12 4 40.29 4.75
    0 -12 4 52.33 3.41
    0 -12 -4 51.22 3.49
    0 12 -4 46.41 3.3
    0 12 4 47.58 5.49
    -2 -12 -4 13.51 2.51
    -2 -12 -4 15.97 2.09
    2 -12 4 16.16 2.21
    -2 12 -4 16.33 2.02
    4 -12 4 26.87 2.91
    -4 -12 -4 26.75 2.88
    -4 12 -4 26.51 3.24
    -4 12 -4 30.59 2.71
    4 12 4 30.77 3.44
    -4 12 -4 28.04 3.63
    -6 -12 -4 3.74 1.61
    -6 -12 -4 3.2 1.62
    6 -12 4 6.56 1.93
    -6 12 -4 3.02 1.47
    -6 12 -4 5.05 1.81
    -6 12 -4 6.91 2.36
    -8 -12 -4 23.67 2.84
    8 -12 4 27.82 3.49
    -8 -12 -4 21.71 2.95
    -8 12 -4 17.11 2.47
    -8 12 -4 24.43 3.25
    -10 -12 -4 2.67 1.92
    -10 -12 -4 2.35 1.34
    -10 12 -4 1.46 2.3
    -10 12 -4 1.32 1.68
    -9 -13 4 9.74 1.62
    9 -13 -4 6.55 2.37
    -9 13 4 14.82 3.66
    -9 13 4 10.83 2.91
    -9 13 4 8.75 2.5
    -7 -13 4 -0.13 1.33
    7 -13 -4 -2.91 2.04
    -7 13 4 3.81 1.67
    -7 13 4 -3.98 2.09
    -5 -13 4 2.59 2.45
    5 -13 -4 0.6 1.35
    -5 -13 4 1.34 1.48
    5 -13 -4 -2.89 1.9
    -5 13 4 1.93 1.53
    -5 13 4 -0.31 2.32
    3 -13 -4 5.57 1.54
    -3 -13 4 8.01 1.9
    -3 13 4 6.17 1.77
    -3 13 4 6.68 2.89
    1 -13 -4 4.33 1.87
    -1 -13 4 7.84 1.73
    1 -13 -4 5.91 1.58
    -1 13 4 6.78 3.57
    1 13 -4 7.61 2.45
    -1 13 4 8.19 1.93
    -1 -13 -4 1.14 1.94
    1 -13 4 2.89 1.62
    -1 -13 -4 2.16 1.85
    1 13 4 5.42 2.29
    -1 13 -4 -0.54 2.44
    -1 13 -4 0.8 1.66
    -3 -13 -4 27.72 3.27
    -3 13 -4 24.92 2.88
    -3 13 -4 25.49 2.76
    3 13 4 27.65 3.34
    -3 13 -4 29.71 3.65
    -5 -13 -4 -1.32 1.81
    5 -13 4 2.18 1.72
    -5 -13 -4 3.73 1.8
    -5 13 -4 2.12 2.39
    -5 13 -4 2.69 2.02
    -5 13 -4 0.12 1.48
    -7 -13 -4 4.28 1.72
    7 -13 4 1.84 1.63
    -7 -13 -4 3.36 1.91
    -7 13 -4 5.21 1.94
    -7 13 -4 6.82 1.86
    -7 13 -4 6.63 2.3
    -9 -13 -4 4.72 1.65
    -9 13 -4 3.69 2.45
    -9 13 -4 3.93 1.87
    -8 14 4 1.47 2.53
    -8 14 4 0.13 2.13
    -6 -14 4 0.76 1.49
    -6 14 4 0.01 2.53
    -6 14 4 1.12 1.61
    -4 -14 4 0.78 2.24
    -4 -14 4 1.23 1.75
    -4 14 4 4.76 1.68
    -4 14 4 0.32 2.66
    2 -14 -4 10.62 2.03
    -2 -14 4 11.8 2.56
    -2 -14 4 13.46 2.18
    -2 14 4 10.34 1.97
    -2 14 4 6.76 3.87
    0 -14 4 10.63 1.86
    0 -14 -4 12.68 2.3
    0 14 4 14.51 2.43
    0 14 -4 15.33 2.5
    -2 -14 -4 2.59 2.22
    2 -14 4 1.06 1.62
    -2 14 -4 1.87 1.72
    -2 14 -4 2.73 2.91
    2 14 4 3.31 2.61
    4 -14 4 0.96 1.39
    -4 -14 -4 1.24 2.17
    -4 14 -4 4.05 2.46
    -4 14 -4 -2.43 3.14
    -4 14 -4 -0.02 1.49
    6 -14 4 8.88 1.64
    -6 14 -4 9.43 1.76
    -6 14 -4 8.28 2.3
    -6 14 -4 8.24 2.57
    -8 14 -4 2.33 2.31
    -8 14 -4 3.13 2.65
    -8 14 -4 -2.66 2.7
    -7 -15 4 7.63 2.05
    -7 15 4 9.29 3.23
    -5 -15 4 -1.15 1.84
    -5 15 4 0.34 1.71
    -5 15 4 -0.97 3.24
    -3 -15 4 0.04 2.03
    -3 15 4 -0.41 1.6
    -1 -15 4 1.58 1.47
    -1 15 4 2.32 1.87
    1 -15 4 10.83 1.77
    3 -15 4 1.25 1.34
    5 -15 4 12.72 1.84
    -5 15 -4 16.37 3.87
    -5 15 -4 12.4 1.83
    -4 16 4 1.39 1.69
    -2 16 4 19.31 2.9
    0 -16 4 5.18 1.85
    0 16 -4 3.01 3.26
    0 16 4 -3.42 2.2
    2 -16 4 43.77 3.03
    -2 16 -4 38.29 3.77
    -4 16 -4 8.63 1.89
    16 0 -5 1.43 1.93
    14 0 -5 0.97 1.35
    14 0 -5 1.65 1.63
    -14 0 5 -0.07 1.5
    14 0 -5 2.14 2.1
    -14 0 5 -1.85 2.58
    -12 0 5 2.32 2.06
    12 0 -5 -0.8 1.81
    12 0 -5 0.57 1.69
    12 0 -5 -0.21 1.4
    -12 0 5 0.35 1.17
    -10 0 5 -0.26 0.89
    10 0 -5 0.06 1.47
    10 0 -5 -1.17 1.31
    -10 0 5 -1.09 1.6
    10 0 -5 1.65 0.91
    -8 0 5 -0.5 1.19
    8 0 -5 0.76 1.26
    8 0 -5 0.56 0.83
    -8 0 5 0.63 1.4
    -8 0 5 -0.11 0.73
    -8 0 5 0.9 1.18
    8 0 -5 -0.95 1.01
    6 0 -5 -0.12 1.05
    6 0 -5 0.03 0.94
    -6 0 5 3.09 2.05
    6 0 -5 -0.3 0.77
    6 0 -5 0.5 0.76
    -6 0 5 -0.15 0.65
    -6 0 5 0.19 0.56
    -6 0 5 0.11 0.96
    4 0 -5 0.09 0.75
    4 0 -5 -0.4 0.33
    -4 0 5 0.22 0.43
    4 0 -5 -0.13 0.33
    -4 0 5 -0.21 0.66
    4 0 -5 -0.07 0.98
    -4 0 5 -0.28 0.34
    -4 0 5 -0.48 0.97
    2 0 -5 -0.59 0.34
    -2 0 5 -0.57 0.21
    2 0 -5 -0.59 0.19
    -2 0 5 -0.82 0.3
    0 0 5 0.07 0.18
    0 0 -5 -0.16 0.3
    0 0 5 0.08 0.32
    -2 0 -5 0.41 0.39
    2 0 5 0.37 0.46
    -4 0 -5 0.49 0.48
    -4 0 -5 0.67 1.05
    4 0 5 1.27 0.91
    -4 0 -5 0.21 0.82
    4 0 5 -1.25 1.19
    6 0 5 0.96 1.11
    6 0 5 -1.11 1.2
    6 0 5 0.43 0.94
    -6 0 -5 0.32 1.78
    6 0 5 1.01 1.33
    -6 0 -5 0.5 1.27
    -6 0 -5 -0.1 0.9
    -6 0 -5 1.15 0.89
    -6 0 -5 0.72 1.42
    -8 0 -5 0.41 1.08
    -8 0 -5 -3.2 2.12
    8 0 5 0.51 1.55
    8 0 5 -1.92 1.68
    -8 0 -5 -3.34 1.98
    -8 0 -5 -1.19 2.31
    8 0 5 -0.29 1.08
    8 0 5 -0.46 1.28
    10 0 5 -1.77 1.89
    10 0 5 0.77 1.16
    10 0 5 0.81 1.5
    -10 0 -5 -0.67 0.83
    -10 0 -5 -1.23 1.47
    -12 0 -5 0.17 1.11
    12 0 5 -1.91 1.74
    12 0 5 1.58 1.85
    12 0 5 1.47 1.47
    12 0 5 -4.5 2.4
    14 0 5 -0.96 2.11
    14 0 5 -0.47 2
    14 0 5 1.35 2.27
    -14 0 -5 -0.98 1.48
    15 -1 -5 -2.2 1.82
    15 -1 -5 -0.33 2.42
    15 -1 -5 -1.56 1.5
    15 1 -5 -1.31 1.97
    -15 1 5 1.71 3.03
    15 1 -5 -1.05 1.69
    -15 1 5 -2.54 1.71
    15 1 -5 -3.64 3.05
    -13 -1 5 25.98 2.57
    13 -1 -5 29.01 3.33
    -13 -1 5 27.13 3.32
    13 -1 -5 28.17 2.65
    13 -1 -5 26.16 3.11
    13 1 -5 27.18 2.71
    13 1 -5 23.15 3.14
    -13 1 5 31.26 2.42
    13 1 -5 24.38 3.56
    -13 1 5 25.18 3.66
    11 -1 -5 9.74 1.86
    -11 -1 5 12.78 2.34
    11 -1 -5 6.71 1.39
    11 -1 -5 8.31 1.65
    -11 -1 5 9.38 1.39
    11 1 -5 10.52 2.01
    -11 1 5 10.55 2.28
    11 1 -5 13.37 1.81
    -11 1 5 9.31 1.35
    11 1 -5 11.66 1.87
    9 -1 -5 0.39 1.1
    -9 -1 5 0.49 1.46
    9 -1 -5 -0.23 1.35
    9 -1 -5 1.37 0.86
    -9 -1 5 0.13 0.81
    -9 -1 5 -0.05 1.51
    -9 1 5 0.85 1.3
    -9 1 5 -1.22 1.98
    -9 1 5 0.52 0.81
    -9 1 5 2.58 2.75
    9 1 -5 -0.11 1.31
    9 1 -5 1.18 1.21
    9 1 -5 -0.85 0.9
    -7 -1 5 21.49 2.78
    7 -1 -5 21.76 1.56
    7 -1 -5 18.16 2.38
    7 -1 -5 23.74 1.93
    -7 -1 5 23.64 2.79
    7 -1 -5 21.59 2.05
    7 1 -5 24.16 2.47
    7 1 -5 22.93 2.07
    7 1 -5 22.59 1.71
    7 1 -5 27.79 2.2
    -7 1 5 21.02 1.72
    -7 1 5 20.55 1.91
    -7 1 5 21.67 1.51
    -7 1 5 19.83 2.93
    -5 -1 5 27.18 1.34
    5 -1 -5 26.45 1.97
    5 -1 -5 27.02 1.51
    -5 -1 5 25.44 1.49
    5 -1 -5 26.38 1.9
    -5 -1 5 26.14 1.49
    5 -1 -5 26.19 1.37
    5 1 -5 26.99 1.43
    5 1 -5 28.24 2.13
    -5 1 5 26.38 1.43
    -5 1 5 22.67 2.44
    5 1 -5 26.2 1.29
    5 1 -5 26.06 1.77
    3 -1 -5 32.73 1.31
    -3 -1 5 31.18 1.37
    3 -1 -5 31.74 1.42
    -3 1 5 31.2 1.46
    3 1 -5 28.65 1.32
    -3 1 5 33.08 1.37
    3 1 -5 32.79 1.21
    -1 -1 5 7.62 0.61
    1 -1 -5 7.83 0.7
    1 -1 -5 8.37 0.53
    -1 1 5 8.86 0.56
    1 1 -5 7.54 0.64
    1 -1 5 12.63 0.88
    -1 -1 -5 11.28 0.85
    1 1 5 11.11 0.85
    1 1 5 11.54 0.66
    -1 1 -5 13.56 0.86
    3 -1 5 32.07 1.64
    3 -1 5 28.29 1.93
    -3 -1 -5 29.43 1.82
    -3 -1 -5 31.38 1.55
    3 -1 5 33.05 2.14
    3 -1 5 32.87 2.21
    -3 -1 -5 32.45 1.85
    3 -1 5 29.75 1.95
    3 1 5 33.3 2.23
    -3 1 -5 34.19 1.8
    -3 1 -5 34.62 1.58
    -3 1 -5 30.14 1.8
    -3 1 -5 35.12 2.04
    3 1 5 31.21 1.7
    3 1 5 30.65 1.97
    -5 -1 -5 186.41 6.81
    5 -1 5 193.29 7.35
    5 -1 5 207.31 6.7
    5 -1 5 211.01 6.62
    5 1 5 198.95 6.72
    -5 1 -5 192.12 6.74
    5 1 5 190.32 6.82
    5 1 5 188.04 6.92
    -5 1 -5 208.59 6.93
    -5 1 -5 191.13 6.42
    5 1 5 191.07 7.17
    -7 -1 -5 18.24 2.2
    7 -1 5 10.41 1.8
    7 -1 5 14.48 2.16
    -7 -1 -5 17.73 2.43
    7 -1 5 15.93 2.17
    -7 -1 -5 15.88 1.97
    -7 -1 -5 14.88 1.69
    7 -1 5 17.14 1.74
    7 1 5 15.7 2.11
    -7 1 -5 18.61 1.85
    -7 1 -5 17.7 2.63
    -7 1 -5 12.01 1.76
    7 1 5 17.86 2.29
    -7 1 -5 16.03 2.15
    7 1 5 15.23 1.91
    7 1 5 18.62 1.84
    9 -1 5 29.32 2.37
    -9 -1 -5 26.52 2.62
    9 -1 5 31.09 2.87
    9 -1 5 32.78 2.95
    9 -1 5 23.88 2.94
    -9 1 -5 30.33 3.5
    9 1 5 28.84 3.08
    9 1 5 28.63 2.96
    9 1 5 27.33 2.39
    -9 1 -5 29.23 3.01
    -9 1 -5 22.58 2.73
    9 1 5 28.92 4.23
    -11 -1 -5 21.26 2.02
    11 -1 5 23.73 3.5
    -11 -1 -5 18.39 2.78
    11 -1 5 17.62 2.62
    11 -1 5 16.07 2.48
    11 -1 5 20.8 2.65
    11 1 5 23.08 3.3
    11 1 5 19.83 2.6
    -11 1 -5 19.82 3.1
    -11 1 -5 20.6 2.04
    11 1 5 26.95 3.5
    -13 -1 -5 38.24 3.08
    13 -1 5 32.92 3.33
    13 -1 5 32.7 4.95
    13 -1 5 37.25 3.67
    13 -1 5 27.05 3.67
    -13 -1 -5 37.03 2.68
    -13 1 -5 35.89 2.57
    13 1 5 30.78 3.47
    13 1 5 32.54 3.06
    13 1 5 32.51 3.47
    13 1 5 33.72 4.66
    15 -1 5 0.9 2.03
    15 -1 5 2.5 2.61
    15 1 5 0.79 1.94
    15 1 5 -3.84 2.52
    16 2 -5 14.82 1.96
    16 2 -5 15.08 1.98
    14 -2 -5 3.2 1.81
    14 -2 -5 1.96 2
    14 -2 -5 1.97 1.81
    14 -2 -5 2.86 1.76
    14 2 -5 5.96 2.8
    -14 2 5 2.65 1.3
    14 2 -5 4.14 1.44
    14 2 -5 4.43 2.18
    -14 2 5 2.61 2.36
    12 -2 -5 5.12 1.8
    -12 -2 5 7.64 2.29
    -12 -2 5 6.47 1.5
    12 -2 -5 6.19 2.07
    12 -2 -5 6.02 1.54
    -12 -2 5 5.82 2.55
    -12 2 5 7.93 1.51
    12 2 -5 3.93 1.46
    -12 2 5 6.29 2.18
    12 2 -5 8.3 2.36
    12 2 -5 8.25 2.06
    -10 -2 5 4.55 1.47
    -10 -2 5 2.94 0.97
    10 -2 -5 5.78 1.47
    -10 -2 5 4.57 1.55
    10 -2 -5 4.64 1.28
    10 -2 -5 3.51 1.53
    -10 -2 5 3.98 1.87
    -10 2 5 4.26 1.69
    10 2 -5 3.87 1.15
    -10 2 5 3.22 1.03
    10 2 -5 2.5 1.63
    10 2 -5 5.35 1.52
    -10 2 5 7.72 3.03
    -8 -2 5 51.63 3.27
    -8 -2 5 48.01 2.18
    -8 -2 5 46.69 3.21
    8 -2 -5 49.2 2.85
    -8 -2 5 47.12 2.97
    8 -2 -5 44.85 2.38
    8 -2 -5 42.56 2.73
    8 2 -5 45.52 3.02
    -8 2 5 47.85 2.75
    8 2 -5 49.84 2.51
    -8 2 5 45.28 3.06
    -8 2 5 44.04 2.27
    -8 2 5 42.4 3.39
    8 2 -5 48.86 2.92
    6 -2 -5 219 7.37
    -6 -2 5 219.6 7.4
    -6 -2 5 217.31 6.8
    -6 -2 5 217.15 7.23
    6 -2 -5 215.14 7.67
    6 -2 -5 216.22 7.32
    -6 -2 5 210.01 8.41
    6 -2 -5 216.25 7.47
    6 -2 -5 217.77 7.32
    -6 2 5 211.48 7.36
    6 2 -5 216.47 7.14
    6 2 -5 216.74 7.35
    6 2 -5 228.44 7.26
    -6 2 5 208.77 7.46
    -6 2 5 218.32 7.01
    -6 2 5 213.94 7.47
    4 -2 -5 260.64 8.28
    -4 -2 5 276.6 8.46
    -4 -2 5 255.76 7.97
    4 -2 -5 261.05 8.57
    4 -2 -5 249.54 8.54
    4 -2 -5 260.46 8.33
    -4 -2 5 286.36 8.4
    -4 -2 5 266.68 8.45
    -4 2 5 240.89 8.32
    -4 2 5 250.61 8.54
    -4 2 5 251.52 8.15
    4 2 -5 266.6 8.41
    -4 2 5 270.27 8.61
    4 2 -5 275.21 8.13
    -4 2 5 263.67 8.72
    -4 2 5 249.25 8.42
    -4 2 5 242.39 8.31
    2 -2 -5 399.85 12.55
    2 -2 -5 395.09 12.06
    -2 -2 5 388.09 12.44
    -2 2 5 417.5 12.64
    2 2 -5 367.78 12.42
    -2 2 5 396.22 12.1
    2 2 -5 388.55 11.75
    0 -2 5 197.09 6.24
    0 -2 -5 185.68 6.23
    0 -2 5 190 5.71
    0 2 5 184.85 5.96
    0 2 -5 187.61 6.21
    0 2 5 191.61 6.3
    -2 -2 -5 72.51 2.62
    -2 -2 -5 71.42 2.72
    2 -2 5 62.28 2.68
    2 -2 5 70.43 2.69
    -2 2 -5 68.5 2.67
    -2 2 -5 64.97 2.59
    2 2 5 69.95 2.71
    4 -2 5 -0.16 0.82
    -4 -2 -5 -0.38 0.5
    4 -2 5 0.05 0.7
    4 -2 5 -1.52 0.95
    4 -2 5 -1.5 0.96
    4 2 5 1.17 0.88
    -4 2 -5 -0.2 0.98
    -4 2 -5 0.15 0.75
    -4 2 -5 -0.79 0.55
    4 2 5 1.47 1.37
    4 2 5 0.7 0.97
    6 -2 5 48.61 2.55
    -6 -2 -5 47.76 2.46
    -6 -2 -5 46.54 2.69
    6 -2 5 50.01 2.97
    6 -2 5 49.64 3.61
    -6 -2 -5 48.13 2.64
    6 -2 5 51.62 2.95
    -6 2 -5 55.72 3.83
    -6 2 -5 52.31 2.79
    6 2 5 46.49 2.52
    6 2 5 43.59 4.03
    -6 2 -5 52.61 2.62
    6 2 5 49.66 2.94
    -6 2 -5 50.09 2.55
    -6 2 -5 50.99 2.84
    -6 2 -5 45.42 2.64
    8 -2 5 27.81 2.43
    8 -2 5 28.58 2.67
    -8 -2 -5 26.46 2.17
    -8 -2 -5 28.61 2.55
    8 -2 5 27.88 2.79
    8 -2 5 28.29 2.26
    -8 2 -5 30.51 3.7
    -8 2 -5 25.9 2.34
    8 2 5 29.39 2.36
    -8 2 -5 31.2 2.91
    -8 2 -5 25.18 2.81
    8 2 5 29.2 2.79
    8 2 5 31.4 2.81
    -10 -2 -5 6.02 1.6
    10 -2 5 5.85 1.51
    10 -2 5 7.38 1.76
    -10 -2 -5 4.65 1.05
    10 -2 5 4.1 1.98
    10 -2 5 6.15 1.73
    -10 2 -5 7.66 2.67
    -10 2 -5 4.56 1.17
    -10 2 -5 2.17 2.18
    10 2 5 5.41 2.19
    10 2 5 6.67 1.95
    -10 2 -5 4.43 1.84
    10 2 5 6.44 1.5
    12 -2 5 36.96 4.21
    12 -2 5 36.91 3.57
    12 -2 5 29.91 3.44
    -12 -2 -5 34.09 2.59
    12 -2 5 34.89 3.56
    -12 2 -5 34.63 2.54
    12 2 5 34.12 2.94
    12 2 5 41.57 4.9
    12 2 5 34.55 3.6
    12 2 5 36.92 3.38
    -14 -2 -5 28.32 4.27
    14 2 5 24.69 3.57
    15 -3 -5 34.13 3.59
    15 -3 -5 33.27 3.66
    -15 3 5 29.21 2.92
    15 3 -5 34.63 2.79
    -13 -3 5 31.68 4.75
    13 -3 -5 25.67 3.25
    13 -3 -5 30.14 3.26
    13 -3 -5 24.58 2.99
    13 -3 -5 26.93 2.96
    13 3 -5 27.02 2.68
    -13 3 5 30.59 3.25
    13 3 -5 26.57 3.48
    -13 3 5 32.26 2.54
    -11 -3 5 50.81 3.47
    -11 -3 5 55.93 3.94
    11 -3 -5 60.09 3.59
    -11 -3 5 55.76 4.41
    11 -3 -5 53.67 3.12
    -11 -3 5 59.24 2.97
    11 -3 -5 54.96 3.57
    11 3 -5 53.52 3.9
    11 3 -5 52.02 3.09
    -11 3 5 55.55 3.67
    11 3 -5 62.42 3.74
    -11 3 5 55.34 2.94
    -9 -3 5 8.36 1.88
    -9 -3 5 8.64 2
    -9 -3 5 5.74 1.37
    9 -3 -5 6.84 1.49
    9 -3 -5 8.32 2.47
    9 -3 -5 5.86 1.19
    -9 -3 5 5.09 1.01
    9 -3 -5 9.31 1.63
    9 3 -5 6.81 1.63
    -9 3 5 6.55 1.13
    9 3 -5 7.82 1.33
    -9 3 5 6.76 1.53
    9 3 -5 5.6 1.74
    -9 3 5 6.68 2.64
    -9 3 5 5.58 1.99
    -7 -3 5 113.23 5.33
    7 -3 -5 129.47 4.92
    -7 -3 5 119.05 4.16
    -7 -3 5 121.98 5.38
    -7 -3 5 117.72 4.87
    7 -3 -5 126.76 5
    7 -3 -5 126.16 4.55
    7 -3 -5 129.59 4.82
    -7 3 5 126.41 4.5
    -7 3 5 129.85 5.01
    -7 3 5 122.09 5.06
    -7 3 5 119.7 4.84
    7 3 -5 123.51 4.91
    7 3 -5 118.28 4.56
    7 3 -5 121.94 5.2
    -7 3 5 123.53 4.82
    5 -3 -5 138.29 5.34
    -5 -3 5 150.27 4.77
    -5 -3 5 144.15 6
    5 -3 -5 147.6 5.37
    -5 -3 5 149.32 4.97
    5 -3 -5 157.05 5.23
    -5 3 5 143.6 5.01
    -5 3 5 146.96 5.45
    -5 3 5 148.53 5.28
    -5 3 5 145.26 5.26
    5 3 -5 156.35 4.99
    -5 3 5 147.01 5.28
    5 3 -5 146.46 4.95
    3 -3 -5 508.52 15.01
    -3 -3 5 501.32 15.93
    -3 -3 5 535.87 16.44
    3 -3 -5 486.76 16.36
    3 -3 -5 567.8 16.18
    3 -3 -5 540.4 16.72
    -3 3 5 518.52 16.18
    -3 3 5 493.32 15.87
    -3 3 5 528.74 16.19
    3 3 -5 508.05 16.46
    -3 3 5 564.81 16.88
    3 3 -5 540.34 15.81
    1 -3 -5 14.27 0.84
    -1 -3 5 16.8 0.86
    1 -3 -5 14.56 0.93
    -1 3 5 14.04 0.87
    1 3 -5 14.74 0.82
    1 -3 5 110.58 3.35
    1 -3 5 107.48 3.72
    -1 -3 -5 102.61 3.61
    -1 -3 -5 106.48 3.68
    1 -3 5 93.89 3.57
    1 3 5 105.17 3.55
    1 3 5 106.01 3.79
    -1 3 -5 105.09 3.68
    3 -3 5 58.89 2.96
    3 -3 5 57.48 2.27
    -3 -3 -5 54.88 2.27
    3 -3 5 55.36 2.75
    3 3 5 54.32 3.17
    -3 3 -5 52.66 2.66
    3 3 5 53.96 2.49
    -3 3 -5 54.59 2.33
    5 -3 5 3.26 0.95
    -5 -3 -5 3.93 1.08
    5 -3 5 2.36 1.33
    -5 -3 -5 3.36 0.82
    5 -3 5 3.01 1.11
    5 -3 5 2.1 1.26
    -5 -3 -5 1.3 1.32
    5 3 5 4.55 1.53
    5 3 5 4.11 1.14
    -5 3 -5 2.57 1.12
    5 3 5 5.19 1.68
    -5 3 -5 3.91 0.86
    -5 3 -5 2.97 0.91
    -7 -3 -5 11.98 1.62
    7 -3 5 11.98 1.56
    7 -3 5 11.1 1.76
    7 -3 5 10.86 1.76
    7 -3 5 11.54 1.7
    7 -3 5 13.44 1.86
    -7 -3 -5 12.1 1.73
    -7 3 -5 9.92 1.91
    -7 3 -5 10.03 1.65
    -7 3 -5 13.72 2.43
    -7 3 -5 9.23 1.44
    7 3 5 9.04 1.38
    7 3 5 9.59 1.67
    -7 3 -5 12.66 1.86
    -7 3 -5 9.95 1.68
    9 -3 5 23.56 2.7
    -9 -3 -5 26.77 2.57
    -9 -3 -5 25.82 1.79
    9 -3 5 27.04 2.83
    9 -3 5 24.26 3.02
    9 -3 5 22.02 2.55
    -9 3 -5 23.28 2.9
    9 3 5 25.25 2.48
    -9 3 -5 23.07 1.97
    9 3 5 19.5 2.83
    -9 3 -5 21.17 3.24
    9 3 5 25.72 3.14
    -9 3 -5 16.73 2.4
    11 -3 5 8.14 2.16
    11 -3 5 5.98 2.08
    -11 -3 -5 8.29 1.41
    11 -3 5 4.3 2.11
    -11 -3 -5 8.64 1.88
    11 -3 5 4.27 2.01
    11 3 5 9.66 2.32
    -11 3 -5 6.89 1.49
    11 3 5 10.76 3.07
    -11 3 -5 7.02 3.3
    11 3 5 7.07 1.73
    -11 3 -5 4.28 2.72
    13 -3 5 61.53 5.26
    13 -3 5 61.05 4.04
    13 -3 5 58.16 4.15
    -13 -3 -5 55.47 3.5
    -13 -3 -5 60.39 3.96
    13 3 5 55.13 3.98
    13 3 5 55.72 3.43
    13 3 5 52.03 4.24
    14 -4 -5 0.42 1.83
    14 -4 -5 2.23 2.32
    -14 4 5 1.4 1.89
    -14 4 5 0.6 1.32
    14 4 -5 0.74 1.38
    12 -4 -5 1.63 1.67
    12 -4 -5 0.65 1.89
    12 -4 -5 1.14 1.68
    12 -4 -5 3.01 2.01
    12 4 -5 0.83 2.61
    -12 4 5 1.48 1.3
    12 4 -5 -2.38 1.96
    12 4 -5 -0.52 1.33
    -12 4 5 0.59 1.76
    10 -4 -5 20.15 3.01
    10 -4 -5 13.9 1.78
    -10 -4 5 10.79 1.89
    10 -4 -5 14.76 2.13
    10 -4 -5 16.5 2.41
    -10 -4 5 15.98 2.69
    10 -4 -5 15.9 2.12
    -10 4 5 13.38 2.68
    -10 4 5 11.77 2.01
    -10 4 5 13.57 1.79
    10 4 -5 9.38 1.53
    10 4 -5 11.69 1.98
    10 4 -5 15.65 2.4
    8 -4 -5 45.6 3.21
    8 -4 -5 43.37 2.7
    8 -4 -5 46.44 2.87
    -8 -4 5 43.82 3.51
    -8 -4 5 45.06 3.26
    8 -4 -5 44.79 2.9
    -8 -4 5 43.61 2.2
    8 -4 -5 44.21 2.55
    -8 -4 5 46.51 3.05
    8 4 -5 46.74 3.21
    -8 4 5 49.7 3.27
    -8 4 5 48.07 2.56
    -8 4 5 49.61 3.29
    -8 4 5 47.56 3.52
    8 4 -5 45.57 2.71
    -8 4 5 47.74 2.96
    6 -4 -5 11.39 1.65
    -6 -4 5 12.49 1.88
    -6 -4 5 14.89 1.91
    6 -4 -5 11.62 1.62
    6 -4 -5 12.46 1.67
    6 -4 -5 11.28 1.29
    -6 -4 5 11.45 1.41
    6 4 -5 13.42 2.04
    -6 4 5 10.36 1.51
    6 4 -5 13.82 1.96
    -6 4 5 11.55 1.47
    -6 4 5 10.08 1.45
    -6 4 5 12.15 1.67
    4 -4 -5 131.49 4.88
    -4 -4 5 126.66 5.43
    4 -4 -5 135.95 4.66
    4 -4 -5 132.48 4.74
    4 -4 -5 127.96 4.65
    -4 4 5 133.05 5.16
    -4 4 5 132.92 4.75
    4 4 -5 136.5 4.34
    -4 4 5 129.49 4.69
    -4 4 5 127.14 4.72
    -4 4 5 134.11 4.84
    2 -4 -5 14.37 1.4
    2 -4 -5 12.29 1.4
    2 -4 -5 12.33 0.95
    2 -4 -5 12.48 0.89
    -2 4 5 13.85 1.29
    -2 4 5 12.91 1.81
    2 4 -5 12.7 0.73
    -2 4 5 10.99 1.31
    -2 4 5 11.39 0.9
    0 -4 -5 35.74 1.57
    0 -4 -5 31.74 1.8
    0 -4 5 30.81 1.68
    0 -4 -5 35.85 1.98
    0 -4 5 36.69 1.55
    0 4 5 35.71 1.55
    0 4 5 38.26 2.67
    0 4 5 37.01 1.78
    0 4 -5 33.68 1.49
    2 -4 5 2.84 0.73
    2 -4 5 2.18 1.28
    -2 -4 -5 3.56 1.13
    2 -4 5 3.1 0.52
    -2 4 -5 3.08 1.07
    -2 4 -5 2.88 0.58
    2 4 5 4.56 1.16
    2 4 5 2.91 0.82
    2 4 5 2.23 0.48
    2 4 5 1.77 1.53
    4 -4 5 13.88 1.34
    4 -4 5 14.7 2.28
    4 -4 5 12.48 1.78
    4 -4 5 12.24 1.6
    -4 -4 -5 12.64 1.61
    4 -4 5 13.2 1.72
    -4 4 -5 14.52 1.65
    -4 4 -5 14.53 1.28
    4 4 5 16.67 2.06
    -4 4 -5 12.87 1.64
    4 4 5 14.91 1.24
    4 4 5 15.42 2.03
    -6 -4 -5 27.63 2.3
    6 -4 5 22.47 1.91
    6 -4 5 23.26 2.41
    6 -4 5 21.62 2.26
    6 -4 5 21.2 2.34
    -6 -4 -5 27.58 2.04
    6 -4 5 25.57 2.51
    6 4 5 28.7 2.28
    -6 4 -5 30.5 3.2
    -6 4 -5 27.09 2.23
    6 4 5 25.47 2.77
    -6 4 -5 24.95 2.22
    -6 4 -5 25.85 1.89
    -6 4 -5 27.59 2.42
    8 -4 5 2.29 1.48
    8 -4 5 0.32 1.4
    -8 -4 -5 1.75 1.18
    8 -4 5 -1.95 1.4
    -8 -4 -5 -0.95 1.15
    8 -4 5 1.67 1.58
    -8 4 -5 0.01 1.46
    8 4 5 -1.78 1.71
    -8 4 -5 -0.53 1.48
    8 4 5 2.06 1.24
    8 4 5 -1.19 1.65
    -8 4 -5 -2.05 1.45
    -8 4 -5 -0.15 2.88
    12 -4 5 12.48 2.54
    -12 -4 -5 10.86 1.71
    12 -4 5 11 2.18
    12 -4 5 7.77 2.18
    -12 4 -5 14.88 4.38
    12 4 5 10.05 2.44
    12 4 5 12.07 1.97
    -12 4 -5 14.79 3.12
    -12 4 -5 16.13 2.25
    12 4 5 18.31 4.11
    -14 -4 -5 7.92 1.38
    14 -4 5 19.15 5.13
    -14 -4 -5 9.34 1.78
    14 -4 5 8.97 2.39
    14 -4 5 3.37 2.3
    14 4 5 9.51 2.47
    14 4 5 8.81 1.84
    14 4 5 7.09 2.78
    -14 4 -5 11.03 1.65
    15 -5 -5 1.12 2.22
    -15 5 5 4.78 2.47
    -15 5 5 5.79 1.72
    15 5 -5 5.31 1.6
    -13 -5 5 1.3 1.81
    13 -5 -5 0.67 2.41
    13 -5 -5 -1.54 1.6
    -13 5 5 -0.02 1.77
    -13 5 5 1.42 1.37
    13 5 -5 -0.29 1.5
    13 5 -5 4.86 3.14
    11 -5 -5 10.05 2
    -11 -5 5 7.75 1.87
    11 -5 -5 10.88 2.1
    11 -5 -5 10.3 2.44
    11 -5 -5 9.38 2.08
    -11 -5 5 7.3 1.56
    -11 5 5 9.88 1.67
    11 5 -5 1.7 2.45
    11 5 -5 11.19 2.98
    -11 5 5 12.59 3.18
    -11 5 5 5.01 1.92
    11 5 -5 7.59 1.72
    9 -5 -5 2.88 1.98
    9 -5 -5 0.91 1.27
    9 -5 -5 3.07 1.45
    -9 -5 5 1.01 1.87
    9 -5 -5 0.85 1.44
    -9 -5 5 0.29 1.06
    9 -5 -5 1.53 1.28
    -9 5 5 0.84 1.51
    9 5 -5 2.84 2
    9 5 -5 -3.37 2.15
    9 5 -5 0.77 1.31
    -9 5 5 2.46 1.73
    -9 5 5 -0.13 2.31
    -9 5 5 0.7 1.13
    7 -5 -5 4.21 1.16
    7 -5 -5 3.95 1.25
    -7 -5 5 3.82 1.09
    7 -5 -5 4.26 1.2
    7 -5 -5 2.24 1.3
    7 -5 -5 4.02 1.28
    -7 -5 5 3.81 2.16
    -7 5 5 3.97 1.39
    -7 5 5 4.26 1.38
    -7 5 5 5.16 1.22
    -7 5 5 1.22 1.21
    -7 5 5 5.53 1.16
    5 -5 -5 21.51 1.92
    5 -5 -5 20.41 1.95
    5 -5 -5 19.68 1.85
    5 -5 -5 18.48 1.71
    -5 -5 5 20.52 1.9
    -5 5 5 17.85 1.7
    -5 5 5 19.73 1.63
    5 5 -5 20.61 1.25
    -5 5 5 20.28 1.6
    -5 5 5 18.67 2.14
    -5 5 5 19.9 1.78
    3 -5 -5 1.19 0.59
    3 5 -5 1.79 0.29
    -3 5 5 2.39 1.17
    -3 5 5 1.13 0.49
    -3 5 5 1.9 1.17
    -3 5 5 1.83 1.29
    -3 5 5 1.88 0.78
    3 5 -5 1.76 0.29
    1 -5 -5 2.47 0.57
    -1 -5 5 2.78 0.42
    -1 -5 5 3.97 0.83
    -1 5 5 2.15 0.57
    -1 5 5 2.66 0.8
    1 5 -5 2.96 0.47
    -1 5 5 1.55 1.53
    1 -5 5 11.82 1.7
    1 -5 5 9.4 1.22
    -1 -5 -5 9.64 0.95
    1 -5 5 9.73 0.71
    1 5 5 11.06 1.75
    -1 5 -5 8.99 0.87
    1 5 5 10.85 0.98
    1 5 5 9.61 1.23
    -1 5 -5 10.04 1.17
    1 5 5 11.71 1.31
    3 -5 5 27.14 1.65
    3 -5 5 25.62 2.02
    3 -5 5 26.83 2.68
    3 -5 5 23.45 1.59
    3 -5 5 20.61 2.79
    -3 -5 -5 27.47 2.38
    -3 -5 -5 25.06 1.74
    -3 -5 -5 20.22 1.42
    -3 5 -5 23.14 1.94
    3 5 5 26.31 2
    -3 5 -5 22.02 1.58
    -3 5 -5 21.78 1.47
    3 5 5 30.56 2.98
    3 5 5 24.24 1.42
    -5 -5 -5 21.93 2.14
    5 -5 5 20.7 2.48
    5 -5 5 23.06 2.44
    5 -5 5 19.28 2.56
    5 -5 5 22.85 2.23
    5 -5 5 19.01 2.36
    -5 -5 -5 25.28 1.84
    5 -5 5 22.58 1.7
    -5 5 -5 22.19 1.94
    5 5 5 17.08 2.42
    -5 5 -5 22.97 1.71
    5 5 5 25.49 2.98
    -5 5 -5 21.39 2
    -7 -5 -5 0.86 1.23
    7 -5 5 1.18 1
    7 -5 5 -1.01 1.54
    7 -5 5 0.78 1.3
    7 -5 5 0.87 1.62
    -7 -5 -5 -0.23 1.08
    7 5 5 0.1 1.32
    7 5 5 3.29 1.74
    -7 5 -5 0.16 1.03
    -7 5 -5 2.06 1.33
    -7 5 -5 0.12 1.99
    -7 5 -5 0.49 1.34
    9 -5 5 35.9 3.23
    9 -5 5 36.72 3.34
    9 -5 5 30.92 3.14
    -9 -5 -5 35.37 2.73
    -9 -5 -5 33.72 2.27
    9 5 5 34.17 2.85
    9 5 5 31.13 3.91
    -9 5 -5 32.79 3.26
    -9 5 -5 33.58 2.55
    9 5 5 34.74 3.55
    -9 5 -5 37.86 3.2
    11 -5 5 0.96 2.02
    11 -5 5 0 2.12
    -11 -5 -5 3.9 1.49
    11 -5 5 -0.1 1.9
    11 5 5 3.44 2.22
    -11 5 -5 -0.31 2.63
    11 5 5 -0.26 1.65
    -11 5 -5 2.12 2.21
    -11 5 -5 0.75 1.31
    11 5 5 0.77 3.37
    -13 -5 -5 10.53 1.55
    -13 -5 -5 16.4 2.49
    13 5 5 17.14 2.64
    -13 5 -5 16.01 3.68
    -13 5 -5 12.15 1.68
    13 5 5 15.33 1.88
    13 5 5 15.6 3
    14 6 -5 0.61 1.58
    12 -6 -5 1.4 2.6
    -12 -6 5 0.56 1.47
    12 -6 -5 -0.53 1.74
    12 6 -5 -2.89 1.53
    -12 6 5 0.34 1.39
    -12 6 5 -2.05 3.19
    -12 6 5 1.6 1.73
    10 -6 -5 1.43 1.99
    -10 -6 5 0.48 1.85
    10 -6 -5 1.93 1.63
    -10 -6 5 2.38 1.23
    10 6 -5 2.56 1.6
    -10 6 5 1.34 2.01
    8 -6 -5 13.52 1.88
    8 -6 -5 16.25 2.24
    8 -6 -5 14.27 2.07
    8 -6 -5 13.59 2.06
    -8 6 5 12.82 2.07
    -8 6 5 11.44 1.84
    -8 6 5 10.5 1.86
    -8 6 5 14.79 1.97
    6 -6 -5 38.97 2.64
    -6 -6 5 43.82 2.79
    6 -6 -5 41.92 2.58
    6 -6 -5 42.12 3.07
    6 -6 -5 43.31 2.6
    -6 6 5 39.8 2.33
    -6 6 5 43.86 2.56
    6 6 -5 39.03 2.51
    -6 6 5 41.88 2.66
    -6 6 5 36.75 2.66
    -6 6 5 42.74 3.29
    -6 6 5 38.43 2.75
    4 -6 -5 14.89 1.8
    -4 -6 5 12.56 1.78
    -4 -6 5 15.16 2.05
    4 -6 -5 14.22 1.58
    4 -6 -5 14.47 2.06
    -4 6 5 16.98 2.03
    -4 6 5 16.67 1.54
    -4 6 5 14.4 1.78
    -4 6 5 15.79 1.77
    4 6 -5 16.17 1.01
    -4 6 5 14.65 1.91
    -2 -6 5 224.42 9.07
    2 -6 -5 235.31 9.25
    2 -6 -5 262.77 8.37
    2 -6 -5 262.53 8.4
    -2 6 5 244.15 8.24
    -2 6 5 258.81 8.39
    -2 6 5 240.91 8.26
    -2 6 5 261.22 8.49
    -2 6 5 240.15 8.74
    -2 6 5 247.96 8.17
    2 6 -5 249.81 7.61
    2 6 -5 257.75 7.93
    0 -6 5 -0.4 1.1
    0 -6 5 2.42 1.34
    0 -6 5 0.93 0.67
    0 -6 5 -0.02 0.69
    0 6 -5 1.6 0.48
    0 6 5 3.7 0.99
    0 6 5 3.42 1.52
    0 6 5 0.79 0.66
    2 -6 5 41.03 1.97
    2 -6 5 40.92 2.74
    2 -6 5 40.12 1.95
    2 -6 5 41.11 2.49
    -2 -6 -5 41.43 2.67
    -2 -6 -5 45.09 2.26
    -2 6 -5 40.3 2.5
    2 6 5 39.97 2.67
    2 6 5 47.52 2.56
    -2 6 -5 43.38 2.08
    -2 6 -5 42.06 2.18
    2 6 5 43.92 2.11
    2 6 5 43.9 3.16
    -4 -6 -5 0.11 1.16
    4 -6 5 0.28 1.64
    4 -6 5 -0.04 1.14
    4 -6 5 1.26 0.74
    4 -6 5 -1.17 1.87
    4 -6 5 1.63 1.59
    -4 6 -5 0.83 1.06
    4 6 5 0.53 1.42
    4 6 5 -0.26 1.94
    -4 6 -5 -0.05 0.86
    -4 6 -5 0.65 0.75
    -6 -6 -5 5.4 1.39
    6 -6 5 4.33 1.84
    6 -6 5 2.98 1.8
    -6 -6 -5 5.3 1.33
    6 -6 5 4.65 1.87
    6 -6 5 5.51 1.6
    -6 6 -5 4.42 1.47
    6 6 5 2.77 1.49
    -6 6 -5 4.45 1.05
    6 6 5 3.95 2.1
    -6 6 -5 6.41 1.74
    8 -6 5 5.28 1.71
    -8 -6 -5 5.87 1.56
    8 -6 5 5.99 2.01
    8 -6 5 2.9 1.81
    -8 6 -5 2.83 1.4
    -8 6 -5 4.56 1.39
    8 6 5 3.25 1.48
    -8 6 -5 4.57 1.56
    -8 6 -5 4.8 1.66
    8 6 5 4.4 2.12
    10 -6 5 4.7 1.89
    -10 -6 -5 2.88 1.5
    10 -6 5 5.08 2.22
    10 -6 5 3.97 2.38
    -10 6 -5 2.11 2.04
    -10 6 -5 1.75 2.1
    10 6 5 -0.59 2.94
    10 6 5 2.05 1.77
    -10 6 -5 2.12 1.53
    10 6 5 1.83 2.45
    12 -6 5 11.07 2.6
    12 -6 5 7.94 2.35
    -12 -6 -5 7.66 1.44
    -12 -6 -5 10.66 1.7
    -12 6 -5 12.81 3.37
    12 6 5 12.03 1.96
    -12 6 -5 6.92 2.41
    -12 6 -5 10.33 1.78
    12 6 5 14.17 3.37
    -14 -6 -5 48.21 3.28
    14 6 5 45.22 3.25
    14 6 5 54.24 4.33
    -14 6 -5 43.96 3.5
    -13 7 5 5.26 2.08
    -13 7 5 6.41 4.58
    -13 7 5 7.63 1.9
    11 -7 -5 1.49 1.68
    -11 -7 5 -0.5 1.34
    11 -7 -5 -2.52 2.6
    -11 7 5 2.99 1.66
    -11 7 5 1.82 1.82
    -11 7 5 0.19 2.39
    11 7 -5 -0.7 2
    -9 -7 5 1.66 2.32
    -9 -7 5 0.28 1.04
    9 -7 -5 0.55 1.47
    9 -7 -5 1.86 2.16
    -9 7 5 -0.62 1.3
    -9 7 5 0.86 1.89
    -9 7 5 0.94 1.64
    -9 7 5 0.91 1.67
    -7 -7 5 14.13 2.13
    7 -7 -5 14.55 2.16
    7 -7 -5 13.46 1.95
    -7 7 5 17.82 2.53
    -7 7 5 15.42 2.31
    -7 7 5 16.93 1.98
    -7 7 5 14.89 1.94
    5 -7 -5 30.15 2.43
    -5 -7 5 29.82 3.04
    5 -7 -5 31.13 2.63
    5 -7 -5 31.2 2.24
    -5 -7 5 28.79 2.4
    -5 7 5 27.17 2.6
    -5 7 5 28 2.33
    -5 7 5 28.17 2.48
    -5 7 5 31.78 2.06
    -5 7 5 28.53 2.62
    -5 7 5 31.16 3.22
    -3 -7 5 165.76 6.75
    3 -7 -5 171.64 6.27
    3 -7 -5 174.48 5.78
    -3 -7 5 171.58 6.96
    3 -7 -5 171.28 6.85
    -3 7 5 171.26 5.99
    -3 7 5 176.92 6.19
    -3 7 5 157.93 6.44
    -3 7 5 167.17 6.13
    -3 7 5 168.1 6.34
    3 7 -5 168 5.4
    -3 7 5 170.54 6.31
    -1 -7 5 31.41 2.54
    1 -7 -5 29.14 2.08
    -1 -7 5 32.01 2.51
    1 -7 -5 31.2 2.05
    -1 7 5 28.99 2.08
    -1 7 5 29.27 2.76
    -1 7 5 27.75 2
    -1 7 5 34.67 3.04
    1 7 -5 30.39 1.45
    -1 7 5 31.9 1.74
    1 -7 5 25.15 2.27
    -1 -7 -5 26.92 1.87
    1 -7 5 25.62 2.76
    1 -7 5 27.11 2.24
    1 7 5 25.94 1.82
    1 7 5 25.81 2.13
    -1 7 -5 29.66 1.67
    -1 7 -5 29.2 2.01
    1 7 5 27.55 2.61
    1 7 5 28.28 2.99
    -1 7 -5 28.86 2.45
    -3 -7 -5 10.91 1.63
    3 -7 5 8.92 1.61
    3 -7 5 7.84 1.65
    -3 -7 -5 9.87 1.58
    -3 -7 -5 9.74 1.39
    3 7 5 6.78 1.58
    -3 7 -5 11.12 1.59
    3 7 5 8.75 2.25
    -3 7 -5 9.93 1.46
    -3 7 -5 9.52 1.51
    3 7 5 9.14 1.49
    5 -7 5 15.35 2.1
    -5 -7 -5 17.94 2.17
    -5 -7 -5 15.5 2.19
    5 -7 5 15.93 2.14
    5 -7 5 15.29 2.44
    5 7 5 16.56 1.99
    -5 7 -5 18.85 2.6
    -5 7 -5 17.19 2.04
    -5 7 -5 16.89 2.12
    -5 7 -5 17.39 1.67
    5 7 5 21.76 2.77
    7 -7 5 10.41 2.21
    -7 -7 -5 8.18 1.52
    7 -7 5 8.91 2.12
    7 -7 5 13.76 2.65
    7 -7 5 11.85 2.01
    -7 7 -5 10.62 1.77
    -7 7 -5 12.96 1.82
    7 7 5 7.43 1.82
    7 7 5 14.25 2.61
    -7 7 -5 13.04 2.07
    -7 7 -5 13.14 1.91
    9 -7 5 7.24 2.31
    9 -7 5 13.58 2.35
    -9 -7 -5 9.33 1.51
    9 -7 5 8.09 2.68
    9 7 5 9.41 1.99
    -9 7 -5 11.35 2.28
    -9 7 -5 11.49 2.11
    9 7 5 15.74 3.17
    -9 7 -5 9.95 2.09
    9 7 5 11.49 2.96
    -9 7 -5 13.12 2.03
    11 -7 5 51.96 4.94
    11 -7 5 58.68 4.47
    11 -7 5 59.96 4.15
    -11 -7 -5 59 3.81
    -11 -7 -5 53.52 3.36
    -11 7 -5 60.06 3.83
    11 7 5 59.9 3.76
    -11 7 -5 57.98 4.51
    -11 7 -5 60.28 4.22
    11 7 5 42.67 6.27
    13 -7 5 32.26 4.61
    -13 -7 -5 33.09 2.88
    13 -7 5 34.9 3.62
    -13 -7 -5 32.12 2.53
    -13 7 -5 24.38 3.36
    13 7 5 40.86 3.96
    13 7 5 26.61 2.95
    14 -8 -5 4 2.28
    -14 -8 5 2.56 1.97
    -14 8 5 1.81 2.26
    -14 8 5 3.23 1.96
    12 -8 -5 -0.21 1.85
    -12 -8 5 -0.1 1.31
    -12 8 5 1 1.86
    -12 8 5 -5.43 2.87
    12 8 -5 1.16 2.23
    -12 8 5 0.87 1.92
    10 -8 -5 8.44 1.88
    10 -8 -5 1.59 2.88
    -10 8 5 8.66 1.97
    -10 8 5 -2.37 3.77
    -10 8 5 6.95 1.95
    -10 8 5 9.33 2.43
    8 -8 -5 43.67 3
    -8 -8 5 38.77 3.02
    8 -8 -5 36.33 3.67
    -8 8 5 43.4 3.53
    -8 8 5 40.56 3.23
    -8 8 5 40.13 3.27
    -8 8 5 39.71 2.99
    6 -8 -5 65.26 3.78
    6 -8 -5 66.61 3.59
    -6 -8 5 70.25 3.85
    6 -8 -5 61.99 3.56
    -6 8 5 61.15 3.73
    -6 8 5 61.78 3.76
    -6 8 5 63.95 3.67
    -6 8 5 64.19 3.23
    -4 -8 5 193.74 7.79
    4 -8 -5 189.12 6.47
    4 -8 -5 190.02 7.09
    -4 -8 5 194.02 7.61
    -4 8 5 188.83 6.71
    -4 8 5 191.04 7.18
    -4 8 5 195.65 6.97
    -4 8 5 179.7 7.07
    -4 8 5 185.86 7.37
    2 -8 -5 166.23 6.17
    2 -8 -5 166.77 6.72
    -2 -8 5 159.69 6.56
    2 -8 -5 163.06 5.58
    -2 8 5 162.77 6.26
    -2 8 5 154.48 6.24
    -2 8 5 158.41 5.96
    -2 8 5 167.12 5.84
    -2 8 5 161.32 6.33
    0 -8 -5 60.2 2.93
    0 -8 5 63.52 3.4
    0 -8 5 62.85 3.68
    0 -8 -5 59.66 3.78
    0 -8 5 59.81 3.26
    0 -8 -5 65.57 3.15
    0 8 -5 59.64 2.68
    0 8 5 61.31 2.78
    0 8 -5 61.46 3.19
    0 8 5 64.74 2.95
    0 8 5 59.52 3.38
    0 8 -5 62.96 3.63
    4 -8 5 7.95 1.65
    4 -8 5 10.85 1.69
    -4 -8 -5 8.16 1.41
    4 8 5 7.92 2.87
    -4 8 -5 8.47 1.83
    -4 8 -5 7.24 1.49
    -4 8 -5 10.95 1.47
    4 8 5 10.44 1.82
    6 -8 5 21.2 3.29
    -6 -8 -5 19.99 2.43
    6 -8 5 20.23 2.6
    6 -8 5 24.7 3
    -6 8 -5 20.83 2.52
    -6 8 -5 22.16 2.06
    6 8 5 16.91 3.29
    -6 8 -5 18.11 2.47
    6 8 5 19.06 2.32
    -8 -8 -5 11.26 1.69
    8 -8 5 14.93 2.3
    8 -8 5 13.88 2.96
    -8 8 -5 15.22 2.36
    -8 8 -5 14.39 2.16
    -8 8 -5 15.28 2.15
    -10 -8 -5 29.19 2.81
    -10 -8 -5 34.49 2.8
    10 -8 5 31.22 4.18
    10 -8 5 35.05 3.42
    -10 8 -5 22.85 2.96
    10 8 5 33.35 3.48
    10 8 5 33.03 4.82
    -10 8 -5 30.84 3.59
    -10 8 -5 29.52 3.46
    -12 -8 -5 32.23 2.53
    12 -8 5 28.26 4.36
    -12 -8 -5 29.82 2.74
    12 -8 5 18.35 3.35
    12 8 5 26.77 3
    -12 8 -5 28.77 3.72
    -12 8 -5 33.95 3.74
    -12 8 -5 31.33 3.54
    13 -9 -5 2.87 2.11
    -13 9 5 1.68 2.23
    -13 9 5 0.4 4.65
    -13 9 5 4.1 2.03
    -11 -9 5 7.28 1.51
    11 -9 -5 12.83 2.32
    -11 9 5 10.24 2.76
    -11 9 5 7.63 2.16
    -11 9 5 7.97 2.23
    9 -9 -5 7.88 2.03
    -9 9 5 8.56 1.99
    -9 9 5 6.22 2.1
    -9 9 5 8.24 2.27
    -9 9 5 10.15 2.3
    -7 -9 5 55.84 3.62
    7 -9 -5 60.32 3.71
    -7 9 5 55.48 4.07
    -7 9 5 58.67 3.85
    -7 9 5 53.39 3.21
    -7 9 5 57.26 3.69
    5 -9 -5 95.13 4.77
    -5 -9 5 99.77 4.8
    -5 -9 5 97.87 4.88
    5 -9 -5 98.01 4.55
    -5 9 5 94.52 4.17
    -5 9 5 94.55 4.65
    -5 9 5 95.37 4.68
    3 -9 -5 134.61 5.48
    3 -9 -5 128.9 5.03
    3 -9 -5 139.65 5.92
    -3 -9 5 130.21 5.73
    -3 -9 5 133.4 5.91
    -3 9 5 133.21 5.67
    -3 9 5 137.32 5.15
    -3 9 5 124.81 5.62
    -3 9 5 133.87 5.65
    1 -9 -5 177.54 6.13
    1 -9 -5 178.01 6.64
    -1 -9 5 187.11 7.6
    -1 -9 5 178.86 7.14
    -1 9 5 175.3 6.34
    -1 9 5 178.24 6.98
    -1 9 5 174.09 6.62
    -1 -9 -5 6.3 1.91
    1 -9 5 3.83 1.62
    -1 -9 -5 8.83 1.62
    1 -9 5 7.27 1.56
    1 -9 5 6.11 1.6
    1 9 5 6.04 2.28
    1 9 5 7.2 1.41
    -1 9 -5 10.32 1.93
    1 9 5 7.17 1.36
    -1 9 -5 8.31 1.4
    -1 9 -5 8.17 1.5
    3 -9 5 51.08 3.25
    -3 -9 -5 55.2 3.58
    3 -9 5 53.38 3.24
    -3 -9 -5 51.98 3.11
    3 -9 5 58.1 6.53
    3 9 5 53.11 5.22
    3 9 5 52.39 3.47
    -3 9 -5 51.16 2.71
    -3 9 -5 55.69 3.36
    -3 9 -5 53.47 3.91
    5 -9 5 0.31 1.44
    -5 -9 -5 -1.27 1.08
    -5 -9 -5 1.99 1.3
    5 -9 5 0.48 2.7
    5 -9 5 -1.57 1.33
    -5 9 -5 1.17 1.02
    -5 9 -5 1.18 1.44
    7 -9 5 7 2.16
    -7 -9 -5 6.02 1.45
    -7 -9 -5 5.86 1.65
    7 -9 5 8.36 2.05
    -7 9 -5 6.44 1.78
    -7 9 -5 6.01 1.68
    -7 9 -5 6.61 1.87
    9 -9 5 22.47 3.27
    -9 -9 -5 26.76 2.69
    9 -9 5 29.9 3.23
    -9 -9 -5 25.84 2.81
    -9 9 -5 24.01 3.07
    -9 9 -5 23.1 3.21
    -9 9 -5 22.22 2.98
    -9 9 -5 33.05 3.77
    9 9 5 27.27 4.09
    9 9 5 27.9 3.4
    -11 -9 -5 5.15 1.42
    11 -9 5 6.19 4.03
    11 -9 5 10.2 2.41
    -11 -9 -5 8.11 1.52
    -11 9 -5 9.22 2.39
    -11 9 -5 5.45 1.8
    -11 9 -5 7.78 2.43
    12 -10 -5 0.78 2.18
    -12 -10 5 -0.48 1.18
    -12 10 5 0.04 1.87
    -12 10 5 0.34 3.09
    -12 10 5 1.08 2.95
    -10 -10 5 0.92 1.09
    10 -10 -5 1.91 1.93
    -10 10 5 -1.25 2.04
    -10 10 5 3.02 2.71
    -10 10 5 2.78 3.61
    -10 10 5 3.74 1.93
    8 -10 -5 47.67 3.63
    -8 10 5 47.75 4.04
    -8 10 5 54.99 3.75
    -8 10 5 49.1 5.16
    -8 10 5 48.95 3.84
    6 -10 -5 86.69 4.59
    -6 -10 5 82.81 4.47
    6 -10 -5 77.29 4.16
    -6 10 5 78.47 4.61
    -6 10 5 84.68 4.55
    -6 10 5 76.3 3.92
    4 -10 -5 46.5 3.22
    -4 -10 5 41.45 3.34
    -4 -10 5 47.57 3.28
    4 -10 -5 44.62 3.07
    -4 10 5 42.96 2.7
    -4 10 5 47.99 3.57
    -4 10 5 40.71 3.75
    -2 -10 5 0.37 1.11
    -2 -10 5 -1.68 1.35
    2 -10 -5 2.99 1.87
    2 -10 -5 0.85 1.24
    2 -10 -5 -0.49 1.29
    -2 10 5 1.15 1.16
    -2 10 5 -2.86 1.71
    0 -10 5 38.44 2.93
    0 -10 -5 37.93 3.16
    0 -10 -5 41.21 2.96
    0 -10 5 41.4 3.45
    0 10 5 33 3.54
    0 10 -5 38.79 2.87
    0 10 5 43.8 3.91
    0 10 5 42.18 2.75
    2 -10 5 9.12 1.66
    2 -10 5 12.25 2.07
    2 -10 5 13.28 3.91
    -2 -10 -5 15.48 2.47
    -2 -10 -5 11.14 1.83
    -2 10 -5 11.88 1.8
    2 10 5 13.04 3.13
    -2 10 -5 8.29 2.01
    2 10 5 5.57 1.84
    4 -10 5 15.1 2.48
    -4 -10 -5 18 2.46
    -4 -10 -5 16.08 2.56
    4 -10 5 19.06 2.71
    -4 10 -5 17.15 1.91
    4 10 5 21.91 3.14
    -4 10 -5 16.39 2.45
    6 -10 5 19.59 2.89
    -6 -10 -5 18.78 2.48
    -6 -10 -5 20.46 2.73
    6 -10 5 18.79 3.09
    -6 10 -5 24.41 3.19
    6 10 5 16.88 2.95
    -6 10 -5 19.62 2.45
    -6 10 -5 19.89 2.76
    8 -10 5 3.31 1.88
    -8 -10 -5 1.06 1.23
    -8 -10 -5 1.01 1.7
    8 -10 5 1.17 2.35
    8 10 5 -0.4 2.31
    -8 10 -5 0.31 1.61
    -8 10 -5 -0.27 1.85
    -8 10 -5 0.14 1.64
    10 -10 5 17.89 2.43
    -10 -10 -5 12.75 1.8
    -10 -10 -5 10.24 1.57
    -10 10 -5 10.07 1.93
    -10 10 -5 11.03 2.22
    -10 10 -5 20.12 3.87
    11 -11 -5 -0.52 1.97
    -11 -11 5 -0.9 0.96
    -11 11 5 1.27 2.53
    -11 11 5 -1.39 2.25
    -11 11 5 -3.78 4.7
    9 -11 -5 3.78 1.84
    -9 -11 5 2.17 1.29
    -9 11 5 3 2.07
    -9 11 5 4.56 2.42
    -9 11 5 3.71 2.31
    7 -11 -5 4.06 1.82
    -7 11 5 4.96 2.08
    -7 11 5 7.45 2.4
    -7 11 5 7.35 1.96
    5 -11 -5 2.32 1.77
    -5 -11 5 1.04 1.2
    -5 -11 5 2.06 1.77
    5 -11 -5 0.55 1.29
    -5 11 5 4.24 2.21
    -5 11 5 2.49 1.44
    3 -11 -5 8.28 1.67
    -3 -11 5 5.22 1.39
    3 -11 -5 6.5 1.5
    -3 -11 5 5.18 1.66
    -3 11 5 4.26 1.39
    -3 11 5 4.46 2.07
    1 -11 -5 2.52 1.38
    -1 -11 5 -0.27 1.37
    -1 -11 5 0.82 1.26
    -1 11 5 -0.94 1.23
    -1 11 5 4.41 2.22
    -1 -11 -5 9.95 2.07
    1 -11 5 9.29 1.71
    1 -11 5 -0.57 2.9
    -1 -11 -5 6.1 1.62
    1 11 5 7.7 1.73
    1 11 5 8.13 2.92
    -1 11 -5 5.75 1.32
    -1 11 -5 3.51 2.32
    3 -11 5 7.82 1.97
    3 -11 5 5.43 1.57
    -3 -11 -5 5.46 1.48
    -3 11 -5 6.66 1.36
    -3 11 -5 6.46 2.03
    3 11 5 6.07 2.03
    -5 -11 -5 3.47 1.59
    5 -11 5 3.4 1.89
    -5 -11 -5 1.48 1.29
    5 -11 5 5.81 1.82
    5 11 5 3.97 2.6
    -5 11 -5 2.62 1.5
    -5 11 -5 4.15 1.72
    -5 11 -5 2.6 1.88
    -7 -11 -5 1.7 1.52
    7 -11 5 2.84 1.8
    -7 -11 -5 0.6 1.37
    7 -11 5 2.63 1.96
    -7 11 -5 -0.07 1.5
    -7 11 -5 1.26 1.66
    7 11 5 0.84 2.61
    -7 11 -5 0.61 1.94
    -9 -11 -5 7.48 1.6
    -9 -11 -5 6.82 1.58
    9 -11 5 6.38 2.06
    -9 11 -5 7.56 2.11
    -9 11 -5 5.12 2.36
    9 11 5 4.6 2.84
    -11 -11 -5 1.38 1.36
    -11 -11 -5 3.36 1.58
    -11 11 -5 -3.43 2.47
    -11 11 -5 2.16 2.04
    10 -12 -5 2.97 2.14
    -10 -12 5 4.02 1.24
    -10 12 5 5.46 2.5
    -10 12 5 5.5 2.75
    -8 -12 5 -0.32 1.05
    8 -12 -5 1.63 1.86
    -8 12 5 1.23 2.72
    -8 12 5 -1.17 2.07
    -8 12 5 -0.53 1.8
    -6 -12 5 3.3 1.38
    -6 -12 5 4.77 2.63
    6 -12 -5 5.05 1.91
    -6 12 5 3.65 2.09
    -6 12 5 7.26 3.22
    -6 12 5 6.45 1.79
    -4 -12 5 3.96 1.42
    4 -12 -5 1.61 1.73
    -4 -12 5 3.81 1.78
    4 -12 -5 3.18 1.36
    -4 12 5 9.29 1.77
    -4 12 5 3.02 2.2
    -2 -12 5 21.35 3.16
    -2 -12 5 22.44 2.72
    2 -12 -5 23.12 2.77
    -2 12 5 25.46 2.74
    -2 12 5 22.36 3.24
    0 -12 -5 -0.13 1.49
    0 -12 5 -0.19 1.28
    0 -12 -5 2.87 1.65
    2 -12 5 2.08 1.46
    -2 -12 -5 6.87 1.71
    -2 -12 -5 1.61 2.46
    -2 12 -5 4.18 1.59
    2 12 5 4.29 2.21
    -2 12 -5 6.46 2.78
    -4 -12 -5 -0.75 1.82
    -4 -12 -5 4.87 1.63
    4 -12 5 3.61 1.52
    -4 12 -5 2.36 2
    -4 12 -5 4.63 1.91
    4 12 5 3.76 2.56
    -4 12 -5 4.15 1.57
    -6 -12 -5 1.82 1.52
    6 -12 5 7.56 2.1
    -6 -12 -5 4.23 1.56
    -6 12 -5 6.42 1.87
    6 12 5 5.66 2.88
    -6 12 -5 3.44 1.56
    -6 12 -5 4.79 2.01
    -8 -12 -5 6.67 1.63
    -8 -12 -5 6.41 1.56
    8 -12 5 9.9 2.3
    8 12 5 4.05 3.3
    -8 12 -5 8.89 1.98
    -8 12 -5 6.83 1.8
    -8 12 -5 8.16 2.18
    -10 -12 -5 3.8 1.45
    -10 -12 -5 6.47 1.84
    -10 12 -5 6.38 2.02
    -10 12 -5 6.1 2.44
    9 -13 -5 9.02 2.15
    -9 -13 5 15.61 2.47
    -9 13 5 13.16 3.14
    -9 13 5 10.56 2.32
    7 -13 -5 -1.89 1.83
    -7 -13 5 0.58 1.31
    -7 13 5 2.29 1.81
    -7 13 5 -1.62 2.12
    -5 -13 5 70.16 4.31
    -5 -13 5 56 4.5
    -5 13 5 69.51 3.87
    -5 13 5 63.06 4.79
    -3 -13 5 31.96 3.64
    -3 13 5 33.84 3.1
    -1 -13 5 20.86 2.69
    -1 -13 5 14.52 2.46
    1 -13 -5 20.49 2.88
    1 -13 -5 21.34 3.15
    -1 13 5 22.68 3.11
    -1 13 5 23.93 3.77
    1 13 -5 23.48 2.8
    1 -13 5 21.7 2.71
    -1 13 -5 24.52 2.91
    1 13 5 20.26 2.56
    -3 -13 -5 2.18 1.6
    3 -13 5 -0.56 1.7
    -3 13 -5 0.92 1.59
    3 13 5 0.84 2.48
    -3 13 -5 0.04 2.12
    -3 13 -5 2.8 2.89
    -5 -13 -5 1.72 2.06
    5 -13 5 2.99 1.69
    -5 -13 -5 2.87 1.64
    5 13 5 4.2 3.16
    -5 13 -5 1.99 1.49
    -5 13 -5 5 1.9
    -5 13 -5 2.32 2.28
    -7 -13 -5 25.84 3.52
    -7 -13 -5 19.77 2.97
    7 -13 5 25.43 2.63
    -7 13 -5 26.17 2.92
    -7 13 -5 20.2 3
    -7 13 -5 22.62 2.53
    -9 -13 -5 3.21 1.91
    -9 -13 -5 11.63 2.48
    -9 13 -5 7.46 2.3
    -9 13 -5 2.57 2.31
    -8 14 5 12.73 2.66
    -8 14 5 17.69 2.51
    -6 -14 5 22.28 3.06
    -6 14 5 28.35 2.89
    -6 14 5 23.8 3.38
    -4 -14 5 52.72 4.05
    -4 -14 5 50.25 3.93
    4 -14 -5 43.05 3.53
    -4 14 5 46.69 4.93
    -4 14 5 51 3.47
    2 -14 -5 46.27 3.62
    -2 -14 5 31.25 5.03
    -2 -14 5 41.31 3.42
    -2 14 5 50.96 4.83
    -2 14 5 57.13 3.62
    0 -14 -5 30.49 3.17
    0 -14 5 30.7 3.18
    0 14 5 32.09 3.58
    0 14 -5 31.67 3.76
    2 -14 5 17.6 2.85
    -2 -14 -5 12.33 2.04
    -2 14 -5 18.25 2.18
    2 14 5 8.48 2.53
    -2 14 -5 10.99 2.84
    -4 -14 -5 1.6 1.88
    4 -14 5 0.82 1.39
    4 14 5 0.59 3.35
    -4 14 -5 -1.78 1.45
    -4 14 -5 -0.29 2.17
    6 -14 5 0.67 1.55
    -6 14 -5 -2.39 2.05
    -6 14 -5 1.45 2.56
    -7 -15 5 -1.55 1.7
    -7 15 5 3.83 2.05
    -5 -15 5 44.1 4.24
    -5 15 5 41.56 4.26
    -5 15 5 42.8 3.33
    -3 -15 5 19.07 2.36
    -3 15 5 21.76 5.18
    -3 15 5 15.32 2.09
    -1 -15 5 6.15 1.83
    -1 15 5 4.99 1.93
    1 -15 5 10.05 1.65
    3 -15 5 2.71 1.34
    -3 15 -5 2.25 1.88
    3 15 5 0.27 3.75
    5 -15 5 0.95 1.31
    -5 15 -5 3.72 1.63
    -4 16 5 5.18 1.68
    -2 -16 5 3.24 2.4
    -2 16 5 -2.16 1.63
    0 -16 5 20.27 2.7
    0 16 5 14.35 2.36
    2 -16 5 2.33 1.45
    -2 16 -5 -3.39 1.97
    16 0 -6 1.11 1.78
    -14 0 6 19.86 2.94
    14 0 -6 21.21 2.91
    14 0 -6 15 2.69
    14 0 -6 27.95 2.61
    14 0 -6 22.58 2.7
    -14 0 6 24.5 2.67
    12 0 -6 55.08 3.65
    -12 0 6 60.21 3.11
    -12 0 6 59.03 4.35
    12 0 -6 59.75 4.12
    12 0 -6 55.97 3.31
    10 0 -6 113.19 4.91
    10 0 -6 110.89 4.51
    -10 0 6 110.92 5.16
    10 0 -6 108.16 4.98
    -10 0 6 110.56 4.3
    -8 0 6 91.86 3.54
    -8 0 6 90.3 4.09
    8 0 -6 95.39 3.73
    8 0 -6 90.43 4.16
    8 0 -6 92.65 4
    -6 0 6 34.68 1.84
    6 0 -6 33.46 1.74
    -6 0 6 37.17 1.88
    -6 0 6 37.07 3.5
    6 0 -6 33.01 2.18
    6 0 -6 37.08 1.91
    6 0 -6 36.44 2.07
    -6 0 6 36.41 2.28
    6 0 -6 33.94 2.42
    4 0 -6 120.35 4.14
    4 0 -6 117.84 4.13
    4 0 -6 125.14 3.94
    4 0 -6 118.36 4.26
    -4 0 6 106.12 4.2
    -2 0 6 193.69 6.11
    -2 0 6 191.01 6.53
    2 0 -6 199.87 6.5
    2 0 -6 200.54 6.07
    0 0 6 11.31 0.82
    0 0 -6 9.4 0.79
    0 0 6 9.44 0.55
    -2 0 -6 323.2 9.71
    2 0 6 324.32 10.39
    2 0 6 304.82 10.05
    -2 0 -6 315.67 10.3
    2 0 6 311.83 10.15
    4 0 6 115.19 4.64
    -4 0 -6 108.25 4.14
    -4 0 -6 110.41 4.22
    -4 0 -6 114.59 4.09
    6 0 6 69.66 3.09
    6 0 6 64.22 3.48
    6 0 6 65.4 3.47
    6 0 6 67.02 3.4
    -6 0 -6 65.89 3.38
    -6 0 -6 62.34 3.27
    -6 0 -6 66.77 2.99
    -8 0 -6 -3.45 2.81
    8 0 6 1.6 1.17
    8 0 6 0.03 1.41
    -8 0 -6 1.48 2.65
    -8 0 -6 3.17 1.39
    8 0 6 1.85 1.53
    -8 0 -6 2.88 1.25
    -8 0 -6 1.84 2.02
    8 0 6 1.5 1.78
    10 0 6 -0.33 1.53
    -10 0 -6 -0.76 0.93
    10 0 6 -0.84 1.83
    10 0 6 1.56 1.29
    -10 0 -6 -0.02 1.5
    12 0 6 2.76 1.98
    12 0 6 1.18 1.92
    -12 0 -6 5.06 1.32
    12 0 6 3.16 1.67
    -12 0 -6 6.92 2.12
    12 0 6 6.18 2.86
    -14 0 -6 22.87 2.64
    14 0 6 23.35 3.62
    14 0 6 23.57 3.16
    14 0 6 23.45 3.05
    15 -1 -6 50.63 3.8
    15 -1 -6 51.65 4.45
    -15 1 6 47.67 4.75
    -15 1 6 59.05 3.54
    15 1 -6 51.28 6.12
    -13 -1 6 -1.88 2.47
    13 -1 -6 0.32 1.36
    13 -1 -6 1.18 1.96
    -13 -1 6 -1.74 1.41
    13 -1 -6 -1.16 1.59
    -13 1 6 -1.39 2.04
    13 1 -6 0.48 1.33
    -13 1 6 -0.17 1.26
    13 1 -6 2.36 2.33
    13 1 -6 -0.35 1.65
    11 -1 -6 76.34 3.55
    -11 -1 6 77.49 4.55
    11 -1 -6 80.26 4.23
    11 -1 -6 71.74 3.96
    -11 -1 6 71.17 3.31
    11 1 -6 73.51 3.57
    -11 1 6 69.01 3.35
    11 1 -6 72.6 3.94
    -11 1 6 77.28 4.36
    11 1 -6 74.96 4.23
    -9 -1 6 37.61 2.08
    -9 -1 6 34.91 2.78
    9 -1 -6 38.18 2.68
    -9 -1 6 39.34 3.58
    9 -1 -6 40.22 2.76
    9 -1 -6 38.46 2.3
    -9 1 6 39.84 2.18
    9 1 -6 39.32 2.63
    9 1 -6 33.61 2.86
    -9 1 6 34.83 3.71
    -9 1 6 39.17 2.93
    9 1 -6 33.99 2.2
    -7 -1 6 22.91 2.82
    -7 -1 6 23.25 1.5
    7 -1 -6 21.42 2.76
    -7 -1 6 18.15 2.89
    7 -1 -6 21.52 1.64
    7 -1 -6 20.54 1.9
    -7 -1 6 22.68 2.04
    7 1 -6 22.01 1.7
    -7 1 6 24.79 3.05
    -7 1 6 21.25 1.54
    7 1 -6 22.06 2.3
    -7 1 6 19.42 1.84
    -7 1 6 20.16 2.09
    7 1 -6 22.8 2.48
    5 -1 -6 3.25 1.2
    5 -1 -6 2.46 0.73
    5 -1 -6 2.41 0.58
    5 -1 -6 4.92 1.09
    -5 -1 6 2.89 0.6
    -5 1 6 3.67 0.7
    -5 1 6 3.11 1.46
    5 1 -6 2.03 0.5
    5 1 -6 2.9 0.67
    -3 -1 6 1.1 0.47
    3 -1 -6 0.18 0.35
    3 -1 -6 -0.01 0.34
    3 -1 -6 0.03 0.87
    -3 -1 6 -0.42 1.05
    -3 -1 6 1.29 0.73
    3 -1 -6 0.88 0.73
    3 1 -6 0.07 0.24
    -3 1 6 -0.93 1.05
    3 1 -6 0.16 0.32
    -3 1 6 0.05 0.78
    -3 1 6 0.38 0.5
    -3 1 6 -0.32 0.3
    1 -1 -6 0.98 0.39
    -1 -1 6 1.87 0.43
    1 -1 -6 1.22 0.29
    -1 -1 6 1.41 0.2
    -1 1 6 1.15 0.42
    -1 1 6 0.93 0.27
    1 1 -6 1.09 0.4
    1 -1 6 147.74 5.2
    -1 -1 -6 145.91 5.15
    -1 1 -6 150.45 5.16
    1 1 6 153.69 5.24
    1 1 6 158.6 4.85
    -3 -1 -6 207.7 6.48
    3 -1 6 212.86 7.04
    3 -1 6 206.8 7.28
    3 -1 6 204.17 6.85
    -3 -1 -6 213.02 7.03
    -3 -1 -6 223.76 7.18
    -3 1 -6 208.98 6.76
    -3 1 -6 205.62 6.88
    3 1 6 217.75 7.31
    -3 1 -6 211.86 7.16
    -5 -1 -6 602.86 19.7
    -5 -1 -6 620.94 20.17
    5 -1 6 625.81 19.72
    5 -1 6 617.94 19.38
    -5 -1 -6 641.55 18.73
    5 -1 6 650.71 18.98
    5 -1 6 616.96 19.39
    -5 1 -6 569.79 20.13
    5 1 6 637.88 19.45
    5 1 6 644.01 19.48
    -5 1 -6 647.21 19.28
    -5 1 -6 644.63 18.69
    5 1 6 619.04 19.07
    5 1 6 614.04 20.53
    7 -1 6 10.33 1.87
    7 -1 6 7.86 1.57
    7 -1 6 12.13 1.7
    -7 -1 -6 10.08 1.56
    7 -1 6 10.18 1.62
    -7 -1 -6 11.96 1.52
    -7 -1 -6 5.31 1.86
    -7 1 -6 11.05 1.82
    7 1 6 8.84 1.71
    7 1 6 11.17 1.47
    7 1 6 11.71 1.81
    -7 1 -6 9.07 1.86
    -7 1 -6 10.27 2.04
    -7 1 -6 11.17 1.53
    -7 1 -6 10.05 1.72
    9 -1 6 122.52 5.01
    -9 -1 -6 120.95 5.01
    9 -1 6 123.81 5.58
    9 -1 6 121.48 5.21
    -9 -1 -6 125.64 5.25
    9 -1 6 115.59 5.56
    -9 1 -6 120.67 5.01
    -9 1 -6 123.33 5.43
    9 1 6 119.76 5.04
    9 1 6 119.11 5.8
    -9 1 -6 116.3 5.98
    9 1 6 125.82 5.72
    9 1 6 121.83 5.68
    11 -1 6 7.15 1.97
    -11 -1 -6 6.59 1.81
    11 -1 6 8.31 2.14
    11 -1 6 5.67 2.27
    11 -1 6 6.53 1.73
    -11 -1 -6 5.22 1.19
    -11 1 -6 8.8 2.13
    11 1 6 11.94 2.38
    -11 1 -6 7.02 1.43
    11 1 6 8.15 2.55
    11 1 6 7.75 1.77
    13 -1 6 12.55 3.39
    -13 -1 -6 7.45 1.52
    13 -1 6 9.52 2.46
    -13 -1 -6 7.67 1.77
    13 -1 6 5.06 2.37
    13 -1 6 6.28 2.16
    -13 1 -6 5.75 1.38
    13 1 6 7.19 4.09
    13 1 6 6.49 1.82
    13 1 6 8.84 2.31
    13 1 6 6.04 1.97
    14 -2 -6 5.74 1.68
    14 -2 -6 8.37 2.29
    14 -2 -6 4.4 1.98
    14 -2 -6 3.41 1.89
    -14 2 6 4.19 1.38
    14 2 -6 8.37 2.07
    14 2 -6 6.82 1.52
    14 2 -6 6.12 3.38
    -14 2 6 4.89 2.32
    12 -2 -6 3.88 2.05
    -12 -2 6 0.99 1.4
    12 -2 -6 -1 1.44
    12 -2 -6 1.17 1.4
    -12 -2 6 2.77 2.35
    12 2 -6 -1.08 2.05
    -12 2 6 0.99 1.22
    12 2 -6 1.5 1.41
    12 2 -6 -1.88 1.74
    -12 2 6 2.43 1.92
    10 -2 -6 13.66 1.91
    10 -2 -6 16.21 2.17
    -10 -2 6 11.63 1.79
    -10 -2 6 15.47 2.34
    -10 -2 6 16.13 1.76
    10 -2 -6 16.84 1.85
    10 2 -6 14.33 1.81
    10 2 -6 16.66 2.05
    10 2 -6 10.97 1.98
    -10 2 6 4.82 3.2
    -10 2 6 11.01 1.94
    -10 2 6 13.82 1.73
    -8 -2 6 1.53 1.37
    8 -2 -6 0.66 0.82
    8 -2 -6 -0.05 1.05
    -8 -2 6 -0.73 1.6
    8 -2 -6 1.1 1.14
    -8 -2 6 0.75 0.78
    -8 -2 6 -0.28 1.18
    -8 2 6 0.23 1.74
    -8 2 6 1.05 1.23
    8 2 -6 0.8 0.91
    -8 2 6 2.17 0.89
    8 2 -6 1.49 1.2
    -8 2 6 0.77 1.59
    8 2 -6 0.63 1.52
    -6 -2 6 1.39 1.2
    6 -2 -6 1.5 0.77
    -6 -2 6 1.02 0.64
    6 -2 -6 0.93 0.9
    6 -2 -6 1.11 0.95
    6 -2 -6 0.83 1
    -6 -2 6 0.31 1.19
    -6 2 6 0.71 0.74
    -6 2 6 0.81 0.74
    -6 2 6 1.25 1.09
    -6 2 6 1.39 1.45
    -6 2 6 0.91 1.4
    6 2 -6 1.08 0.92
    6 2 -6 1 1.15
    6 2 -6 2.2 1.66
    6 2 -6 0.49 0.9
    -4 -2 6 50.55 2.1
    4 -2 -6 47.88 2.1
    -4 -2 6 54.03 2.14
    4 -2 -6 50.43 2.08
    -4 -2 6 49.92 1.97
    4 -2 -6 49.16 2.49
    4 2 -6 48.17 1.96
    -4 2 6 47.84 2.27
    -4 2 6 46.3 2.44
    -4 2 6 48.32 2.1
    -4 2 6 47.86 2.15
    -4 2 6 47.6 2.32
    4 2 -6 55.2 1.84
    2 -2 -6 140.05 4.7
    2 -2 -6 131.84 4.45
    -2 -2 6 138.81 4.61
    2 -2 -6 143.36 4.45
    2 2 -6 126.28 4.56
    -2 2 6 132.44 5.01
    -2 2 6 141.72 4.8
    -2 2 6 126.39 4.69
    -2 2 6 139.08 4.48
    0 -2 6 2.43 0.48
    0 -2 6 3.14 0.28
    0 -2 -6 2.97 0.53
    0 2 6 3.39 0.62
    0 2 -6 2.96 0.51
    0 2 6 2.28 0.39
    -2 -2 -6 3.38 0.56
    -2 -2 -6 3.75 1
    2 -2 6 4.01 0.72
    2 -2 6 3.3 0.82
    2 -2 6 2.98 1.27
    2 -2 6 3.3 1.29
    -2 -2 -6 3.07 0.98
    -2 2 -6 3.41 0.58
    2 2 6 3.97 0.85
    2 2 6 3.97 0.6
    2 2 6 4.52 1.29
    -2 2 -6 2.7 1.1
    2 2 6 3.29 0.99
    4 -2 6 50.68 2.79
    4 -2 6 50.11 2.41
    -4 -2 -6 45.89 2.93
    -4 -2 -6 47.63 2.28
    4 2 6 49.73 2.51
    -4 2 -6 47.4 2.22
    -4 2 -6 49.02 2.33
    -4 2 -6 47.16 2.43
    4 2 6 46.09 2.81
    4 2 6 49.65 2.86
    6 -2 6 260.01 9.07
    6 -2 6 263.8 8.83
    -6 -2 -6 269.39 9.03
    6 -2 6 267.69 8.68
    6 -2 6 274.13 9.27
    -6 -2 -6 254.93 9.26
    -6 -2 -6 257.53 8.61
    -6 2 -6 255.86 9.39
    -6 2 -6 276.76 9.04
    -6 2 -6 254.38 8.71
    -6 2 -6 272.34 8.62
    6 2 6 259.39 9.2
    6 2 6 268.56 8.94
    6 2 6 269.22 9.19
    8 -2 6 4.04 1.6
    -8 -2 -6 5.95 1.4
    8 -2 6 5.16 1.38
    -8 -2 -6 7.56 1.59
    8 -2 6 7.14 1.58
    8 -2 6 6.34 1.75
    8 2 6 3.45 1.66
    -8 2 -6 7.37 1.81
    -8 2 -6 7.3 1.98
    8 2 6 7.84 1.79
    -8 2 -6 5.78 2.06
    -8 2 -6 7.69 1.58
    8 2 6 6.63 1.51
    -10 -2 -6 20.31 1.82
    10 -2 6 20.53 2.94
    10 -2 6 20.12 2.79
    10 -2 6 25.29 2.59
    10 -2 6 21.2 2.6
    -10 -2 -6 23.04 2.63
    -10 2 -6 23.51 3.23
    10 2 6 18.85 2.61
    10 2 6 22.37 2.94
    -10 2 -6 11.7 2.75
    -10 2 -6 18.62 2.36
    12 -2 6 -0.41 2.16
    12 -2 6 1.62 1.92
    12 -2 6 0.65 2.49
    12 -2 6 1.85 1.99
    -12 -2 -6 0.45 1.6
    -12 -2 -6 2.06 1.34
    12 2 6 1.46 1.48
    12 2 6 5.58 3.07
    -12 2 -6 1.39 1.27
    12 2 6 3.09 1.86
    12 2 6 1.78 1.98
    -14 -2 -6 4.63 1.82
    14 -2 6 2.39 2.38
    14 -2 6 -0.59 2.01
    -14 2 -6 0.44 1.34
    14 2 6 3.75 2.23
    14 2 6 0.67 1.85
    14 2 6 1.08 2.37
    15 -3 -6 6.6 2.23
    15 -3 -6 2.96 2.06
    -15 3 6 1.99 2.4
    15 3 -6 4.88 1.49
    15 3 -6 2.7 1.58
    -15 3 6 3.02 1.63
    13 -3 -6 0.51 1.8
    13 -3 -6 1.21 1.64
    13 -3 -6 4.61 1.77
    13 -3 -6 1.96 1.88
    -13 3 6 2.39 1.39
    13 3 -6 2.61 1.53
    13 3 -6 2.14 2.84
    -13 3 6 2.03 2
    13 3 -6 -1.1 2.02
    -11 -3 6 2.35 1.39
    -11 -3 6 3.71 1.68
    11 -3 -6 5.03 1.52
    11 -3 -6 3.2 1.3
    11 -3 -6 2.27 1.83
    -11 -3 6 4.43 2.38
    11 -3 -6 3.87 1.68
    11 3 -6 4.33 1.75
    -11 3 6 0.05 3.5
    11 3 -6 1.18 2.25
    11 3 -6 4.65 1.24
    -9 -3 6 0.23 1.71
    -9 -3 6 1.61 0.95
    -9 -3 6 0.64 1.15
    -9 -3 6 0.49 1.72
    9 -3 -6 1.14 1.02
    9 -3 -6 0.93 1.28
    9 -3 -6 3.85 1.23
    9 3 -6 0.07 1.33
    9 3 -6 1.06 1.84
    -9 3 6 0.34 1.95
    -9 3 6 1.3 1.34
    9 3 -6 1.05 1.12
    -9 3 6 0.99 0.92
    -9 3 6 1.17 2.64
    7 -3 -6 0.73 0.95
    7 -3 -6 0.82 1.13
    -7 -3 6 2.07 1.96
    -7 -3 6 -0.58 0.98
    -7 -3 6 1.52 1.25
    7 -3 -6 -0.18 0.79
    7 -3 -6 0.53 1.71
    -7 3 6 1.16 1.52
    7 3 -6 1.27 1.74
    -7 3 6 -0.19 0.79
    -7 3 6 0.36 1.11
    7 3 -6 -1.37 1.67
    -7 3 6 -0.94 1.34
    7 3 -6 -0.51 1.29
    7 3 -6 -0.58 0.99
    -7 3 6 0.14 1.1
    5 -3 -6 17.48 1.45
    5 -3 -6 16.34 1.43
    -5 -3 6 18.8 1.91
    5 -3 -6 16.98 1.55
    -5 -3 6 21.41 2.07
    -5 -3 6 22.32 1.17
    5 -3 -6 17.07 1.7
    -5 -3 6 20.03 1.49
    5 -3 -6 16.12 1.3
    5 -3 -6 21.39 1.74
    5 3 -6 19.88 1.11
    -5 3 6 19.2 2.12
    -5 3 6 18.36 1.75
    5 3 -6 18.41 2.02
    -5 3 6 16.88 1.41
    5 3 -6 23.81 2.38
    -5 3 6 17.48 1.55
    -5 3 6 18.03 1.61
    5 3 -6 20.06 1.24
    -3 -3 6 124.44 4.16
    3 -3 -6 122.04 4.44
    3 -3 -6 130 4.34
    3 -3 -6 121.07 4.58
    3 -3 -6 128.18 4.49
    -3 -3 6 130.69 4.3
    3 3 -6 133.98 4.3
    -3 3 6 130.06 4.72
    -3 3 6 118.91 4.59
    -3 3 6 127.04 4.38
    -3 3 6 124.42 4.44
    -1 -3 6 4.07 0.58
    -1 -3 6 5.4 0.87
    1 -3 -6 4.58 0.73
    1 -3 -6 4.38 1.07
    1 -3 -6 4.09 0.96
    -1 3 6 4.08 0.81
    1 3 -6 3.15 0.48
    -1 3 6 6.25 1.48
    -1 3 6 4.5 0.61
    -1 3 6 4.18 0.93
    -1 -3 -6 13.2 1
    1 -3 6 14.32 1.11
    -1 -3 -6 13.71 1.59
    1 -3 6 14.38 0.71
    1 -3 6 14.61 1.27
    -1 3 -6 14.17 0.99
    1 3 6 14.3 0.88
    1 3 6 13.51 1.7
    1 3 6 15.84 1.51
    -1 3 -6 14.62 1.37
    1 3 6 14.01 1.29
    -3 -3 -6 12.26 1.09
    3 -3 6 9.48 1.51
    3 -3 6 9.57 1.16
    3 3 6 12.59 1.75
    3 3 6 10.81 1.63
    3 3 6 12.76 0.97
    -3 3 -6 12.47 1.43
    -3 3 -6 11.48 1.08
    3 3 6 11.49 1.73
    5 -3 6 191.49 6.28
    -5 -3 -6 168.59 6.52
    -5 -3 -6 180.23 6.66
    5 -3 6 177.73 6.8
    5 -3 6 187.02 6.43
    -5 -3 -6 188.02 6.31
    5 -3 6 185.86 6.74
    5 -3 6 185.12 6.68
    -5 3 -6 185.05 6.23
    -5 3 -6 182.89 6.28
    5 3 6 181.39 7.4
    -5 3 -6 190.12 6.77
    5 3 6 179.29 6.85
    -5 3 -6 190.95 6.58
    7 -3 6 9.64 1.66
    7 -3 6 8.4 1.77
    7 -3 6 12.57 1.61
    -7 -3 -6 12.06 1.76
    7 -3 6 12.95 2.01
    7 -3 6 10.78 1.52
    -7 3 -6 11 1.71
    -7 3 -6 16.01 2.57
    7 3 6 12.96 1.89
    -7 3 -6 10.46 1.7
    -7 3 -6 11.15 1.54
    -7 3 -6 13.38 2.21
    -7 3 -6 12.55 1.67
    7 3 6 8.02 1.73
    9 -3 6 4.58 1.79
    9 -3 6 4.01 1.79
    9 -3 6 2.34 1.72
    -9 -3 -6 3.56 1.3
    9 -3 6 3.54 1.57
    -9 3 -6 2.48 1.99
    -9 3 -6 4.1 2.05
    9 3 6 4 1.49
    9 3 6 4.53 2.05
    9 3 6 1.93 1.67
    -9 3 -6 1.93 1.83
    11 -3 6 0.09 2.37
    11 -3 6 3.11 1.91
    11 -3 6 3.86 1.95
    11 -3 6 2.37 2.09
    -11 -3 -6 3.31 1.52
    -11 -3 -6 2.49 1.28
    11 3 6 2.8 2.48
    -11 3 -6 7.68 3.51
    -11 3 -6 1.19 1.14
    11 3 6 1.86 1.55
    11 3 6 2.75 2.01
    -11 3 -6 -0.59 2.87
    -13 -3 -6 0.74 1.5
    13 -3 6 8.43 2.95
    13 -3 6 0.31 2.12
    13 -3 6 -0.06 1.8
    -13 -3 -6 0.95 1.47
    -13 3 -6 -1.5 1.28
    13 3 6 4.37 1.9
    13 3 6 1.42 2.37
    13 3 6 0.92 1.52
    14 -4 -6 -1.88 2.18
    14 -4 -6 -1.51 1.75
    -14 4 6 -0.02 1.44
    -14 4 6 0.96 1.81
    14 4 -6 1.53 1.38
    -12 -4 6 4.97 1.8
    12 -4 -6 5.23 1.83
    12 -4 -6 8.01 2.14
    12 -4 -6 4.68 2.04
    12 -4 -6 7.34 1.89
    -12 4 6 5.5 1.41
    12 4 -6 5.11 3
    -12 4 6 -5.07 4.57
    12 4 -6 5.49 1.59
    12 4 -6 3.76 2.16
    -12 4 6 5.42 2.15
    10 -4 -6 7.45 1.71
    10 -4 -6 7.93 1.62
    -10 -4 6 7.01 1.39
    10 -4 -6 6.56 1.55
    -10 -4 6 5.86 1.92
    -10 -4 6 8.9 2.3
    10 -4 -6 4.87 1.4
    10 4 -6 8.24 2.46
    -10 4 6 9.33 1.92
    10 4 -6 7.32 1.49
    10 4 -6 6.05 1.75
    -10 4 6 7.98 1.41
    -10 4 6 10.34 2.66
    8 -4 -6 15.83 1.85
    8 -4 -6 18.21 2
    8 -4 -6 14.56 1.86
    8 -4 -6 18.75 2.05
    -8 -4 6 16.9 2.26
    -8 -4 6 19.01 2.42
    -8 -4 6 14.06 2.26
    -8 -4 6 14.87 1.69
    8 4 -6 14.34 1.96
    -8 4 6 18.52 1.84
    -8 4 6 19.84 3.09
    8 4 -6 15.76 2.09
    8 4 -6 17.42 2.55
    -8 4 6 13.78 2
    -8 4 6 20.36 3.08
    -8 4 6 16.55 2.11
    6 -4 -6 0.16 1.01
    6 -4 -6 1.87 0.97
    -6 -4 6 -0.36 0.95
    6 -4 -6 1.23 1.07
    -6 -4 6 2.98 1.32
    -6 4 6 0.58 0.89
    -6 4 6 0.72 1.08
    -6 4 6 -0.36 1.11
    6 4 -6 -0.14 1.1
    -6 4 6 1.04 1.21
    6 4 -6 1.84 1.58
    -6 4 6 0.17 0.91
    -4 -4 6 78.51 3.79
    4 -4 -6 82.3 3.28
    4 -4 -6 82.04 3.22
    4 -4 -6 82.82 3.46
    -4 -4 6 81.68 2.68
    4 -4 -6 84.74 3.24
    4 -4 -6 75.68 3.44
    -4 -4 6 85.39 2.67
    -4 -4 6 77.22 2.92
    -4 4 6 82.13 3.28
    -4 4 6 82.92 3.31
    4 4 -6 80.63 2.63
    4 4 -6 82.17 2.88
    4 4 -6 83.42 2.7
    -4 4 6 87.59 3.5
    -4 4 6 80.67 3.31
    -4 4 6 72.9 3.8
    -4 4 6 85.4 3.38
    2 -4 -6 7.49 0.86
    2 -4 -6 7.65 1.12
    2 -4 -6 8.93 0.88
    2 -4 -6 7.78 1.14
    -2 -4 6 8.35 0.96
    -2 -4 6 6.38 0.79
    -2 4 6 8.33 1.15
    2 4 -6 5.67 0.65
    -2 4 6 6.69 0.78
    -2 4 6 9.31 1.48
    0 -4 -6 17.83 1.49
    0 -4 -6 15.47 1.47
    0 -4 6 16.98 1.2
    0 -4 6 14.76 1.35
    0 -4 -6 16.97 1.13
    0 4 6 16.54 1.59
    0 4 6 16.11 0.99
    0 4 6 16.82 1.45
    0 4 6 13.56 2.04
    0 4 -6 16.99 1.03
    -2 -4 -6 195.01 6.18
    2 -4 6 160.77 6.36
    2 -4 6 178.43 5.69
    -2 -4 -6 186.38 6.1
    2 4 6 158.71 6.55
    -2 4 -6 182.82 6.17
    -2 4 -6 183.24 6.17
    2 4 6 184.99 6.35
    2 4 6 185.55 5.96
    2 4 6 160.32 6.11
    -2 4 -6 178.7 5.93
    4 -4 6 1.31 1.64
    -4 -4 -6 0.76 0.94
    -4 -4 -6 2.55 0.97
    4 -4 6 -0.68 1.03
    -4 -4 -6 1.91 1.2
    4 -4 6 1.46 1.33
    -4 -4 -6 -0.53 0.77
    -4 4 -6 0.42 0.77
    4 4 6 2.17 0.76
    -4 4 -6 1.62 0.83
    4 4 6 -1.45 1.48
    4 4 6 -1.28 1.07
    -4 4 -6 3.34 1.31
    4 4 6 2.47 1.53
    6 -4 6 135.43 5.46
    -6 -4 -6 134.12 5
    -6 -4 -6 130.68 5.19
    6 -4 6 130.31 5.52
    6 -4 6 136.06 5.48
    6 -4 6 129.41 4.93
    -6 4 -6 133.26 5.57
    -6 4 -6 129.48 4.93
    -6 4 -6 135.18 5.37
    -6 4 -6 137.19 5.09
    6 4 6 131.37 5.15
    6 4 6 136.12 5.66
    -8 -4 -6 2.45 1.34
    8 -4 6 1.72 1.62
    8 -4 6 -0.92 1.51
    8 -4 6 3.44 1.63
    -8 -4 -6 3.3 1.37
    8 -4 6 3.94 1.84
    8 -4 6 3.15 1.35
    -8 4 -6 0.51 1.43
    -8 4 -6 0.99 1.62
    8 4 6 2.47 1.64
    8 4 6 0.87 1.86
    8 4 6 1.37 1.28
    -8 4 -6 3.27 1.67
    10 -4 6 6.59 2.01
    -10 -4 -6 6.88 1.4
    10 -4 6 5.44 2.23
    -10 -4 -6 6.97 1.69
    10 -4 6 7.62 2.12
    -10 4 -6 4.51 2.3
    10 4 6 6.8 1.83
    -10 4 -6 4.69 1.46
    10 4 6 6.36 2.57
    -10 4 -6 6.59 2.39
    10 4 6 7.83 2.37
    -12 -4 -6 2.59 1.38
    12 -4 6 0.78 2.28
    12 -4 6 1.98 2.4
    12 -4 6 1.95 2.22
    -12 4 -6 -2.6 4.56
    12 4 6 0.28 1.49
    -12 4 -6 2.89 3.38
    12 4 6 -2.38 2.06
    -12 4 -6 -0.19 1.32
    12 4 6 -0.46 3.91
    14 -4 6 5.91 2.4
    -14 -4 -6 6.11 1.64
    14 -4 6 5.37 2.62
    -14 -4 -6 7.96 1.57
    14 4 6 6.57 1.83
    14 4 6 4.03 2.88
    -14 4 -6 6.91 1.58
    14 4 6 10.79 2.68
    15 -5 -6 14.62 2.47
    -15 5 6 7.73 2.15
    15 5 -6 20.01 2.54
    -15 5 6 13.61 1.96
    15 5 -6 13.23 2.12
    13 -5 -6 12.32 2
    13 -5 -6 17.89 2.54
    -13 -5 6 12.95 2.2
    -13 5 6 18.88 2.36
    -13 5 6 12.32 2.15
    13 5 -6 21.58 2.72
    11 -5 -6 54.18 3.56
    11 -5 -6 50.26 3.63
    -11 -5 6 54.86 3.73
    11 -5 -6 53.27 4.14
    11 -5 -6 52.42 3.54
    11 5 -6 42.24 4.51
    -11 5 6 56.44 3.94
    -11 5 6 58.65 3.3
    11 5 -6 51.3 3.29
    -11 5 6 46.43 5.11
    9 -5 -6 21.07 2.37
    9 -5 -6 21.83 2.51
    9 -5 -6 22.51 2.52
    9 -5 -6 21.55 2.4
    -9 -5 6 18.99 2.41
    -9 -5 6 20.79 2.59
    -9 5 6 20.44 2.02
    -9 5 6 16.74 2.48
    -9 5 6 19.7 2.62
    9 5 -6 22.04 2.56
    9 5 -6 16.31 2.38
    -7 -5 6 3.09 2.79
    -7 -5 6 5.91 2.44
    7 -5 -6 1.47 1.14
    -7 -5 6 0.78 0.94
    7 -5 -6 1.44 1.21
    7 -5 -6 1.61 1.19
    7 -5 -6 -0.97 1.17
    -7 5 6 1.43 1.03
    -7 5 6 1.12 1.16
    -7 5 6 3.49 1.52
    -7 5 6 0.91 1.27
    7 5 -6 1.26 1.59
    -7 5 6 1.56 1.46
    -5 -5 6 17.66 1.98
    5 -5 -6 17.18 1.7
    -5 -5 6 20.25 3
    5 -5 -6 18.24 1.81
    -5 5 6 16.7 1.73
    -5 5 6 14.72 2.15
    -5 5 6 15.9 1.83
    5 5 -6 15.58 1.42
    -5 5 6 16.22 1.63
    -5 5 6 17.09 2.08
    5 5 -6 15.35 1.04
    3 -5 -6 1.73 0.93
    3 -5 -6 2.15 0.96
    3 -5 -6 0.95 0.62
    3 -5 -6 0.27 0.72
    -3 5 6 1.23 0.55
    -3 5 6 0.89 1.4
    3 5 -6 1.09 0.36
    -3 5 6 -0.61 0.71
    -3 5 6 0.15 1.25
    -3 5 6 0.44 0.69
    -3 5 6 1.69 1.2
    -1 -5 6 8.7 1.2
    -1 -5 6 8.57 0.93
    1 -5 -6 6.82 0.96
    -1 5 6 8.54 1.45
    1 5 -6 7.34 0.78
    -1 5 6 6.01 0.89
    -1 5 6 6.22 1.02
    -1 5 6 8.44 1.32
    -1 -5 -6 89.59 3.32
    -1 -5 -6 88.17 3.28
    1 -5 6 82.09 3.75
    1 -5 6 95.33 2.85
    -1 -5 -6 84.38 3.59
    1 5 6 82.29 3.51
    1 5 6 80.87 3.61
    -1 5 -6 88.88 3.31
    1 5 6 84.32 3.9
    1 5 6 88.74 3.28
    -1 5 -6 87.36 3.36
    -3 -5 -6 61.21 3.11
    3 -5 6 62.96 3.88
    -3 -5 -6 63.82 2.91
    3 -5 6 63.88 3.91
    3 -5 6 64.81 3.16
    3 -5 6 67.24 2.76
    -3 5 -6 52.02 3.53
    -3 5 -6 66.66 2.88
    3 5 6 66.53 3.47
    3 5 6 68 3.72
    -3 5 -6 65.18 3.1
    3 5 6 61.82 3.06
    3 5 6 69.01 2.83
    5 -5 6 276.79 9.46
    5 -5 6 280.11 9.62
    -5 -5 -6 279.59 9.35
    5 -5 6 263.16 8.85
    -5 -5 -6 289.05 9.03
    5 -5 6 265.29 10.45
    5 5 6 263.95 9.35
    5 5 6 277.43 9.26
    -5 5 -6 286.59 9.11
    5 5 6 277.01 9.54
    -5 5 -6 273.93 9.34
    -5 5 -6 265.16 9.71
    -5 5 -6 275.15 9.01
    7 -5 6 4.95 1.74
    7 -5 6 3.92 1.78
    7 -5 6 3.74 1.18
    7 -5 6 6.62 1.7
    -7 -5 -6 5.78 1.43
    -7 -5 -6 5.9 1.48
    -7 5 -6 5.93 1.53
    -7 5 -6 6.64 2.53
    -7 5 -6 5.63 1.28
    -7 5 -6 4.55 1.58
    7 5 6 3.15 1.72
    7 5 6 4.71 1.44
    9 -5 6 8.55 2.08
    -9 -5 -6 12.05 1.77
    9 -5 6 8.27 1.93
    -9 -5 -6 9.22 1.34
    9 -5 6 8.07 1.95
    9 5 6 10.17 1.73
    9 5 6 10.05 2.16
    9 5 6 11.27 2.76
    -9 5 -6 9.44 2.11
    -9 5 -6 10.62 1.66
    -9 5 -6 10.89 2.32
    11 -5 6 1.07 2.32
    11 -5 6 0.68 1.94
    11 -5 6 1.92 1.94
    -11 5 -6 1.07 2.65
    11 5 6 2.38 3.02
    11 5 6 6.17 2.44
    11 5 6 1.67 1.6
    -11 5 -6 0.95 1.38
    -11 5 -6 4.91 2.54
    -13 -5 -6 17.93 2.35
    13 -5 6 18.98 2.75
    -13 -5 -6 15.81 2.48
    13 -5 6 10.2 2.4
    13 -5 6 21.2 3.24
    13 5 6 12.04 2.98
    14 -6 -6 15.11 2.29
    -14 -6 6 15.83 2.66
    14 6 -6 21.09 2.74
    -14 6 6 21.41 3.14
    -14 6 6 24.86 2.98
    12 -6 -6 55.22 4
    12 -6 -6 49.67 3.66
    -12 -6 6 57.53 4.01
    -12 6 6 53.74 4.02
    -12 6 6 50.41 3.26
    12 6 -6 51.15 3.58
    -12 6 6 48.49 5.84
    -10 -6 6 41.85 3.82
    -10 -6 6 46.19 3.4
    8 -6 -6 75.77 3.71
    -8 -6 6 80.15 4.26
    8 -6 -6 81.04 4
    -8 6 6 82.51 4.47
    -8 6 6 72.28 3.64
    8 6 -6 78.76 4.13
    -8 6 6 82.61 4.12
    -8 6 6 79.34 3.98
    6 -6 -6 -0.77 1.23
    -6 -6 6 0.89 0.94
    -6 -6 6 -1.44 1.86
    6 -6 -6 1.09 1.18
    -6 6 6 0.9 1.03
    -6 6 6 0.64 1.22
    -6 6 6 2.07 1.34
    -6 6 6 0.78 1.14
    -6 6 6 1.61 1.39
    4 -6 -6 3.96 1.13
    -4 -6 6 4.52 1.06
    4 -6 -6 3.87 1.29
    -4 6 6 5.24 1.04
    -4 6 6 3.39 1.26
    4 6 -6 4.92 0.61
    -4 6 6 4.48 1.01
    -4 6 6 5.38 1.35
    -4 6 6 4.25 1.32
    -4 6 6 4.2 1.33
    -2 -6 6 14.46 2.06
    2 -6 -6 16.21 1.74
    -2 -6 6 17.86 2.02
    2 -6 -6 16.69 1.58
    2 -6 -6 20 2.16
    2 -6 -6 18.68 1.48
    -2 6 6 16.87 2.25
    2 6 -6 16.05 1.02
    -2 6 6 16.48 2.22
    -2 6 6 16.7 1.54
    -2 6 6 17.74 1.56
    -2 6 6 16.51 2.04
    -2 6 6 16.28 2.12
    0 -6 6 16.02 2.16
    0 -6 -6 15.51 1.63
    0 -6 -6 16.38 1.32
    0 -6 6 13.93 2.09
    0 -6 -6 15.51 1.61
    0 -6 -6 14.77 2.15
    0 6 -6 16.1 1.19
    0 6 6 16.07 1.9
    0 6 6 13.18 1.34
    0 6 6 16.66 2.34
    0 6 6 17.67 1.7
    2 -6 6 158.5 6.62
    -2 -6 -6 162.82 5.96
    -2 -6 -6 165.07 5.36
    2 -6 6 160.52 5.29
    2 -6 6 165.16 5.99
    -2 6 -6 163.22 5.56
    2 6 6 156.05 5.71
    -2 6 -6 154.75 5.74
    -2 6 -6 151.07 5.77
    2 6 6 165.05 5.73
    2 6 6 154.97 6.17
    4 -6 6 16.01 2.15
    4 -6 6 19.22 2.2
    4 -6 6 23.26 1.65
    -4 -6 -6 23.34 2.2
    4 -6 6 23.11 2.3
    4 -6 6 21.28 2.46
    4 -6 6 22.09 2.49
    -4 -6 -6 23.54 2.12
    -4 6 -6 21.92 2.13
    4 6 6 23.87 2.1
    -4 6 -6 24.24 2.08
    -4 6 -6 22.53 1.73
    -6 -6 -6 76.85 3.65
    6 -6 6 76.63 3.42
    6 -6 6 73.79 4.21
    -6 -6 -6 81.65 3.7
    6 -6 6 81.1 4.14
    6 -6 6 74.75 4.56
    6 -6 6 77.25 4.26
    6 6 6 73.77 3.71
    6 6 6 78.55 4.5
    -6 6 -6 73.55 4.65
    -6 6 -6 77.14 3.97
    -6 6 -6 79.31 3.47
    8 -6 6 14.61 2.41
    8 -6 6 13.31 2.25
    -8 -6 -6 17.17 2.4
    8 -6 6 18.89 2.62
    -8 6 -6 18.62 2.42
    -8 6 -6 11.04 1.72
    8 6 6 19.62 2.49
    8 6 6 16.9 2.69
    -8 6 -6 17.97 2.28
    -8 6 -6 17.45 2.39
    10 -6 6 6.5 2.04
    10 -6 6 7.34 2.23
    10 -6 6 4.86 2.34
    -10 -6 -6 7.34 1.58
    10 6 6 5.09 3
    -10 6 -6 5.92 1.65
    -10 6 -6 8.28 2.29
    10 6 6 6.4 1.92
    -10 6 -6 4.18 1.97
    10 6 6 8.11 2.85
    12 -6 6 1.88 2.29
    12 -6 6 1.03 2.53
    -12 -6 -6 2 1.35
    -12 -6 -6 1.53 1.13
    12 -6 6 1.75 2.33
    -12 6 -6 0.43 1.46
    -12 6 -6 2.24 2.69
    -12 6 -6 -0.35 3.49
    12 6 6 -0.17 1.49
    13 -7 -6 1.63 1.97
    -13 -7 6 0.4 1.57
    -13 7 6 1.98 5.18
    -13 7 6 0.67 1.91
    -13 7 6 1.29 1.58
    11 -7 -6 59.4 4.3
    -11 -7 6 62.32 4.04
    11 -7 -6 58.13 3.75
    -11 7 6 57.46 4.83
    11 7 -6 50.76 3.86
    -11 7 6 63.95 4.05
    -11 7 6 60.3 3.66
    -9 -7 6 0.28 1.21
    9 -7 -6 0.02 1.44
    9 -7 -6 2.86 1.93
    -9 7 6 -0.68 1.86
    -9 7 6 -1.3 2.03
    -9 7 6 0.49 1.44
    9 7 -6 -1.85 2.01
    -9 7 6 1.4 1.64
    7 -7 -6 80.86 3.76
    7 -7 -6 73.31 3.74
    -7 -7 6 77.35 4.11
    -7 7 6 76.13 4.23
    -7 7 6 72.63 3.7
    -7 7 6 74.85 3.71
    -7 7 6 72.76 3.87
    5 -7 -6 0.82 1.12
    -5 -7 6 0.24 0.86
    5 -7 -6 -0.19 1.38
    -5 -7 6 2.86 1.71
    -5 7 6 -0.02 1.38
    -5 7 6 -0.69 0.92
    -5 7 6 0.82 1.19
    -5 7 6 -0.02 1.3
    -5 7 6 -1.99 1.3
    -3 -7 6 2.22 1.42
    -3 -7 6 1.91 0.97
    3 -7 -6 2.53 1.22
    3 -7 -6 0.5 1.02
    3 -7 -6 0.28 1.22
    -3 7 6 3.18 1.3
    -3 7 6 2.5 2.04
    -3 7 6 1.49 1.4
    -3 7 6 1.75 0.88
    -3 7 6 0.31 1.56
    -3 7 6 0.98 0.91
    1 -7 -6 38.86 2.27
    -1 -7 6 36.33 2.54
    -1 -7 6 35.83 2.6
    -1 7 6 36.1 2.31
    1 7 -6 35.09 1.75
    -1 7 6 36.43 2.19
    1 -7 6 94.72 3.53
    -1 -7 -6 89.65 4.95
    1 -7 6 89.54 4.24
    1 -7 6 93.29 4.73
    -1 -7 -6 93.23 3.57
    1 7 6 97.72 4.13
    1 7 6 91.42 4.07
    -1 7 -6 94.8 3.69
    1 7 6 93.32 4.47
    -1 7 -6 94.56 4.07
    -3 -7 -6 12.31 1.61
    3 -7 6 11.18 1.35
    -3 -7 -6 14.57 1.75
    3 -7 6 14.09 2.12
    3 -7 6 10.86 1.87
    3 7 6 12.64 2.34
    3 7 6 11.8 1.6
    3 7 6 9.6 1.52
    -3 7 -6 9.28 1.58
    -3 7 -6 10.14 1.51
    -3 7 -6 13.59 1.87
    5 -7 6 57.45 4.06
    5 -7 6 56.62 3.29
    -5 -7 -6 57.23 3.22
    -5 -7 -6 58.58 3.09
    -5 7 -6 55.77 3.77
    5 7 6 54.44 3.34
    5 7 6 62.79 4.36
    -5 7 -6 54.06 3.11
    -5 7 -6 55.17 2.86
    -7 -7 -6 10.59 1.63
    7 -7 6 5.98 2.43
    7 -7 6 6.97 2.64
    7 -7 6 5.86 1.71
    7 -7 6 12.21 2.3
    -7 7 -6 10.17 1.87
    -7 7 -6 8.88 1.54
    7 7 6 9.31 2.31
    -7 7 -6 7.25 1.68
    7 7 6 8.62 1.75
    -7 7 -6 9.85 1.81
    9 -7 6 18.92 2.88
    9 -7 6 18.91 3.16
    -9 -7 -6 17.06 2.36
    9 -7 6 22.69 2.89
    -9 7 -6 18.25 2.68
    -9 7 -6 20.82 2.81
    9 7 6 20.76 3.21
    -9 7 -6 18.48 2.33
    -9 7 -6 21.98 3
    9 7 6 18.37 2.99
    9 7 6 14.3 2.09
    11 -7 6 -0.02 3.11
    -11 -7 -6 2.87 1.37
    11 -7 6 2.9 2.12
    11 -7 6 2.48 2.5
    -11 -7 -6 3.51 1.31
    11 7 6 1.91 3.57
    -11 7 -6 4.86 2.26
    -11 7 -6 2.44 2.33
    -11 7 -6 3.69 1.79
    11 7 6 0.13 4.45
    11 7 6 3.58 1.67
    13 -7 6 -3.47 2.82
    -13 -7 -6 1.6 1.45
    -13 -7 -6 1.41 1.25
    13 7 6 -0.19 1.62
    13 7 6 4.64 2.67
    -13 7 -6 3.11 1.9
    14 -8 -6 3.67 2.28
    -14 -8 6 3.47 2.4
    -14 8 6 1.26 2.23
    -14 8 6 -1 1.88
    -12 -8 6 -0.49 1.27
    12 -8 -6 -2.08 1.79
    -12 8 6 0.02 3.04
    -12 8 6 0.34 1.84
    -12 8 6 -0.79 1.69
    10 -8 -6 6.73 2.74
    10 -8 -6 -0.39 1.7
    -10 -8 6 0.96 1.25
    -10 8 6 0.19 1.76
    -10 8 6 1.81 2.28
    -10 8 6 0.61 1.74
    8 -8 -6 19.71 2.37
    8 -8 -6 24.85 2.66
    -8 -8 6 24.87 2.58
    -8 8 6 20.17 3
    -8 8 6 23.25 2.9
    -8 8 6 21.3 2.99
    -8 8 6 19.39 2.74
    6 -8 -6 10.13 1.97
    6 -8 -6 10.29 1.69
    -6 -8 6 6.78 1.99
    -6 -8 6 4.84 1.24
    -6 8 6 10.06 1.46
    -6 8 6 7.35 1.85
    -6 8 6 6.87 1.71
    -6 8 6 8.21 1.9
    -4 -8 6 25.12 2.5
    4 -8 -6 22.28 2.45
    4 -8 -6 20.58 2.18
    4 -8 -6 24.28 2.28
    -4 -8 6 26.18 2.4
    -4 8 6 23.01 2.52
    -4 8 6 21.47 1.89
    -4 8 6 26.94 2.87
    -4 8 6 26.17 2.43
    -4 8 6 21.11 2.66
    2 -8 -6 42.88 2.56
    -2 -8 6 43.61 2.93
    -2 -8 6 41.38 2.96
    2 -8 -6 44.7 2.68
    2 -8 -6 43.32 2.91
    -2 8 6 43.65 2.64
    -2 8 6 42.02 3.05
    -2 8 6 45.67 2.45
    -2 8 6 37.9 3.39
    0 -8 6 5.65 1.75
    0 -8 6 6.66 1.46
    0 -8 -6 4.66 1.26
    0 -8 -6 7.48 1.65
    0 8 6 4.92 1.26
    0 8 -6 5.61 1.69
    0 8 -6 2.72 0.97
    0 8 6 5.83 1.74
    0 8 6 4.54 1.11
    0 8 6 3.11 1.59
    -2 -8 -6 56.38 2.85
    2 -8 6 50.71 3.18
    2 8 6 53.68 3.03
    -2 8 -6 53.38 2.72
    -2 8 -6 52.98 3.03
    -2 8 -6 54.78 3.18
    2 8 6 52.34 3.93
    4 -8 6 5.85 1.56
    -4 -8 -6 8.11 1.89
    -4 -8 -6 7.86 1.54
    4 -8 6 9.98 1.86
    -4 8 -6 7.89 1.96
    4 8 6 4.3 1.65
    4 8 6 7.58 2.52
    -4 8 -6 8.4 1.67
    -4 8 -6 6.12 1.07
    6 -8 6 50.92 3.6
    -6 -8 -6 44.97 3.08
    6 -8 6 46.91 3.46
    6 8 6 42.23 3.31
    6 8 6 46.65 4.74
    -6 8 -6 44.32 4
    -6 8 -6 46.33 2.77
    -6 8 -6 48.59 3.37
    8 -8 6 18.67 3.44
    8 -8 6 11.32 2.82
    -8 -8 -6 17.41 2.48
    8 -8 6 12.07 2.14
    -8 8 -6 19.21 2.7
    -8 8 -6 16.38 2.19
    -8 8 -6 24.74 3.22
    8 8 6 21.1 3.72
    -8 8 -6 19.37 2.68
    8 8 6 14.7 2.19
    -10 -8 -6 5.85 1.54
    10 -8 6 5.36 2.92
    -10 -8 -6 2.19 1.22
    10 -8 6 3.36 1.91
    -10 8 -6 3.68 1.94
    10 8 6 3.07 1.88
    10 8 6 5.92 4.05
    -10 8 -6 4.74 2.04
    -10 8 -6 5.8 2.09
    -12 -8 -6 4.93 1.22
    12 -8 6 12.51 2.68
    -12 -8 -6 5.44 1.38
    -12 8 -6 5.33 2.24
    -12 8 -6 6.89 2.02
    -12 8 -6 4.14 3.22
    12 8 6 6.45 1.76
    13 -9 -6 13.31 2.43
    -13 -9 6 7.31 1.53
    -13 9 6 8.58 2.73
    -13 9 6 4.92 1.83
    -11 -9 6 -0.43 1.23
    11 -9 -6 1.26 1.79
    -11 9 6 0.55 2.07
    -11 9 6 -1.1 2.44
    -11 9 6 0.54 1.98
    9 -9 -6 21.26 2.94
    -9 9 6 27.25 3.89
    -9 9 6 25.16 3.54
    -9 9 6 17.56 2.52
    -9 9 6 15.3 2.42
    -7 -9 6 1.33 1.11
    7 -9 -6 -2.21 2.09
    7 -9 -6 -0.64 1.46
    -7 -9 6 2.27 2.53
    -7 9 6 1.35 1.94
    -7 9 6 1.44 1.39
    -7 9 6 -2.32 1.98
    -7 9 6 2.98 1.83
    -5 -9 6 3.3 1.69
    5 -9 -6 1.09 1.4
    5 -9 -6 1.22 1.33
    -5 -9 6 3.22 1.16
    5 -9 -6 -0.28 1.76
    -5 9 6 1.91 1.78
    -5 9 6 5.6 2.57
    -5 9 6 0.18 1.12
    -5 9 6 0.44 1.51
    3 -9 -6 73.29 3.93
    -3 -9 6 74.99 3.9
    3 -9 -6 69.18 3.46
    -3 -9 6 74.22 3.99
    3 -9 -6 72.17 3.74
    -3 9 6 64.2 4.05
    -3 9 6 68.49 3.34
    -3 9 6 73.05 4.47
    -3 9 6 67.95 4.08
    -1 -9 6 1.3 1.21
    1 -9 -6 2.46 1.24
    1 -9 -6 2.09 1.35
    1 -9 -6 -0.97 1.33
    -1 9 6 -0.34 1.07
    -1 9 6 2.71 1.62
    -1 -9 -6 21.14 2.26
    -1 -9 -6 27.71 3.18
    -1 -9 -6 24.92 2.43
    1 -9 6 25.23 2.53
    1 -9 6 22.07 2.63
    1 -9 6 28.78 3.15
    -1 9 -6 29.42 2.9
    1 9 6 25.32 3.29
    -1 9 -6 28.48 2.86
    1 9 6 22.25 2.38
    -1 9 -6 20.26 2.07
    1 9 6 22.97 2.53
    3 -9 6 29.41 2.81
    3 -9 6 31.86 2.73
    -3 -9 -6 30.99 3.08
    3 -9 6 31.94 5.28
    -3 -9 -6 32.01 2.61
    3 9 6 37.97 4.62
    -3 9 -6 31.1 2.16
    -3 9 -6 32.4 2.74
    3 9 6 28.58 2.88
    5 -9 6 7.05 1.75
    -5 -9 -6 8.78 1.45
    5 -9 6 8.83 1.8
    -5 -9 -6 8.13 1.69
    -5 9 -6 8.11 1.38
    5 9 6 9.81 2.12
    5 9 6 13.41 3.26
    -5 9 -6 8.88 1.79
    7 -9 6 0.6 1.98
    7 -9 6 0.26 1.67
    -7 -9 -6 -1.11 1.28
    -7 -9 -6 -0.46 1.25
    -7 9 -6 -0.73 2.81
    7 9 6 0.67 1.96
    -7 9 -6 -0.65 1.45
    -7 9 -6 1.58 1.69
    -7 9 -6 -0.64 1.52
    -9 -9 -6 0.03 1.24
    -9 -9 -6 0.61 1.13
    9 -9 6 1.54 1.86
    -9 9 -6 -1.25 1.67
    -9 9 -6 -1.13 1.72
    9 9 6 -0.57 3.41
    -9 9 -6 -3.47 2.58
    -9 9 -6 1.76 2.3
    9 9 6 2.15 1.95
    -11 -9 -6 0.87 1.1
    -11 -9 -6 -1.98 1.2
    -11 9 -6 1.88 2.75
    11 9 6 -2.04 1.74
    12 -10 -6 14.1 2.31
    -12 -10 6 10.12 1.49
    -12 10 6 14.64 3.01
    -12 10 6 9.22 2.88
    -10 -10 6 28.79 2.92
    10 -10 -6 32.8 3.17
    -10 10 6 37.39 4.68
    -10 10 6 30.92 3.65
    8 -10 -6 0.11 1.54
    -8 10 6 1.89 2.34
    -8 10 6 0.64 1.89
    -8 10 6 0.2 1.8
    -8 10 6 -2.45 2.68
    -6 -10 6 4.41 1.34
    -6 -10 6 4.4 2.18
    -6 10 6 5.46 2.24
    4 -10 -6 2.77 1.48
    -4 -10 6 5.11 1.7
    -4 -10 6 5.75 1.39
    4 -10 -6 2.74 1.42
    4 -10 -6 -0.96 1.99
    -4 10 6 5.59 2.65
    -4 10 6 3.4 1.88
    -4 10 6 2.79 1.28
    2 -10 -6 62.92 3.54
    2 -10 -6 62.9 3.78
    -2 -10 6 64.26 3.94
    -2 -10 6 68.49 3.8
    2 -10 -6 68.71 3.57
    -2 10 6 60.98 3.26
    -2 10 6 63.01 4.06
    0 -10 -6 35.01 3.08
    0 -10 -6 33.22 2.78
    0 -10 6 31.62 2.84
    0 10 6 31.61 2.52
    0 10 -6 33.4 2.62
    0 10 6 30.73 3.75
    0 10 -6 35.02 3.94
    2 -10 6 11.46 2.1
    2 -10 6 11.65 1.84
    2 -10 6 9.16 3.79
    -2 -10 -6 11.21 1.82
    2 10 6 8.97 2.86
    -2 10 -6 12.26 2.23
    -2 10 -6 13.73 1.87
    2 10 6 10.85 1.87
    -4 -10 -6 51.77 3.66
    4 -10 6 49.71 3.65
    4 -10 6 51.59 3.41
    -4 -10 -6 51.27 3.23
    -4 10 -6 48.02 2.87
    -4 10 -6 53.75 3.62
    4 10 6 52.17 3.6
    -6 -10 -6 44.95 3.57
    -6 -10 -6 46.26 3.14
    6 -10 6 52.82 3.83
    6 -10 6 48.11 3.64
    6 10 6 57.8 4.06
    -6 10 -6 47.94 3.22
    -6 10 -6 46.98 3.45
    -6 10 -6 52.97 3.95
    -8 -10 -6 4.87 1.48
    -8 -10 -6 5.05 1.34
    8 -10 6 5.63 1.91
    8 -10 6 6.47 2.83
    -8 10 -6 4.65 1.87
    8 10 6 5.02 2.24
    -8 10 -6 1.18 1.52
    -8 10 -6 6.29 1.93
    10 -10 6 4.75 1.93
    -10 -10 -6 7.32 1.52
    -10 -10 -6 4.12 1.21
    -10 10 -6 7.99 2.19
    10 10 6 6.88 2.23
    -10 10 -6 6.3 1.91
    11 -11 -6 23.8 3.39
    -11 -11 6 23.41 2.63
    -11 11 6 20.73 2.72
    -11 11 6 26.28 3.23
    -11 11 6 12.47 4.21
    9 -11 -6 18.58 2.55
    -9 -11 6 13.74 2.37
    -9 11 6 15.06 2.48
    -9 11 6 21.81 3.02
    -9 11 6 17.85 2.87
    -7 -11 6 -0.24 1.24
    7 -11 -6 0.81 1.76
    -7 11 6 1.07 2.61
    -7 11 6 3.51 1.73
    -7 11 6 1.8 2.2
    5 -11 -6 0.53 1.56
    5 -11 -6 1.21 1.29
    -5 -11 6 -1.55 1.61
    -5 -11 6 0.79 1.12
    -5 11 6 -1.22 2.01
    -5 11 6 1.08 1.45
    -5 11 6 -1.35 3.35
    -3 -11 6 24.94 2.97
    3 -11 -6 25.6 2.79
    -3 -11 6 23.78 2.8
    3 -11 -6 30.26 2.72
    -3 11 6 37.25 3.69
    -3 11 6 31.51 2.51
    1 -11 -6 14.76 2.42
    -1 -11 6 14.35 2.05
    -1 -11 6 12.26 2.03
    1 11 -6 13.43 2.07
    -1 11 6 10.91 1.64
    -1 11 6 15.18 2.71
    -1 -11 -6 26.83 2.74
    -1 -11 -6 26.77 3.42
    1 -11 6 27.32 2.62
    1 11 6 36.06 4.79
    1 11 6 31.7 2.88
    -1 11 -6 31.2 2.39
    -1 11 -6 28.41 3.96
    3 -11 6 37.83 3.09
    -3 -11 -6 34.53 2.88
    -5 -11 -6 -2.64 1.32
    5 -11 6 2.17 1.78
    5 -11 6 0.84 1.59
    -5 11 -6 -0.9 1.61
    -5 11 -6 2.44 1.96
    5 11 6 3.42 2.33
    -5 11 -6 0.12 1.28
    7 -11 6 25.93 3.59
    7 -11 6 23.89 3.15
    -7 -11 -6 21.13 3.02
    -7 -11 -6 18.67 2.53
    -7 11 -6 17.13 2.62
    7 11 6 16.22 2.76
    -7 11 -6 14.08 2.11
    -7 11 -6 13.73 1.94
    -9 -11 -6 15.55 2.25
    -9 -11 -6 8.57 1.52
    9 -11 6 9.37 1.99
    -9 11 -6 12.26 2.4
    9 11 6 7.9 2.63
    -9 11 -6 9.61 2.13
    -10 -12 6 20.77 2.58
    10 -12 -6 21.37 2.59
    -10 12 6 21.4 2.96
    -10 12 6 22.19 3.53
    8 -12 -6 6.62 1.86
    -8 -12 6 9.6 1.67
    -8 12 6 7.44 2.34
    -8 12 6 12.17 3.23
    -8 12 6 11.32 2.24
    -6 -12 6 4.27 1.37
    -6 -12 6 -1.94 2.16
    6 -12 -6 3.63 1.67
    -6 12 6 6.29 2.25
    -6 12 6 5.64 1.76
    -4 -12 6 1.45 1.64
    4 -12 -6 2.07 1.76
    -4 12 6 -1.14 2.02
    -4 12 6 1.51 1.52
    -2 -12 6 34.08 3.46
    -2 -12 6 35.26 3.08
    2 -12 -6 33.44 3.08
    -2 12 6 32.17 4.24
    -2 12 6 36.57 3.17
    0 -12 6 7.29 1.75
    0 -12 -6 6.78 1.87
    0 -12 -6 6.93 1.56
    0 12 6 10.26 2.08
    0 12 6 6.85 3.14
    0 12 -6 7.01 1.82
    -2 -12 -6 2.92 1.49
    2 -12 6 2.4 1.46
    -2 12 -6 2.2 1.52
    2 12 6 5.74 2.12
    -2 12 -6 4.42 2.66
    -4 -12 -6 2.93 2.01
    4 -12 6 7.21 1.71
    -4 12 -6 8.33 1.63
    -4 12 -6 7.76 2.26
    -4 12 -6 5.9 1.88
    6 -12 6 35.09 3.53
    -6 -12 -6 32.92 3.51
    -6 -12 -6 36.56 2.98
    6 12 6 32.26 3.35
    -6 12 -6 29.18 3.67
    -6 12 -6 32.02 3.06
    -6 12 -6 31.52 2.85
    -8 -12 -6 1.79 1.42
    8 -12 6 6.2 2.66
    -8 -12 -6 3.41 1.53
    -8 12 -6 4.45 1.74
    -8 12 -6 3.96 2.18
    8 12 6 6.26 2.96
    -8 12 -6 4.07 2.01
    9 -13 -6 -2.75 1.99
    -9 -13 6 -0.41 1.1
    -9 13 6 2.01 2.16
    -9 13 6 4.22 3.73
    -7 -13 6 2.68 1.25
    7 -13 -6 2.54 1.92
    -7 13 6 3.32 1.84
    -7 13 6 2.28 2.21
    -5 -13 6 3.91 1.42
    -5 -13 6 4.61 2.15
    -5 13 6 4.55 1.61
    -5 13 6 2.97 2.27
    -3 -13 6 1.67 1.64
    -3 -13 6 0.6 1.56
    -3 13 6 2.29 1.69
    -3 13 6 1.86 2.66
    -1 -13 6 6.29 2.43
    -1 -13 6 8.14 1.86
    -1 13 6 7.58 3.34
    1 13 -6 15.51 2.48
    -1 13 6 13.28 2.13
    1 13 6 2.97 2
    -1 13 -6 4.31 1.77
    3 -13 6 13.63 2.14
    -3 -13 -6 14.48 1.95
    -3 13 -6 12.54 3.02
    -3 13 -6 15.44 2.03
    3 13 6 13.93 2.63
    -3 13 -6 8.56 2.21
    -5 -13 -6 8.4 1.71
    5 -13 6 7.08 1.71
    -5 13 -6 3.32 1.72
    -5 13 -6 7.59 1.8
    5 13 6 6.97 2.83
    -5 13 -6 7.46 2.52
    7 -13 6 -4.02 1.87
    -7 -13 -6 -0.42 1.48
    -7 -13 -6 1.55 2.31
    7 13 6 0.54 4.01
    -7 13 -6 0.19 2.29
    -8 -14 6 1.34 1.41
    -8 14 6 3.53 2.39
    -8 14 6 -4.81 2.46
    -6 -14 6 -0.27 1.45
    6 -14 -6 0.32 1.8
    -6 14 6 1.72 1.68
    -4 -14 6 -0.97 1.85
    -4 -14 6 0.44 1.65
    4 -14 -6 -2.38 1.63
    -4 14 6 1.28 2.71
    -4 14 6 1.33 1.63
    -2 -14 6 1.54 2.38
    2 -14 -6 7.35 1.82
    -2 -14 6 5.32 1.76
    -2 14 6 6.13 3.72
    -2 14 6 7.32 1.83
    0 -14 6 4.21 1.67
    0 -14 -6 5.23 1.71
    0 14 -6 1.79 3.14
    0 14 -6 6.18 2.24
    0 14 6 4.74 1.96
    -2 -14 -6 3.8 1.6
    2 -14 6 3.25 1.67
    2 14 6 4.13 2.17
    -2 14 -6 -0.28 2.37
    -2 14 -6 1.21 1.68
    -4 -14 -6 8.62 1.8
    4 -14 6 12.57 2
    -4 14 -6 7.8 1.73
    -4 14 -6 4.97 2.29
    -4 14 -6 7.97 3.42
    4 14 6 8.55 3.04
    -6 -14 -6 -0.36 2.11
    6 -14 6 -0.96 1.62
    -6 14 -6 0.85 1.52
    -6 14 -6 2.15 2.72
    -6 14 -6 1.22 1.94
    -5 15 6 -5.53 3.45
    -5 15 6 3.41 1.58
    -3 -15 6 1.92 1.9
    -3 -15 6 -0.61 2.9
    -3 15 6 0.81 1.71
    -3 15 6 5.03 4.87
    -1 -15 6 5.7 1.69
    1 -15 -6 6.52 2.32
    -1 15 6 6.84 1.83
    1 -15 6 3.92 1.41
    1 15 6 3.06 2.08
    -1 15 -6 3.03 2.05
    3 -15 6 33.05 2.8
    -3 15 -6 24.72 2.97
    -3 15 -6 18.7 3.84
    3 15 6 33.14 3.69
    5 -15 6 -2.26 1.5
    -5 15 -6 0.63 1.54
    -4 16 6 -1.84 1.64
    -2 -16 6 2.16 1.94
    -2 16 6 1.35 1.65
    0 -16 6 39.2 3.07
    2 -16 6 5.43 1.55
    -2 16 -6 5.79 2.2
    16 0 -7 -1.8 1.77
    14 0 -7 -1.07 1.76
    -14 0 7 -1.93 1.59
    -14 0 7 -0.61 2.54
    14 0 -7 2.14 1.42
    14 0 -7 -2.37 2.68
    12 0 -7 -0.32 1.6
    12 0 -7 1.17 1.35
    -12 0 7 -0.02 2.02
    12 0 -7 1.8 1.95
    -12 0 7 -0.29 1.16
    -10 0 7 -0.2 1.53
    -10 0 7 -0.01 0.92
    10 0 -7 -1.42 1.04
    10 0 -7 -0.73 1.59
    10 0 -7 1.61 1.29
    -8 0 7 -0.74 0.7
    8 0 -7 1.79 1.38
    -8 0 7 1.68 1.53
    8 0 -7 -0.37 0.83
    8 0 -7 0.21 1.03
    -8 0 7 1.07 1.29
    6 0 -7 -0.19 0.95
    6 0 -7 0.46 0.6
    -6 0 7 0.01 0.66
    6 0 -7 0 0.76
    6 0 -7 0.76 1.27
    6 0 -7 0.88 0.94
    -4 0 7 2.99 1.73
    4 0 -7 0.46 0.73
    4 0 -7 0.5 0.43
    4 0 -7 -0.02 0.42
    2 0 -7 -0.11 0.37
    -2 0 7 -0.44 0.79
    2 0 -7 -0.18 0.27
    -2 0 7 0.87 1.22
    -2 0 7 -0.24 0.52
    -2 0 7 -0.2 0.28
    2 0 -7 -1.16 0.71
    0 0 -7 0.51 0.89
    0 0 -7 -0.03 0.39
    0 0 7 1.86 1.29
    0 0 -7 -0.61 0.71
    0 0 7 0.09 0.54
    0 0 7 -0.15 0.24
    0 0 7 0.44 0.94
    2 0 7 -0.2 0.81
    2 0 7 0.78 0.96
    -2 0 -7 -0.56 0.79
    -2 0 -7 0.12 0.48
    2 0 7 -0.17 0.99
    -2 0 -7 0.99 1.09
    -4 0 -7 0.78 0.73
    -4 0 -7 0.28 0.87
    4 0 7 -0.15 0.87
    -4 0 -7 1.83 1.16
    -4 0 -7 0.2 0.99
    4 0 7 -1.82 1.07
    4 0 7 -1.77 1.61
    -6 0 -7 1.65 1.57
    6 0 7 0.44 1.01
    -6 0 -7 -0.4 0.96
    6 0 7 2.13 1.33
    6 0 7 -1.01 1.18
    -6 0 -7 0.44 1.3
    6 0 7 -0.65 1.34
    -6 0 -7 -0.42 1.33
    8 0 7 -1.16 1.56
    8 0 7 -1.95 1.77
    -8 0 -7 0.88 2.09
    8 0 7 -1.47 1.17
    8 0 7 -0.5 1.49
    -8 0 -7 0.59 1.17
    -8 0 -7 0.89 1.38
    -10 0 -7 -0.8 1.69
    12 0 7 1.13 1.71
    12 0 7 -2.96 1.79
    12 0 7 -0.74 2.61
    12 0 7 -0.88 2
    -12 0 -7 2.55 1.77
    -12 0 -7 -0.35 1.18
    14 0 7 -0.64 2.53
    -14 0 -7 0.72 1.76
    14 0 7 0.88 1.87
    15 -1 -7 11.94 2.94
    15 -1 -7 16.11 2.18
    15 -1 -7 11.21 1.81
    -15 1 7 15.97 2.26
    -15 1 7 8.12 2.5
    13 -1 -7 -0.6 1.97
    13 -1 -7 2.64 1.37
    -13 -1 7 2.04 2.4
    13 -1 -7 0.66 1.77
    13 -1 -7 -1.3 1.46
    -13 -1 7 -3.6 1.42
    13 1 -7 -3.64 1.7
    13 1 -7 0.58 1.29
    13 1 -7 2.06 2.43
    -13 1 7 -1.07 2.15
    -13 1 7 0.1 1.31
    11 -1 -7 -0.15 1.03
    11 -1 -7 1.97 1.33
    11 -1 -7 -0.19 1.67
    -11 -1 7 2.23 1.16
    -11 -1 7 1.79 1.93
    11 1 -7 2.87 1.18
    11 1 -7 3.48 1.49
    -11 1 7 0.78 1.69
    -11 1 7 2.15 1.05
    11 1 -7 4.63 2.03
    9 -1 -7 9.07 1.53
    9 -1 -7 7.34 1.26
    -9 -1 7 7.24 1.77
    9 -1 -7 5.42 1.5
    -9 -1 7 6.2 1.05
    -9 1 7 6.3 1.19
    -9 1 7 1.17 3.12
    -9 1 7 7.11 1.82
    9 1 -7 6.87 1.18
    9 1 -7 8.46 1.6
    9 1 -7 6.97 1.77
    7 -1 -7 13.05 1.69
    7 -1 -7 12.71 1.43
    -7 -1 7 13.02 1.32
    7 -1 -7 9.34 1.94
    -7 -1 7 12.37 1.78
    -7 -1 7 9.76 1.84
    7 1 -7 13.93 1.48
    -7 1 7 13 1.34
    -7 1 7 11.4 2.17
    -7 1 7 11.76 1.75
    7 1 -7 15.95 1.75
    7 1 -7 11.15 1.66
    -7 1 7 12.64 1.75
    7 1 -7 10.86 1.78
    5 -1 -7 69.36 3.07
    5 -1 -7 68.46 2.85
    5 -1 -7 72.77 2.84
    -5 -1 7 72.09 2.83
    -5 -1 7 70.36 2.73
    5 1 -7 71.48 3.12
    5 1 -7 71.28 2.82
    5 1 -7 72.6 2.68
    5 1 -7 71.15 2.89
    -5 1 7 70.38 3.22
    -5 1 7 68.29 2.88
    3 -1 -7 6.88 0.8
    3 -1 -7 5.26 0.67
    -3 -1 7 6.88 0.95
    -3 -1 7 8.45 1.28
    3 -1 -7 9.01 1.18
    -3 -1 7 6.73 0.97
    3 1 -7 7.59 1.28
    3 1 -7 6.55 0.52
    -3 1 7 4.39 0.85
    -3 1 7 6.87 1.02
    -3 1 7 7.97 1.56
    -3 1 7 7.72 1.34
    -3 1 7 5.89 0.71
    3 1 -7 5.67 0.93
    3 1 -7 6.94 0.72
    1 -1 -7 73.44 2.92
    1 -1 -7 83.47 3.04
    -1 -1 7 85.12 2.57
    -1 -1 7 82.9 3.05
    -1 -1 7 85.16 3.05
    1 -1 -7 75.1 3
    1 1 -7 76.25 3.03
    -1 1 7 75.53 3.66
    -1 1 7 81.87 2.75
    1 1 -7 80.66 2.99
    -1 1 7 79.87 3.09
    -1 1 7 81.62 3.26
    -1 -1 -7 11.42 1.38
    1 -1 7 15.59 1.48
    -1 -1 -7 12.76 1.38
    -1 -1 -7 12.24 0.99
    1 -1 7 13.54 1.24
    1 -1 7 14.74 2.18
    1 1 7 13.85 0.81
    -1 1 -7 15.1 1.04
    -1 1 -7 14.39 1.59
    1 1 7 14.45 1.63
    1 1 7 12.7 1.31
    3 -1 7 2.76 1.08
    -3 -1 -7 4.23 0.78
    3 -1 7 3.88 1.01
    -3 -1 -7 5.53 1.07
    -3 1 -7 5.82 1.07
    3 1 7 4.79 1.27
    3 1 7 4.02 1.33
    -3 1 -7 3.84 0.76
    -5 -1 -7 2.04 1.58
    -5 -1 -7 1.08 0.87
    -5 -1 -7 3.22 1.45
    -5 -1 -7 1.28 1.01
    5 -1 7 1.76 1.21
    5 -1 7 1.17 1.21
    5 -1 7 0.3 0.96
    5 -1 7 1.35 1.05
    5 1 7 2.34 1.04
    -5 1 -7 -0.2 0.95
    5 1 7 0.03 1.33
    -5 1 -7 1.31 0.98
    5 1 7 1.21 1.51
    -5 1 -7 -1.55 1.05
    7 -1 7 10.84 1.77
    -7 -1 -7 12.73 1.85
    -7 -1 -7 5.25 2.29
    7 -1 7 9.23 1.89
    -7 -1 -7 6.2 2.15
    7 -1 7 9.4 1.36
    7 -1 7 9.18 1.69
    -7 -1 -7 10.16 1.53
    7 1 7 9.55 1.91
    -7 1 -7 6.93 1.86
    -7 1 -7 7.2 2.11
    7 1 7 10.87 2.18
    -7 1 -7 9.89 1.63
    -7 1 -7 7.53 2.17
    7 1 7 8.55 1.44
    -7 1 -7 9.29 1.52
    7 1 7 10.89 1.9
    9 -1 7 -1.73 1.63
    9 -1 7 0.4 1.63
    9 -1 7 2.97 1.74
    -9 -1 -7 2.24 1.45
    -9 -1 -7 1.02 1.44
    9 -1 7 2.11 1.26
    9 1 7 2.07 1.82
    -9 1 -7 0.05 1.73
    9 1 7 -0.23 1.6
    9 1 7 3.06 2.63
    9 1 7 0.03 1.26
    -9 1 -7 -0.38 1.28
    -9 1 -7 -0.2 2.37
    -9 1 -7 -5.33 2.8
    11 -1 7 3.79 1.93
    -11 -1 -7 5.69 1.76
    11 -1 7 2.48 1.77
    11 -1 7 2.67 1.78
    -11 -1 -7 3.03 1.17
    11 -1 7 6.66 2.29
    11 1 7 2.3 1.96
    11 1 7 2.29 1.52
    -11 1 -7 2.34 1.89
    -11 1 -7 4.15 1.28
    11 1 7 5.32 2.51
    13 -1 7 1.58 3
    13 -1 7 3.96 2.07
    13 -1 7 3.87 2.38
    -13 -1 -7 3.41 1.64
    -13 -1 -7 3.16 1.51
    13 1 7 0.03 2.12
    13 1 7 4.58 1.89
    -13 1 -7 1.66 1.33
    13 1 7 0.92 1.95
    14 -2 -7 -0.52 1.72
    14 -2 -7 -0.25 2.25
    14 -2 -7 -1.8 1.81
    -14 2 7 0.6 1.37
    -14 2 7 -0.98 2.29
    14 2 -7 0.97 1.27
    12 -2 -7 -0.19 1.52
    -12 -2 7 -0.48 1.39
    12 -2 -7 1.12 1.69
    12 -2 -7 0.44 1.32
    -12 -2 7 3.57 2.39
    12 -2 -7 -2.92 1.85
    -12 2 7 1.26 1.2
    12 2 -7 0.58 2.5
    -12 2 7 1.24 1.89
    12 2 -7 0.48 1.3
    12 2 -7 -0.25 1.73
    -10 -2 7 3.88 1.09
    -10 -2 7 4.21 1.88
    10 -2 -7 1.81 1.08
    10 -2 -7 2.27 1.35
    -10 -2 7 2.83 1.78
    10 -2 -7 0.14 1.46
    -10 2 7 1.48 1.04
    10 2 -7 2.35 1.42
    -10 2 7 2.14 1.68
    -10 2 7 2.45 3.3
    10 2 -7 6.19 2.01
    10 2 -7 3.85 1.17
    8 -2 -7 1.54 1.24
    -8 -2 7 4.25 1.51
    8 -2 -7 4.68 1.24
    -8 -2 7 3.89 1.42
    8 -2 -7 1.63 0.86
    -8 -2 7 4.36 0.92
    8 2 -7 4.14 1
    -8 2 7 4.56 2.11
    -8 2 7 1.94 1.51
    -8 2 7 3 0.99
    8 2 -7 1.99 1.89
    -8 2 7 3.51 1.39
    8 2 -7 3.99 1.25
    6 -2 -7 186.33 6.64
    -6 -2 7 191.85 6.04
    6 -2 -7 178.94 6.6
    -6 -2 7 186.73 6.77
    6 -2 -7 192.13 6.52
    6 -2 -7 191.01 6.66
    -6 -2 7 180.44 7.47
    6 -2 -7 183.99 6.31
    6 2 -7 184.58 6.94
    6 2 -7 201.49 6.34
    -6 2 7 173.66 6.76
    6 2 -7 185.58 6.47
    6 2 -7 193.67 6.44
    -6 2 7 177.7 6.2
    -6 2 7 185.43 6.85
    6 2 -7 190.42 6.29
    -6 2 7 190.74 6.72
    -6 2 7 181.68 6.55
    4 -2 -7 166.14 5.76
    4 -2 -7 144.07 5.3
    -4 -2 7 145.46 5.32
    4 -2 -7 148.25 5.1
    4 2 -7 157.52 4.79
    -4 2 7 151.59 5.32
    4 2 -7 162.86 5.22
    -4 2 7 146.53 5.63
    -4 2 7 147.84 5.18
    -4 2 7 151.56 5.35
    -4 2 7 153.83 5.16
    4 2 -7 143.61 5.16
    -2 -2 7 53.73 2.29
    2 -2 -7 57.27 2.32
    2 -2 -7 54.35 2.39
    -2 -2 7 56.18 2.27
    2 -2 -7 57.03 2.12
    -2 2 7 55.16 2.46
    -2 2 7 55.5 2.14
    -2 2 7 55.63 2.53
    2 2 -7 55.26 2.2
    -2 2 7 54.74 2.46
    0 -2 -7 82.98 3.24
    0 -2 -7 85.33 3.21
    0 -2 -7 86.57 3.15
    0 -2 7 82.5 3.24
    0 2 7 83.21 3.71
    0 2 -7 85.46 3.17
    0 2 -7 79.15 3.2
    0 2 7 91.79 3.42
    0 2 -7 84.82 3.19
    0 2 7 88.95 2.99
    -2 -2 -7 78.9 3
    -2 -2 -7 76.77 3.05
    2 -2 7 79.73 3.68
    2 2 7 80.16 3.43
    -2 2 -7 71.95 3.08
    2 2 7 78.58 2.84
    -2 2 -7 75.64 3.05
    2 2 7 78.73 3.54
    4 -2 7 2.48 1.28
    4 -2 7 2.52 1.07
    4 -2 7 3.41 1.25
    -4 -2 -7 0.8 0.9
    -4 -2 -7 2.4 0.82
    -4 -2 -7 0.12 1.5
    -4 -2 -7 1.4 1.29
    4 -2 7 2.62 0.99
    4 2 7 5.8 1.82
    -4 2 -7 3.02 1.06
    4 2 7 1.76 1.74
    -4 2 -7 2.26 0.84
    -4 2 -7 2.25 1.02
    4 2 7 2.11 1.04
    -4 2 -7 2.15 0.8
    4 2 7 2.41 1.3
    -6 -2 -7 30.02 2.18
    6 -2 7 30.89 2.29
    -6 -2 -7 38.31 3.63
    6 -2 7 34.29 2.28
    6 -2 7 34.95 2.68
    6 -2 7 28.75 2.39
    -6 -2 -7 28.68 2.47
    -6 2 -7 30.38 2.74
    -6 2 -7 31.78 2.32
    6 2 7 30.67 2.27
    -6 2 -7 31.82 2.43
    -6 2 -7 32.19 2.28
    6 2 7 27.74 2.69
    6 2 7 34.24 3.54
    -8 -2 -7 18.36 2.43
    8 -2 7 14.77 2.29
    8 -2 7 15.2 2.28
    8 -2 7 15.17 2.15
    -8 -2 -7 13.68 1.88
    8 -2 7 16.07 1.99
    -8 2 -7 12.22 3.78
    -8 2 -7 15 2.36
    -8 2 -7 12.81 2.48
    8 2 7 13.06 1.71
    8 2 7 12.14 2.07
    -8 2 -7 10.24 1.97
    -8 2 -7 17.13 2.17
    8 2 7 12.87 2.06
    -10 -2 -7 14.1 1.87
    -10 -2 -7 15.89 2.04
    10 -2 7 14.97 2.4
    10 -2 7 16.68 2.5
    10 -2 7 11.73 2.4
    10 2 7 16.47 2.81
    10 2 7 13.82 2.55
    -10 2 -7 14.8 1.9
    10 2 7 10.2 1.93
    -10 2 -7 15.89 2.61
    12 -2 7 9.21 2.39
    12 -2 7 6.08 2.78
    12 -2 7 3.97 2.32
    12 -2 7 8.21 2.08
    -12 -2 -7 10.71 1.59
    -12 -2 -7 6.71 1.75
    12 2 7 8.25 2.15
    -12 2 -7 8.83 1.51
    12 2 7 6.67 2.39
    12 2 7 5.3 1.6
    12 2 7 15.4 3.4
    14 -2 7 23.84 3.67
    -14 -2 -7 25.86 3.62
    14 2 7 25.41 3.85
    -14 2 -7 26.28 2.59
    14 2 7 23.24 3.44
    15 -3 -7 5.29 2.46
    15 -3 -7 6.34 2.1
    15 3 -7 5.4 1.71
    -15 3 7 4.66 1.69
    15 3 -7 7.64 1.62
    -15 3 7 4.15 2.11
    13 -3 -7 1.52 1.97
    13 -3 -7 -0.69 1.88
    13 -3 -7 5.89 1.92
    -13 3 7 1.73 1.38
    -13 3 7 3.09 1.88
    13 3 -7 1.37 1.31
    -9 -3 7 15.62 2.32
    -9 -3 7 10.89 1.75
    9 -3 -7 12.88 1.82
    9 -3 -7 14.26 1.82
    9 -3 -7 13.28 1.59
    -9 -3 7 14.02 1.68
    9 -3 -7 11.39 1.72
    -9 3 7 19.17 2.74
    9 3 -7 13.39 1.84
    -9 3 7 13.78 1.72
    9 3 -7 15.31 1.94
    -9 3 7 10.25 1.78
    9 3 -7 7.63 2.37
    7 -3 -7 38 2.28
    -7 -3 7 39.33 2.72
    -7 -3 7 40.93 3.66
    7 -3 -7 40.67 2.51
    7 -3 -7 38.29 2.22
    7 -3 -7 42.65 2.6
    -7 -3 7 40.7 2
    -7 -3 7 38.97 2.84
    -7 3 7 40.11 2.63
    7 3 -7 41.87 2.95
    -7 3 7 37.83 3
    -7 3 7 40.17 2.74
    -7 3 7 40.86 2.29
    7 3 -7 41.57 2.32
    -5 -3 7 48.86 3.12
    5 -3 -7 56.59 2.46
    5 -3 -7 58.48 2.79
    5 -3 -7 51.04 2.49
    5 -3 -7 55.57 2.76
    -5 -3 7 55.4 2.92
    -5 -3 7 55.34 2.35
    5 -3 -7 55.89 2.57
    5 3 -7 54.3 2.14
    -5 3 7 57.42 2.58
    -5 3 7 55.42 2.78
    -5 3 7 56.59 3.06
    -5 3 7 54.83 2.69
    5 3 -7 54.37 2.9
    -5 3 7 56.86 2.72
    5 3 -7 55.28 2.28
    -5 3 7 57.73 2.63
    -3 -3 7 59.74 2.42
    3 -3 -7 54.63 2.72
    3 -3 -7 59.33 2.36
    3 -3 -7 58.53 2.44
    -3 3 7 53.85 2.66
    3 3 -7 60.79 2.29
    -3 3 7 53.96 2.88
    -3 3 7 58.47 2.87
    -3 3 7 56.11 2.38
    1 -3 -7 14.36 0.96
    -1 -3 7 15.76 1.21
    1 -3 -7 16.19 1.71
    1 -3 -7 13.75 1.63
    -1 -3 7 14.26 1.28
    1 -3 -7 16.18 1.15
    1 3 -7 14.89 0.99
    -1 3 7 17.45 1.56
    -1 3 7 16.14 1.03
    -1 3 7 16.41 1.82
    1 3 -7 15.29 1.66
    -1 -3 -7 0.79 1.08
    1 -3 7 -0.27 0.8
    1 -3 7 0.97 0.32
    -1 -3 -7 0.72 0.5
    1 -3 7 0.84 1.37
    -1 3 -7 1.25 0.52
    1 3 7 0.91 0.43
    1 3 7 2.24 1.01
    1 3 7 2.64 1.36
    -1 3 -7 0.78 0.71
    -1 3 -7 1.77 1.16
    1 3 7 1.18 0.82
    -3 -3 -7 3.05 1.06
    3 -3 7 4.16 1.22
    -3 -3 -7 1.9 0.88
    -3 -3 -7 1.95 0.72
    -3 -3 -7 3.4 1.52
    3 -3 7 1.43 0.79
    3 -3 7 2.4 0.83
    3 3 7 1.68 1.36
    3 3 7 2.81 1.08
    3 3 7 1.1 1.33
    -3 3 -7 3.5 1.16
    3 3 7 1.94 0.6
    -3 3 -7 2.43 1
    -3 3 -7 3.13 0.75
    5 -3 7 277.09 9.39
    5 -3 7 269.67 9.05
    5 -3 7 278.67 9.44
    5 -3 7 268.21 9.63
    -5 -3 -7 262.63 9.22
    5 -3 7 272.6 8.85
    -5 -3 -7 275.58 8.88
    -5 3 -7 270.55 9.59
    -5 3 -7 279.92 9.23
    5 3 7 282.08 9.2
    -5 3 -7 268.92 8.93
    5 3 7 270.23 9.38
    7 -3 7 58.95 3.03
    7 -3 7 60.88 3.23
    7 -3 7 59.11 3.65
    7 -3 7 58.29 3.49
    -7 -3 -7 56.67 3.25
    7 -3 7 55.52 3.65
    -7 -3 -7 59.14 3.13
    -7 3 -7 63.42 3.49
    7 3 7 62.63 3.31
    -7 3 -7 63.4 3.47
    -7 3 -7 59.87 3.23
    7 3 7 55.9 3.57
    -7 3 -7 60.61 3.21
    -7 3 -7 58.2 4.71
    9 -3 7 6.34 1.84
    -9 -3 -7 5.84 1.4
    9 -3 7 5.03 1.85
    -9 -3 -7 5.28 1.41
    9 -3 7 8.36 1.88
    9 -3 7 9.21 2.03
    9 -3 7 5.68 1.6
    -9 3 -7 7.39 2.32
    -9 3 -7 7.13 2.09
    9 3 7 5.04 1.84
    9 3 7 8.89 2.34
    -9 3 -7 6.98 2.17
    9 3 7 5.73 1.56
    -11 -3 -7 34.19 2.49
    11 -3 7 37.53 3.66
    11 -3 7 28.01 3.45
    11 -3 7 38.49 3.83
    11 3 7 39.18 4.32
    -11 3 -7 33.03 4.3
    -11 3 -7 32.11 2.55
    11 3 7 34.63 3.75
    11 3 7 32.79 3.03
    13 -3 7 2.9 2
    -13 -3 -7 5.15 1.55
    13 3 7 -5.4 5.23
    13 3 7 4.59 2.25
    13 3 7 4.97 2.27
    -13 3 -7 5.57 1.43
    13 3 7 4.91 1.69
    14 -4 -7 1.97 2.03
    14 -4 -7 -0.17 1.93
    14 4 -7 2.11 1.37
    -14 4 7 0.8 1.81
    -14 4 7 3.82 1.59
    12 -4 -7 -0.12 1.65
    -12 -4 7 -0.19 1.91
    12 -4 -7 2.93 2.04
    12 -4 -7 2.18 1.7
    12 4 -7 2.96 1.47
    -12 4 7 3.26 1.38
    -12 4 7 2.64 2
    12 4 -7 2.92 2.22
    10 -4 -7 10.61 1.6
    10 -4 -7 7.59 1.73
    10 -4 -7 9.53 1.72
    10 -4 -7 9.47 1.74
    -10 -4 7 8.1 1.72
    -10 4 7 4.99 2.49
    -10 4 7 6.89 1.41
    10 4 -7 7.1 1.33
    -10 4 7 7.96 1.93
    10 4 -7 8.01 1.9
    -8 -4 7 1.63 2.08
    8 -4 -7 0.99 1.27
    -8 -4 7 1.45 0.99
    -8 -4 7 -0.04 1.07
    8 -4 -7 -0.22 1.07
    8 -4 -7 0.4 1.01
    -8 -4 7 3.86 1.6
    8 -4 -7 0.27 1.21
    -8 4 7 6.52 2.21
    8 4 -7 2.47 1.58
    8 4 -7 1.3 1.18
    -8 4 7 0.51 1.67
    -8 4 7 -0.98 1.27
    -8 4 7 0.09 0.96
    -8 4 7 -2.04 1.98
    -6 -4 7 59.65 3.39
    -6 -4 7 61.66 2.45
    6 -4 -7 62.01 2.81
    6 -4 -7 60.73 2.92
    6 -4 -7 62.07 2.87
    6 -4 -7 59.92 3.03
    6 4 -7 64.6 3.05
    6 4 -7 63.76 2.85
    -6 4 7 60.89 2.87
    -6 4 7 60.41 3.01
    -6 4 7 59.23 3.56
    6 4 -7 61.88 3.34
    -6 4 7 61.51 3.15
    -6 4 7 63.16 3.27
    -4 -4 7 45.57 2.92
    4 -4 -7 42.97 2.31
    4 -4 -7 49.05 2.38
    4 -4 -7 48.37 2.34
    -4 -4 7 47.55 1.98
    -4 -4 7 43.45 2.08
    4 -4 -7 49.65 2.53
    4 4 -7 48.54 1.94
    -4 4 7 43.95 2.36
    -4 4 7 47.21 2.59
    -4 4 7 47.44 2.45
    -4 4 7 46.99 2.76
    -4 4 7 45.97 2.27
    -4 4 7 47.09 2.43
    -2 -4 7 363.59 11.36
    2 -4 -7 353.92 11.56
    2 -4 -7 354.86 11.42
    2 -4 -7 374.05 11.21
    2 -4 -7 332.37 10.85
    2 4 -7 338.67 11.35
    -2 4 7 365.46 11.23
    -2 4 7 334.42 11.06
    -2 4 7 349.33 11.41
    -2 4 7 358.21 11.35
    -2 4 7 355.3 11.85
    0 -4 -7 0.53 0.86
    0 -4 -7 -0.75 1.1
    0 -4 7 1.32 0.82
    0 -4 -7 0.36 0.54
    0 4 7 0.36 0.91
    0 4 7 -0.76 0.96
    0 4 -7 -0.93 1.24
    0 4 -7 -0.23 0.45
    0 4 -7 -0.02 0.9
    0 4 7 0.51 1.18
    0 4 7 0.11 0.47
    2 -4 7 25.24 1.26
    2 -4 7 20.06 2.69
    -2 -4 -7 22.78 2.31
    -2 -4 -7 22.1 1.5
    2 4 7 18.43 2.22
    -2 4 -7 20.42 2.22
    2 4 7 22.89 2.39
    2 4 7 26.26 1.88
    -2 4 -7 21.26 1.47
    2 4 7 22.21 1.43
    -2 4 -7 23.45 1.6
    4 -4 7 1.32 1.37
    -4 -4 -7 0.9 0.94
    -4 -4 -7 0.75 0.91
    -4 -4 -7 1.56 1.21
    -4 -4 -7 0.62 0.94
    4 -4 7 -0.76 1.18
    4 -4 7 1.03 0.84
    -4 4 -7 1.21 0.84
    4 4 7 1.45 2.29
    4 4 7 0.82 1.07
    -4 4 -7 -0.69 0.92
    -4 4 -7 -0.58 1.23
    4 4 7 0.28 0.83
    -4 4 -7 -0.65 0.73
    6 -4 7 1.1 0.99
    6 -4 7 3.76 1.5
    6 -4 7 2.63 1.51
    -6 -4 -7 3.61 1.25
    6 -4 7 3.64 1.72
    -6 4 -7 2.37 0.99
    -6 4 -7 3.61 1.49
    -6 4 -7 5.03 1.75
    -6 4 -7 2.48 1.2
    6 4 7 2.56 1.15
    6 4 7 2.56 1.59
    8 -4 7 1.49 1.65
    -8 -4 -7 3.71 1.5
    8 -4 7 1.82 1.84
    8 -4 7 3.16 1.4
    8 -4 7 2.34 1.73
    8 -4 7 0.86 2.19
    -8 -4 -7 3.17 1.31
    8 4 7 0.86 1.76
    8 4 7 3.01 1.88
    -8 4 -7 2 1.83
    8 4 7 1.92 1.36
    -8 4 -7 3.31 1.84
    -8 4 -7 3.53 1.78
    -8 4 -7 3.44 1.71
    -10 -4 -7 7.42 1.44
    -10 -4 -7 6.59 1.72
    10 -4 7 6.48 2.29
    10 -4 7 4.41 2.04
    10 -4 7 3.57 1.83
    -10 4 -7 4.85 1.42
    -10 4 -7 6.04 2.48
    10 4 7 2.44 2.25
    10 4 7 6.39 2.48
    10 4 7 4.11 1.59
    -10 4 -7 7.25 2.48
    12 -4 7 6.28 2.33
    -12 -4 -7 4.73 1.63
    12 -4 7 5.79 2.32
    12 -4 7 4 2.27
    12 4 7 1.08 2.3
    -12 4 -7 3.81 1.36
    12 4 7 1.68 1.52
    12 4 7 7.78 3.75
    -14 -4 -7 18.53 2.89
    14 4 7 14.04 2.12
    14 4 7 21.31 2.98
    -14 4 -7 19.31 2.56
    15 -5 -7 16.53 2.78
    -15 5 7 13.59 2
    15 5 -7 11.81 2.21
    -15 5 7 9.09 2.39
    15 5 -7 14.26 1.9
    13 -5 -7 3.79 2.32
    13 -5 -7 0.97 1.85
    -13 -5 7 -1.09 2.03
    13 5 -7 1.31 1.51
    -13 5 7 2.99 1.41
    -13 5 7 0.37 1.83
    11 -5 -7 5.52 2.41
    11 -5 -7 1.09 1.82
    -11 -5 7 0.37 1.39
    11 -5 -7 2.15 1.75
    -11 5 7 1.95 1.37
    -11 5 7 -2.96 2.98
    -11 5 7 2.92 1.81
    11 5 -7 -2.05 1.46
    9 -5 -7 53.2 3.35
    9 -5 -7 45.9 3.28
    -9 -5 7 49.9 4.25
    9 -5 -7 50.06 3.14
    9 -5 -7 53.74 3.14
    -9 -5 7 53.1 3.48
    -9 5 7 51.49 2.97
    9 5 -7 50.56 3.82
    -9 5 7 50.66 3.4
    -9 5 7 53.15 3.95
    9 5 -7 51.44 3.07
    7 -5 -7 2.83 1.25
    -7 -5 7 4.62 2.11
    7 -5 -7 2.86 1.28
    -7 -5 7 2.29 1.09
    7 -5 -7 0.26 1.35
    -7 5 7 0.43 1.24
    -7 5 7 1.87 1.47
    -7 5 7 2.95 1.34
    7 5 -7 3.37 1.48
    -7 5 7 2.29 1.08
    -7 5 7 0.2 1.6
    5 -5 -7 56.38 3.08
    5 -5 -7 59.69 2.83
    -5 -5 7 57.69 3.21
    5 -5 -7 60.27 2.94
    -5 5 7 60.55 3.46
    -5 5 7 58.5 3.13
    -5 5 7 60.42 3.01
    -5 5 7 62.88 3.19
    -5 5 7 57.4 2.88
    -5 5 7 62.01 2.96
    3 -5 -7 9.52 1.28
    -3 -5 7 8.06 1.01
    3 -5 -7 9.27 1.29
    3 -5 -7 9.01 1.32
    -3 -5 7 7.1 1.25
    3 -5 -7 8.9 1.89
    -3 -5 7 8.12 1.55
    3 -5 -7 9.63 1.18
    -3 5 7 11.07 1.73
    3 5 -7 8.03 0.84
    -3 5 7 7.57 1.29
    -3 5 7 9.38 1.49
    -3 5 7 7.13 1.42
    -3 5 7 8.24 1.12
    1 -5 -7 2.23 0.91
    1 -5 -7 0.54 0.64
    1 -5 -7 2.08 0.94
    -1 -5 7 -0.5 0.82
    1 -5 -7 -0.97 1.5
    -1 5 7 2.85 1.38
    1 5 -7 0.59 1.17
    1 5 -7 0.58 0.48
    -1 5 7 -0.82 1.8
    -1 5 7 -1.06 1.47
    -1 5 7 1.05 0.63
    -1 5 7 -0.13 0.83
    1 -5 7 2.7 0.76
    1 -5 7 2.55 1.38
    -1 -5 -7 1.67 1
    -1 -5 -7 0.3 1.18
    -1 -5 -7 0.92 0.71
    1 5 7 1.46 0.68
    1 5 7 0.46 1.44
    -1 5 -7 1.9 1.56
    1 5 7 1.16 0.98
    -1 5 -7 1.3 0.84
    -1 5 -7 1.56 0.67
    1 5 7 -0.38 1.31
    3 -5 7 20.06 2.12
    -3 -5 -7 26.15 1.92
    -3 -5 -7 21.86 2.24
    3 -5 7 25.86 2.03
    3 -5 7 24.07 1.63
    -3 -5 -7 23.22 1.94
    3 -5 7 21.97 2.85
    -3 5 -7 19.03 2.59
    3 5 7 23.74 1.69
    -3 5 -7 23.51 1.77
    3 5 7 24.12 3.37
    -3 5 -7 24.27 1.72
    3 5 7 26.39 2.61
    -3 5 -7 25.74 2.11
    5 -5 7 7.44 1.24
    -5 -5 -7 9.4 1.46
    5 -5 7 8.61 1.91
    -5 -5 -7 10.75 1.57
    5 -5 7 9.83 1.83
    5 -5 7 7 2.15
    5 -5 7 8.1 2.47
    -5 5 -7 9.71 1.61
    5 5 7 11.88 2.11
    -5 5 -7 5.55 1.42
    5 5 7 8.12 1.48
    -5 5 -7 9.26 1.4
    -5 5 -7 11.14 1.95
    -7 -5 -7 1.98 1.21
    7 -5 7 2.81 1.24
    7 -5 7 2.82 2.02
    7 -5 7 2.58 1.68
    7 -5 7 3.36 1.49
    -7 -5 -7 2.47 1.35
    7 5 7 1.09 1.78
    -7 5 -7 1.79 1.22
    -7 5 -7 1 2.17
    -7 5 -7 1.89 1.43
    7 5 7 1.11 1.23
    -7 5 -7 2.63 1.42
    9 -5 7 1.96 1.88
    -9 -5 -7 6.03 1.58
    11 -5 7 10.26 2.38
    11 -5 7 9.56 2.33
    -11 -5 -7 12.23 1.88
    11 -5 7 7.63 2.4
    -11 5 -7 9.14 2.72
    11 5 7 8.55 1.87
    11 5 7 9.03 2.54
    -11 5 -7 8.55 1.68
    -11 5 -7 6.88 2.76
    11 5 7 6.73 3.06
    -13 -5 -7 0.16 1.29
    13 -5 7 -1.81 2.75
    13 -5 7 0.3 2.56
    -13 -5 -7 0.59 1.12
    13 -5 7 1.77 2.82
    13 5 7 4.84 2.96
    -13 5 -7 2.48 1.39
    13 5 7 1.25 2.4
    13 5 7 -2.15 1.48
    14 -6 -7 6.12 3.21
    14 -6 -7 2.45 2.14
    -14 6 7 1.4 1.98
    14 6 -7 4.52 1.62
    -14 6 7 1.69 1.53
    14 6 -7 2.35 1.99
    12 -6 -7 3.67 1.78
    12 -6 -7 2.13 2.09
    -12 -6 7 3.59 1.6
    -12 6 7 4.68 1.56
    -12 6 7 4.25 1.99
    12 6 -7 6.45 1.76
    -12 6 7 8.43 3.59
    10 -6 -7 -0.8 1.99
    -10 -6 7 0.08 1.2
    10 -6 -7 1.7 1.54
    -10 6 7 -4.23 2.23
    -10 6 7 1.52 1.71
    -10 6 7 0.65 1.36
    -8 -6 7 1.82 2.4
    8 -6 -7 7.13 1.66
    8 -6 -7 7.68 1.65
    -8 -6 7 6.83 1.5
    -8 6 7 8.68 1.59
    8 6 -7 9.23 1.87
    -8 6 7 7.83 1.78
    -8 6 7 6.77 1.75
    -8 6 7 5.65 2.06
    6 -6 -7 1.31 1.14
    -6 -6 7 -1.11 1.72
    -6 -6 7 0.45 0.97
    6 -6 -7 1.04 1.24
    -6 6 7 -0.91 1.27
    -6 6 7 0.2 1.1
    -6 6 7 2.09 1.47
    -6 6 7 -1.07 1.35
    -6 6 7 -0.34 1.1
    4 -6 -7 44.89 2.56
    -4 -6 7 47.35 3.15
    -4 -6 7 47.99 2.92
    4 -6 -7 44.85 2.37
    -4 6 7 43.73 2.44
    -4 6 7 45.72 3.08
    -4 6 7 47.98 2.97
    -4 6 7 46.86 2.86
    4 6 -7 44.56 1.73
    -4 6 7 45.08 2.47
    2 -6 -7 12.34 1.55
    2 -6 -7 10.41 1.5
    -2 -6 7 10.56 1.67
    -2 -6 7 12.28 1.91
    -2 6 7 12.08 2.22
    -2 6 7 11.62 1.5
    -2 6 7 14.31 2.77
    -2 6 7 13.77 2.19
    2 6 -7 11.23 1.06
    -2 6 7 12.42 1.72
    -2 6 7 10.86 1.43
    0 -6 7 3.64 1.19
    0 -6 -7 6.05 1.12
    0 -6 -7 6.17 1.05
    0 -6 7 4.54 0.82
    0 6 -7 9.2 2.1
    0 6 -7 4.85 0.83
    0 6 7 3.51 0.92
    0 6 7 4.17 2
    0 6 -7 6.53 1.14
    0 6 7 3.97 1.1
    0 6 7 4.44 1.49
    4 -6 7 10.43 1.79
    4 -6 7 9.25 1.98
    -4 -6 -7 12.19 1.66
    4 -6 7 8.46 1.19
    -4 -6 -7 10.5 1.48
    4 -6 7 10.36 2.44
    4 6 7 10.32 1.54
    4 6 7 10.76 2.05
    -4 6 -7 10.22 1.46
    -4 6 -7 12.98 1.52
    -4 6 -7 8.91 1.5
    6 -6 7 7.48 1.3
    6 -6 7 5.35 1.45
    6 -6 7 2.46 2
    6 -6 7 3.22 2.16
    -6 -6 -7 5.71 1.44
    -6 -6 -7 3.34 1.31
    6 6 7 5 1.4
    -6 6 -7 5.66 1.26
    -6 6 -7 7.26 1.54
    6 6 7 6.08 2.09
    8 -6 7 -0.82 1.64
    -8 -6 -7 -0.76 1.19
    8 -6 7 -1.93 2.14
    -8 -6 -7 1.23 1.34
    8 -6 7 -2.21 2.1
    -8 6 -7 -1.25 1.51
    8 6 7 3.9 2.18
    -8 6 -7 1.48 1.59
    8 6 7 1.9 1.52
    -8 6 -7 1.37 1.4
    -8 6 -7 -0.51 1.53
    10 -6 7 10.37 2.31
    10 -6 7 8.07 2.74
    10 -6 7 8.01 2.44
    10 6 7 10.12 2.73
    -10 6 -7 1.69 2.07
    10 6 7 5.97 2.74
    10 6 7 10.08 2.03
    -10 6 -7 7.11 1.79
    -10 6 -7 7.73 2.46
    12 -6 7 1.96 2.13
    12 -6 7 4.73 2.74
    -12 -6 -7 1.09 1.24
    12 -6 7 1.92 2.83
    -12 -6 -7 2.07 1.25
    -12 6 -7 6.19 3.04
    12 6 7 2.99 3.28
    -12 6 -7 0.13 1.61
    12 6 7 3.06 1.59
    -12 6 -7 4.14 3.69
    13 -7 -7 8.19 2.14
    -13 7 7 9.27 1.96
    -13 7 7 5.08 1.81
    13 7 -7 10.92 1.97
    -11 -7 7 0.21 1.34
    11 -7 -7 0.97 1.57
    11 -7 -7 -1.23 2.11
    -11 7 7 -1.62 1.86
    11 7 -7 3.78 1.99
    -11 7 7 1.64 2.68
    -11 7 7 0.6 1.7
    9 -7 -7 1.76 1.95
    -9 -7 7 -0.22 1.19
    9 7 -7 3.25 1.84
    -9 7 7 -1.4 2.21
    -7 -7 7 21.25 2.45
    7 -7 -7 21.49 2.35
    7 -7 -7 22.44 2.41
    -7 -7 7 22.16 3.27
    -7 7 7 17.54 2.45
    -7 7 7 21.55 2.64
    -7 7 7 17.83 2.31
    -7 7 7 17.96 2.32
    -5 -7 7 23.28 2.23
    -5 -7 7 25.3 2.71
    5 -7 -7 23.78 2.15
    5 -7 -7 20.9 2.14
    -5 7 7 23.02 2.54
    -5 7 7 20.82 2.52
    -5 7 7 21.62 2.01
    -5 7 7 19.06 2.66
    -5 7 7 21.99 2.53
    3 -7 -7 70.91 3.81
    -3 -7 7 74.17 3.97
    -3 -7 7 78.56 3.85
    3 -7 -7 74.54 3.53
    3 -7 -7 67.94 3.17
    -3 7 7 71.36 3.25
    -3 7 7 74.9 3.42
    3 7 -7 70.92 2.46
    -3 7 7 74.8 4.17
    -3 7 7 78.87 3.94
    -3 7 7 73.16 3.98
    -1 -7 7 18.33 2.02
    1 -7 -7 18.51 1.76
    1 -7 -7 18.54 2.61
    -1 -7 7 17.25 2.24
    1 -7 -7 17.32 1.81
    1 7 -7 18.89 1.47
    -1 7 7 17.77 1.81
    1 7 -7 14.7 1.67
    -1 7 7 16.48 2.08
    -1 7 7 17.57 2.06
    1 -7 7 9.39 1.7
    1 -7 7 15.31 2.2
    1 -7 7 12.62 1.3
    -1 -7 -7 15.25 2.25
    -1 -7 -7 14.95 1.72
    1 -7 7 13.76 2.25
    1 7 7 17.65 2.46
    -1 7 -7 13.77 1.75
    1 7 7 15.03 1.93
    1 7 7 12.75 1.61
    -1 7 -7 15.54 1.67
    -1 7 -7 14.34 1.67
    3 -7 7 7.45 1.74
    -3 -7 -7 7.7 1.57
    3 -7 7 11.59 1.39
    3 -7 7 9.68 1.72
    -3 -7 -7 12.48 1.74
    -3 7 -7 8.61 1.2
    -3 7 -7 11.23 1.59
    3 7 7 7.52 1.43
    3 7 7 11.28 2.2
    -3 7 -7 9.79 1.58
    -5 -7 -7 2.97 1.58
    -5 -7 -7 2.11 1.14
    5 -7 7 1.76 1
    5 -7 7 2.4 1.55
    5 -7 7 2.03 1.63
    -5 7 -7 2.07 1.01
    5 7 7 0.78 1.45
    5 7 7 4.9 2.18
    -5 7 -7 2.4 1.33
    7 -7 7 3.95 2.39
    7 -7 7 3.64 2.66
    7 -7 7 2.25 1.68
    7 -7 7 -1.94 2.67
    -7 -7 -7 3.55 1.47
    -7 7 -7 1.86 1.52
    7 7 7 -0.29 2.19
    7 7 7 2.49 1.54
    -7 7 -7 1 1.26
    -7 7 -7 1.4 1.58
    -7 7 -7 3.31 1.54
    9 -7 7 27.5 4.29
    9 -7 7 24.04 3.5
    -9 -7 -7 31.52 2.66
    9 -7 7 34.19 3.35
    9 7 7 27.82 3.55
    -9 7 -7 32.6 3.19
    -9 7 -7 32.43 3.23
    -9 7 -7 34.43 3.62
    -9 7 -7 30.61 4.27
    9 7 7 31.95 4.36
    9 7 7 30.62 3.26
    -11 -7 -7 2.28 1.15
    11 -7 7 5.33 2.2
    -11 -7 -7 2 1.17
    -11 7 -7 7.96 2.42
    -11 7 -7 2.4 1.77
    11 7 7 5.01 1.75
    -11 7 -7 5.16 2.69
    13 -7 7 19.31 3.45
    -13 -7 -7 23.78 2.45
    13 7 7 24.45 3.76
    -13 7 -7 23.67 3.37
    13 7 7 19.76 2.83
    14 -8 -7 3 2.37
    -14 8 7 0.73 2.24
    -14 8 7 1.88 2.32
    -12 -8 7 0.59 1.33
    12 -8 -7 3.14 1.96
    -12 8 7 5.59 1.89
    -12 8 7 1.92 3.16
    -12 8 7 4.02 2.13
    10 -8 -7 1.38 1.68
    10 -8 -7 -1.62 2.53
    -10 -8 7 -0.42 1.2
    -10 8 7 1.83 1.77
    -10 8 7 -0.25 1.73
    10 8 -7 2.14 2.43
    -10 8 7 -1.49 2.08
    -8 -8 7 4.66 1.4
    8 -8 -7 3.73 1.77
    8 -8 -7 5.77 1.97
    -8 8 7 3.52 1.77
    -8 8 7 5.29 1.75
    -8 8 7 3.91 1.95
    -8 8 7 5.1 1.77
    6 -8 -7 26.35 2.6
    -6 -8 7 27.35 3.06
    6 -8 -7 28.7 2.64
    -6 -8 7 29.4 2.74
    -6 8 7 30.13 3.1
    -6 8 7 28.69 2.96
    -6 8 7 28.22 3.09
    -6 8 7 26.29 2.39
    4 -8 -7 53.4 2.97
    4 -8 -7 49.16 2.91
    4 -8 -7 52.95 3.32
    -4 -8 7 53.37 3.26
    -4 -8 7 51.3 3.2
    -4 8 7 49.73 3.57
    -4 8 7 48.27 3.44
    -4 8 7 47.23 4.02
    -4 8 7 53.97 3.65
    -4 8 7 50.84 2.83
    2 -8 -7 91.66 3.84
    -2 -8 7 93.69 4.65
    2 -8 -7 95.81 4.22
    2 -8 -7 89.67 4.49
    -2 8 7 99.77 4.02
    -2 8 7 92.31 4.17
    -2 8 7 94.49 4.51
    0 -8 7 32.65 2.88
    0 -8 -7 26.88 3.04
    0 -8 -7 27.36 2.17
    0 -8 7 26.58 2.66
    0 8 -7 32.73 2.89
    0 8 -7 28.25 2.26
    0 8 7 23.88 2.23
    0 8 7 29.93 3.01
    0 8 -7 28.68 2.18
    2 -8 7 39.46 2.98
    -2 -8 -7 42.64 2.7
    -2 -8 -7 39.19 2.51
    2 -8 7 41.58 3.03
    2 -8 7 45.83 5.36
    -2 8 -7 33.66 3.13
    -2 8 -7 40.6 2.86
    2 8 7 40.66 3.49
    -2 8 -7 39.74 2.39
    2 8 7 40.1 2.7
    4 -8 7 1.86 1.56
    4 -8 7 2.36 1.6
    -4 -8 -7 3.31 1.75
    -4 -8 -7 2.65 1.21
    -4 8 -7 3.39 1.39
    -4 8 -7 0.48 0.93
    4 8 7 0.28 2.26
    6 -8 7 4.01 1.86
    6 -8 7 1.97 1.67
    -6 -8 -7 2.18 1.47
    -6 8 -7 2.13 1.43
    -6 8 -7 3.31 1.16
    6 8 7 4.31 2.6
    -6 8 -7 2.88 2.24
    6 8 7 0.52 1.56
    -8 -8 -7 19.43 2.5
    8 -8 7 19.54 2.69
    8 8 7 18.72 2.81
    -8 8 -7 20.69 2.83
    -8 8 -7 13.09 2.1
    8 8 7 21.9 3.69
    -8 8 -7 23.55 3.24
    -8 8 -7 14 2.08
    -10 -8 -7 16.99 2.32
    -10 -8 -7 17.26 2.57
    10 -8 7 13.11 2.21
    10 8 7 11.34 2.04
    10 8 7 11.99 3.87
    -10 8 -7 16.4 2.68
    -10 8 -7 11.4 2.3
    -10 8 -7 17.59 2.75
    12 -8 7 13.47 2.69
    -12 -8 -7 8.89 1.41
    -12 -8 -7 9.8 1.41
    -12 8 -7 10.16 2.69
    12 8 7 6.79 1.7
    -12 8 -7 14.21 2.44
    -12 8 -7 10.28 3.52
    13 -9 -7 0.55 2.18
    -13 -9 7 4.88 1.59
    -13 9 7 3.65 2.25
    -13 9 7 -1.86 2.41
    11 -9 -7 12.78 2.17
    -11 -9 7 8.63 1.71
    -11 9 7 14.75 2.61
    -11 9 7 8.53 2.11
    -11 9 7 15.13 3.04
    -9 -9 7 23.27 2.88
    9 -9 -7 29.94 3.07
    -9 9 7 29.88 4.3
    -9 9 7 28.52 3.5
    -9 9 7 22.58 2.97
    -9 9 7 25.44 3.44
    -7 -9 7 1.04 1.09
    -7 -9 7 1.49 2.07
    7 -9 -7 -3.03 2.01
    -7 9 7 -0.64 2.03
    -7 9 7 -1.77 2.02
    5 -9 -7 82.38 4.14
    5 -9 -7 78.64 3.89
    -5 -9 7 77.08 4.26
    -5 -9 7 82.93 4.44
    -5 9 7 78.98 5.19
    -5 9 7 84.82 4.58
    -5 9 7 78 3.85
    -5 9 7 80.96 4.67
    -3 -9 7 36.1 3
    -3 -9 7 35.55 2.7
    3 -9 -7 34.49 2.63
    3 -9 -7 33.61 2.73
    3 -9 -7 29.93 2.6
    -3 9 7 34.22 2.41
    -3 9 7 34.67 3.17
    1 -9 -7 31.86 3
    -1 -9 7 30.76 2.7
    1 -9 -7 33.17 2.55
    -1 -9 7 31.96 3.03
    1 9 -7 36.23 2.81
    -1 9 7 36 3.29
    -1 9 7 32.41 3.18
    -1 9 7 32.15 2.41
    1 -9 7 49.31 4.44
    -1 -9 -7 47.84 2.95
    1 -9 7 47.64 3.38
    1 -9 7 52.51 3.23
    -1 -9 -7 46.2 2.78
    1 9 7 42.47 3.45
    1 9 7 50.94 2.95
    -1 9 -7 49.69 3.39
    1 9 7 44.25 3.73
    -1 9 -7 50.17 2.72
    -1 9 -7 41.52 3.79
    -3 -9 -7 0.32 1.49
    3 -9 7 1.32 1.44
    3 -9 7 -0.76 1.62
    -3 -9 -7 2.54 1.26
    3 9 7 3.36 2.45
    -3 9 -7 1.63 1.06
    -3 9 -7 0.83 1.5
    3 9 7 4.4 1.48
    5 -9 7 13.1 2.22
    -5 -9 -7 9.02 1.45
    5 -9 7 8.07 1.77
    -5 9 -7 8.07 1.81
    5 9 7 8.63 1.88
    5 9 7 10.86 3
    -5 9 -7 8.13 1.3
    -7 -9 -7 4.33 1.37
    7 -9 7 9.28 2.21
    7 -9 7 12.25 2.45
    -7 -9 -7 4.56 1.4
    7 9 7 7.17 2.11
    -7 9 -7 8.42 1.94
    -7 9 -7 7.86 1.89
    -7 9 -7 9.3 1.78
    7 9 7 6.22 3.8
    -9 -9 -7 6.33 1.5
    9 -9 7 7.25 1.99
    -9 -9 -7 5.02 1.31
    -9 9 -7 6.03 2.56
    -9 9 -7 3.27 1.78
    9 9 7 8.75 2.17
    -9 9 -7 6.98 2.99
    9 9 7 1.85 3.28
    -9 9 -7 5.81 1.95
    -11 -9 -7 43.25 3.06
    -11 -9 -7 38.12 2.61
    -11 9 -7 37.03 4.15
    11 9 7 38.63 3.29
    -11 9 -7 45.6 3.86
    -11 9 -7 49.23 5.26
    12 -10 -7 8.21 2.07
    -12 10 7 7.02 3.19
    -12 10 7 -1.15 3.08
    -12 10 7 9.07 2.35
    10 -10 -7 0.29 1.65
    -10 -10 7 -0.37 1.17
    -10 10 7 -2.65 2.13
    -10 10 7 1.52 2.84
    -10 10 7 0.36 2.13
    8 -10 -7 1.14 1.6
    -8 -10 7 0.85 1.23
    -8 10 7 -1.88 2.96
    -8 10 7 -0.31 1.86
    -8 10 7 -1.17 1.82
    -8 10 7 1.52 2.25
    -6 -10 7 -0.41 1.79
    -6 -10 7 0.79 1.11
    6 -10 -7 0.3 1.7
    -6 10 7 2.97 1.72
    -6 10 7 0.83 2
    -4 -10 7 36.02 3.07
    -4 -10 7 36.02 3.1
    4 -10 -7 38.92 3.11
    4 -10 -7 34.33 2.9
    -4 10 7 34.93 2.71
    -4 10 7 37.57 3.61
    2 -10 -7 187.61 7.12
    2 -10 -7 179.85 6.52
    2 -10 -7 182.77 7.61
    -2 -10 7 182.89 7.93
    -2 -10 7 182.17 7.46
    -2 10 7 180.7 6.83
    -2 10 7 184.77 7.46
    0 -10 7 4.11 1.43
    0 -10 -7 5.76 1.64
    0 -10 -7 6.85 2.02
    0 10 -7 9.18 2.47
    0 10 -7 4.66 1.43
    0 10 7 7.06 1.59
    0 10 7 8.93 2.18
    2 -10 7 40.06 6.38
    2 -10 7 47.99 3.58
    -2 -10 -7 50.17 3.16
    2 -10 7 54.06 3.46
    2 10 7 49.89 3.17
    -2 10 -7 51.76 3.68
    2 10 7 44.78 4.49
    -2 10 -7 54.75 2.91
    -4 -10 -7 6.5 1.61
    4 -10 7 4.6 1.9
    -4 -10 -7 4.45 1.56
    4 -10 7 2.82 1.48
    -4 10 -7 2.5 1.76
    4 10 7 2.99 3.35
    -4 10 -7 4.15 1.42
    -6 -10 -7 15.39 2.31
    6 -10 7 19.45 2.59
    6 -10 7 15.1 2.22
    -6 10 -7 10.65 1.76
    -6 10 -7 10.47 1.94
    6 10 7 13.54 2.32
    -6 10 -7 13.58 2.25
    8 -10 7 -1.9 2.95
    -8 -10 -7 1.72 1.29
    8 -10 7 3.32 1.79
    -8 -10 -7 1.71 1.16
    -8 10 -7 2.4 1.83
    8 10 7 3.63 2.19
    -8 10 -7 1.61 1.68
    -8 10 -7 1.17 1.76
    -10 -10 -7 4.51 1.34
    -10 -10 -7 3.55 1.31
    10 10 7 1.71 1.99
    11 -11 -7 9.38 2.25
    -11 -11 7 8.4 1.45
    -11 11 7 -3.4 4.5
    -11 11 7 7.64 2.87
    -11 11 7 13.29 2.98
    9 -11 -7 10.08 2.1
    -9 -11 7 6.43 1.37
    -9 11 7 11.86 2.58
    -9 11 7 5.83 2.6
    7 -11 -7 12.87 2.29
    -7 -11 7 9.83 1.7
    -7 11 7 12.18 2.13
    -7 11 7 12.31 2.53
    -7 11 7 18.43 3.3
    -5 -11 7 7.47 1.83
    -5 -11 7 11.27 1.78
    5 -11 -7 8.22 1.76
    -5 11 7 7.38 2.24
    -3 -11 7 -1.27 1.46
    3 -11 -7 1.71 2.05
    -3 -11 7 0.01 1.23
    1 -11 -7 -0.67 1.87
    -1 -11 7 -1.24 1.28
    1 11 -7 0.44 1.64
    -1 11 7 -1.55 2.15
    -1 11 7 -0.82 1.33
    1 -11 7 32.08 2.87
    -1 -11 -7 27.13 2.63
    -1 11 -7 32.93 4.11
    1 11 7 32.35 2.91
    -1 11 -7 30.84 2.53
    1 11 7 30.41 4.47
    3 -11 7 2.55 2.03
    3 -11 7 3.96 1.48
    -3 -11 -7 -2.41 2.2
    -3 -11 -7 2.43 1.37
    -3 11 -7 2.21 1.28
    3 11 7 5.21 1.92
    -3 11 -7 2.24 1.99
    5 -11 7 8.21 2.29
    -5 -11 -7 4.4 1.37
    -5 -11 -7 6.78 1.83
    5 -11 7 7.15 1.84
    5 11 7 6.93 2.25
    -5 11 -7 6.29 1.94
    -5 11 -7 6.71 2.09
    -5 11 -7 4.99 1.45
    7 -11 7 13.21 2.59
    7 -11 7 10.1 2.23
    -7 -11 -7 10.33 1.7
    -7 -11 -7 8.25 1.78
    -7 11 -7 10.33 2.29
    -7 11 -7 7.83 1.85
    -7 11 -7 8.78 2.01
    7 11 7 9.95 2.39
    -9 -11 -7 6.11 1.41
    -9 -11 -7 3.78 1.43
    -9 11 -7 -0.29 2.99
    -9 11 -7 6.51 2.47
    9 11 7 5.35 2.4
    -10 -12 7 1.89 1.17
    10 -12 -7 1.4 2.2
    -10 12 7 4.02 2.5
    -10 12 7 3.17 3.95
    8 -12 -7 3.14 1.96
    -8 -12 7 1.93 1.13
    -8 12 7 1.99 1.96
    -8 12 7 3.72 2.14
    -6 -12 7 3.8 2.11
    6 -12 -7 0.13 1.57
    -6 -12 7 3.23 1.34
    -6 12 7 2.99 1.74
    -6 12 7 1.87 2.09
    4 -12 -7 -0.95 1.54
    -4 -12 7 -0.07 1.4
    -4 -12 7 0.75 1.53
    -4 12 7 2.87 2.4
    -4 12 7 2.23 1.62
    -2 -12 7 15.7 2.4
    -2 12 7 11.58 2.53
    -2 12 7 19.38 2.81
    0 -12 7 16.7 2.87
    0 -12 -7 15.23 1.96
    0 -12 7 12.45 1.94
    0 12 -7 10.38 1.86
    0 12 7 7.27 3.23
    0 12 7 14.03 2.06
    -2 -12 -7 -0.26 1.43
    2 -12 7 -0.39 1.36
    -2 12 -7 0.34 1.42
    2 12 7 -2.59 1.78
    -2 12 -7 -0.94 2.55
    -4 12 -7 7.46 2.46
    -4 12 -7 4.92 1.83
    -4 12 -7 4.46 1.53
    4 12 7 7.8 2.34
    -6 -12 -7 3.48 1.51
    6 -12 7 1.62 1.88
    -6 -12 -7 0.64 1.77
    6 12 7 4.01 2.49
    -6 12 -7 -0.26 2.06
    -6 12 -7 1.36 1.58
    -6 12 -7 0.48 1.46
    -8 -12 -7 0.16 1.79
    -8 -12 -7 -0.3 1.31
    8 12 7 6.87 2.75
    -8 12 -7 1.51 2.04
    9 -13 -7 -4.02 2.05
    -9 -13 7 0.86 1.46
    -9 13 7 -1.58 2.18
    -7 -13 7 17.35 2.67
    7 -13 -7 17.11 2.49
    -7 13 7 13.37 2.39
    -7 13 7 15.93 2.22
    -5 -13 7 13.4 2.24
    -5 -13 7 7.83 1.8
    -5 13 7 4.37 1.62
    -5 13 7 10.12 2.66
    -3 -13 7 30.43 3.1
    -3 -13 7 25.05 3.38
    3 -13 -7 24.39 2.77
    -3 13 7 23.02 3.16
    -3 13 7 24.3 2.98
    1 -13 -7 22.33 2.73
    -1 -13 7 29.76 4.72
    1 13 -7 23.08 3.53
    -1 13 7 25.86 3.04
    -1 13 7 17.82 3.61
    -1 -13 -7 1.36 1.4
    1 -13 7 4.52 1.6
    1 13 7 2.57 1.88
    -1 13 -7 5.07 1.78
    -3 -13 -7 8.6 1.63
    3 -13 7 7.28 1.74
    -3 13 -7 7.55 2.1
    -3 13 -7 4.24 2.99
    -3 13 -7 10.05 1.81
    5 -13 7 2.12 1.61
    -5 -13 -7 1.24 1.38
    5 13 7 -0.51 2.49
    -5 13 -7 3.27 2.36
    -5 13 -7 2.26 1.49
    -5 13 -7 0.17 1.72
    -7 -13 -7 -1.66 1.44
    7 -13 7 -4.14 2.22
    -7 13 -7 1.13 1.69
    -7 13 -7 0.27 1.81
    7 13 7 -1.19 3.21
    -7 13 -7 -0.29 2.36
    -8 -14 7 4.85 1.41
    -8 14 7 4.11 2.96
    -6 -14 7 3.38 1.6
    6 -14 -7 1.71 1.63
    -6 14 7 2.26 2.55
    4 -14 -7 18.73 2.02
    -4 -14 7 14.05 2.13
    -4 -14 7 10.24 2.06
    -4 14 7 13.53 3.04
    -4 14 7 17.7 2.17
    2 -14 -7 40.52 3.09
    -2 -14 7 53.46 4.95
    -2 -14 7 40.08 3.23
    -2 14 7 42.08 3.29
    -2 14 7 41.13 5.95
    0 -14 -7 36.67 2.86
    0 -14 7 35.92 3.12
    0 14 -7 36.6 3.65
    0 14 7 36.52 3.26
    -2 -14 -7 1.26 1.43
    2 -14 7 1.8 1.49
    -2 14 -7 1.18 2.25
    -2 14 -7 0.69 1.55
    4 -14 7 5.09 1.5
    -4 -14 -7 9.39 1.73
    -4 14 -7 8.01 1.71
    -4 14 -7 7.62 3.55
    4 14 7 14.15 2.89
    -6 -14 -7 4.47 1.91
    -6 14 -7 4.62 2.97
    -6 14 -7 5.02 1.59
    -6 14 -7 4.37 2.18
    -5 15 7 4.12 3.7
    -5 15 7 3.55 1.75
    -3 -15 7 8.29 1.98
    -3 15 7 11.38 4.95
    -1 -15 7 24.92 2.8
    1 -15 -7 23.44 2.91
    1 -15 7 7.75 1.58
    -1 15 -7 9.62 2.15
    3 -15 7 3.94 1.42
    -3 -15 -7 7.5 2.18
    -3 15 -7 5.15 3.35
    3 15 7 5.32 2.93
    -3 15 -7 3.32 1.62
    5 -15 7 -1.5 1.54
    -5 15 -7 0.99 1.7
    -2 -16 7 32.51 3.13
    -2 16 7 26.81 2.59
    0 16 7 2.87 2.42
    14 0 -8 4.52 1.59
    -14 0 8 3.92 1.74
    14 0 -8 2.38 1.69
    -14 0 8 1.64 2.1
    -12 0 8 51.64 3.02
    12 0 -8 45.09 4.15
    12 0 -8 50.46 3.55
    12 0 -8 53.47 3.14
    -12 0 8 46.56 3.95
    -10 0 8 51.17 3.5
    10 0 -8 45.71 2.66
    10 0 -8 44.02 3.43
    10 0 -8 44.25 3.01
    -10 0 8 45.07 2.53
    8 0 -8 33.96 2
    -8 0 8 31.8 2.56
    8 0 -8 31.98 2.78
    8 0 -8 30.67 2.38
    -8 0 8 32.78 1.98
    -6 0 8 136.18 4.77
    6 0 -8 140.44 5.36
    6 0 -8 141.83 5.18
    -6 0 8 126.58 5.1
    6 0 -8 144.78 6.05
    -6 0 8 136.36 5.22
    6 0 -8 141.56 4.91
    4 0 -8 12.5 1.39
    4 0 -8 13.03 1.27
    -4 0 8 16.35 2.23
    -4 0 8 12.73 1.62
    4 0 -8 12.83 1.06
    4 0 -8 12.61 1
    -2 0 8 91.23 4.18
    2 0 -8 93.04 3.44
    2 0 -8 87.19 3.34
    -2 0 8 92.61 3.08
    -2 0 8 93.74 3.77
    0 0 8 -1.56 0.73
    0 0 8 -0.8 1.13
    0 0 -8 -0.82 1.11
    0 0 8 0.18 0.31
    0 0 8 0.28 0.89
    0 0 -8 0.4 0.47
    0 0 8 0.11 1.24
    2 0 8 22.16 2.02
    -2 0 -8 25.9 1.5
    -2 0 -8 20.42 1.62
    -2 0 -8 25.27 1.86
    2 0 8 23.14 1.81
    -4 0 -8 34.21 2.13
    4 0 8 31.46 2.67
    4 0 8 34.76 2.31
    -4 0 -8 33.92 2.33
    -6 0 -8 6.92 1.61
    6 0 8 5.96 1.36
    -6 0 -8 7.67 1.77
    6 0 8 6.18 1.59
    6 0 8 6.04 1.58
    -6 0 -8 5.72 1.26
    6 0 8 5.69 1.6
    -6 0 -8 10.81 2.09
    8 0 8 48.89 2.99
    8 0 8 49.71 3.57
    -8 0 -8 49.81 3.39
    -8 0 -8 46.48 2.94
    -8 0 -8 51.44 4.11
    8 0 8 50.92 3.41
    8 0 8 47.11 3.54
    -10 0 -8 25.61 3.24
    10 0 8 28.79 2.97
    10 0 8 34.35 3.55
    10 0 8 31.83 3.44
    10 0 8 37.9 3.73
    -12 0 -8 2.23 1.2
    12 0 8 4.94 2.08
    -12 0 -8 7.51 1.94
    12 0 8 2.07 1.95
    12 0 8 5.54 2.61
    12 0 8 2.56 2.03
    14 0 8 -2.23 2.66
    14 0 8 0.13 2.05
    15 -1 -8 -5.46 4.16
    15 -1 -8 0.14 1.5
    15 -1 -8 5.08 2.03
    -15 1 8 0.03 2.49
    15 1 -8 3.43 1.59
    15 1 -8 0.34 1.51
    13 -1 -8 62.03 3.51
    13 -1 -8 59.7 4.49
    -13 -1 8 59.33 4.54
    -13 -1 8 61.52 3.4
    13 -1 -8 56.74 3.56
    -13 1 8 61.53 3.33
    13 1 -8 57.5 5.28
    -13 1 8 63.49 4.37
    13 1 -8 62.5 3.39
    -11 -1 8 9.38 2.52
    11 -1 -8 9.64 2.18
    -11 -1 8 7.91 1.35
    11 1 -8 8.08 1.69
    11 1 -8 3.78 2.13
    9 -1 -8 53.47 2.81
    -9 -1 8 55.13 2.71
    -9 -1 8 58.11 3.52
    9 -1 -8 55.07 3.49
    9 -1 -8 59.25 3.17
    -9 1 8 57.31 2.79
    9 1 -8 53.97 3.18
    -9 1 8 59.41 3.54
    9 1 -8 62.48 2.99
    9 1 -8 53.19 3.67
    7 -1 -8 17.25 1.81
    7 -1 -8 17.13 1.92
    -7 -1 8 12.97 1.37
    -7 -1 8 14.18 1.97
    7 -1 -8 13.39 1.48
    -7 1 8 14.64 2.28
    7 1 -8 12.98 1.55
    -7 1 8 15.18 2.05
    -7 1 8 12.67 1.35
    -7 1 8 14.82 2.06
    7 1 -8 13.21 2.04
    7 1 -8 13.83 1.65
    7 1 -8 19.06 2.83
    5 -1 -8 166.15 5.8
    -5 -1 8 168.88 5.97
    5 -1 -8 172.57 6.09
    5 -1 -8 169.55 6.13
    5 -1 -8 172.03 5.66
    5 -1 -8 169.7 5.83
    -5 -1 8 171.43 5.64
    -5 -1 8 182.21 6.34
    5 1 -8 177.58 5.64
    -5 1 8 168.6 5.72
    5 1 -8 168.97 5.79
    5 1 -8 177.13 6
    -5 1 8 172.69 6.11
    -5 1 8 162.71 6.01
    3 -1 -8 12.14 0.94
    3 -1 -8 10.94 1.32
    -3 -1 8 12.98 1.63
    3 -1 -8 11.85 1.02
    3 1 -8 12.51 1.34
    -3 1 8 12.28 0.97
    3 1 -8 13.77 0.73
    3 1 -8 11.79 1
    -3 1 8 11.81 1.31
    3 1 -8 12.66 1.68
    -3 1 8 12.02 1.65
    -3 1 8 13.25 1.69
    -3 1 8 15.48 2.21
    1 -1 -8 32.26 1.74
    -1 -1 8 26.51 2.78
    -1 -1 8 32.82 1.17
    1 -1 -8 30.96 1.76
    1 -1 -8 32.87 1.63
    -1 1 8 33.9 2.5
    -1 1 8 32.55 1.85
    1 1 -8 30.38 1.53
    -1 1 8 31.1 1.91
    -1 1 8 29.76 2.13
    -1 1 8 32.53 1.38
    1 -1 8 118.33 4.16
    -1 -1 -8 121.13 4.03
    1 -1 8 113.88 4.63
    -1 -1 -8 114.83 4.19
    1 -1 8 112.52 3.8
    1 -1 8 112.67 4.43
    -1 -1 -8 117.57 4.33
    -1 1 -8 117.33 4.21
    1 1 8 124.52 3.97
    -1 1 -8 115.97 4.31
    1 1 8 123.86 4.59
    1 1 8 117.79 4.36
    -3 -1 -8 10.67 1.35
    3 -1 8 7.39 1.62
    3 -1 8 8.63 1.44
    3 -1 8 7.32 1.19
    -3 -1 -8 11.91 1.48
    3 -1 8 9.91 1.37
    -3 -1 -8 13.4 1.43
    3 1 8 10.9 1.93
    -3 1 -8 9.26 1.14
    3 1 8 11.01 1.51
    -3 1 -8 8.35 1.18
    -3 1 -8 8.27 1.26
    -5 -1 -8 65.16 3.34
    5 -1 8 60.64 3.01
    5 -1 8 66.18 3.48
    -5 -1 -8 64.18 2.92
    5 -1 8 64.55 3.02
    5 -1 8 61.84 3.32
    -5 1 -8 57.68 2.96
    -5 1 -8 61.8 3.34
    5 1 8 59.51 3.54
    -5 1 -8 63.28 2.96
    5 1 8 57.85 3.46
    -5 1 -8 58.65 4.25
    5 1 8 63.76 3.02
    -5 1 -8 63.25 3.2
    7 -1 8 117.33 4.84
    7 -1 8 122.22 5.35
    7 -1 8 117.4 4.81
    -7 -1 -8 110.11 5.47
    7 -1 8 119.45 5.26
    -7 -1 -8 119.03 5.01
    -7 -1 -8 119.36 4.79
    7 1 8 117.54 5.24
    7 1 8 119.42 4.9
    -7 1 -8 118.42 5.18
    7 1 8 121.79 5.24
    -7 1 -8 111.57 5.38
    -7 1 -8 121.88 4.82
    7 1 8 112.29 5.2
    -7 1 -8 113.52 6.41
    -9 -1 -8 7.24 1.59
    9 -1 8 10.42 1.87
    -9 -1 -8 9.87 1.77
    9 -1 8 6.25 1.84
    9 -1 8 9.64 1.64
    9 -1 8 6.57 1.91
    9 1 8 4.71 2.1
    -9 1 -8 5.32 2.61
    9 1 8 10.01 2.79
    9 1 8 5.11 1.52
    -9 1 -8 8.36 1.59
    -9 1 -8 6.08 2.06
    9 1 8 8.03 1.92
    11 -1 8 29.3 3.44
    11 -1 8 40.18 3.45
    11 -1 8 38.46 3.77
    11 -1 8 32.09 3.46
    11 1 8 35.23 3.05
    -11 1 -8 35.59 2.57
    11 1 8 39.35 3.73
    11 1 8 28.34 3.82
    13 -1 8 6.94 3.2
    13 -1 8 4.41 2.14
    13 1 8 2.43 3.57
    -13 1 -8 2.31 1.33
    13 1 8 1.99 1.98
    13 1 8 6.42 2.5
    13 1 8 0 2.46
    14 -2 -8 1.06 1.75
    14 -2 -8 3.96 1.91
    14 -2 -8 2.08 2.24
    -14 2 8 -1.44 1.39
    14 2 -8 1.05 1.38
    14 2 -8 -0.79 1.5
    -14 2 8 0.98 1.95
    -12 -2 8 5.86 1.6
    12 -2 -8 7.79 2.28
    12 -2 -8 6.44 1.78
    12 -2 -8 6.57 1.65
    12 -2 -8 4.48 1.88
    -12 -2 8 3.87 2.23
    -12 2 8 8.9 2.25
    -12 2 8 5.52 1.49
    12 2 -8 5.05 1.37
    12 2 -8 5.62 1.83
    12 2 -8 5.67 3.06
    10 -2 -8 14.9 2.04
    -10 -2 8 20.39 3.55
    10 -2 -8 15.61 2.2
    -10 -2 8 13.74 2.32
    -10 -2 8 16.25 1.84
    10 -2 -8 13.8 1.95
    10 -2 -8 12.18 1.6
    -10 2 8 15.1 1.89
    10 2 -8 12.71 1.62
    -10 2 8 14.46 2.21
    10 2 -8 13.73 1.95
    10 2 -8 13.99 2.47
    8 -2 -8 3.82 1.34
    8 -2 -8 2.62 1.01
    -8 -2 8 3.89 1.52
    -8 -2 8 2.34 1.4
    8 -2 -8 1.98 1.22
    -8 -2 8 3.38 0.96
    8 -2 -8 2.19 1.24
    8 2 -8 3.02 1.97
    -8 2 8 0.38 1.81
    -8 2 8 2.29 0.9
    8 2 -8 2.48 1.08
    -8 2 8 2.53 1.36
    8 2 -8 2.8 1.34
    -8 2 8 4.78 2.11
    -6 -2 8 110.92 4.59
    6 -2 -8 114.51 4.5
    6 -2 -8 115.84 4.21
    -6 -2 8 112.09 3.99
    6 -2 -8 111.18 4.71
    6 -2 -8 112.22 4.52
    6 -2 -8 112.99 4.41
    6 -2 -8 111.23 4.2
    -6 2 8 111.94 4.57
    -6 2 8 111.78 4.2
    6 2 -8 117.67 4.21
    6 2 -8 118.1 4.44
    -6 2 8 113.22 4.52
    4 -2 -8 39.1 2.3
    4 -2 -8 38.42 1.94
    4 -2 -8 38.09 1.93
    -4 -2 8 40.25 2.99
    4 -2 -8 40.23 1.93
    -4 -2 8 37.78 1.87
    -4 2 8 36.83 2.23
    -4 2 8 39.32 1.95
    -4 2 8 33.82 2.3
    4 2 -8 36.58 1.78
    4 2 -8 36.07 2.01
    -4 2 8 35 2.71
    -4 2 8 38.38 2.03
    4 2 -8 40.67 1.42
    -2 -2 8 208.37 7.27
    2 -2 -8 215.19 7.26
    2 -2 -8 224.52 7.32
    2 -2 -8 209.39 6.66
    2 -2 -8 224.75 6.9
    2 -2 -8 205.16 6.96
    -2 2 8 205.33 7.1
    -2 2 8 209.6 6.91
    2 2 -8 213.44 7.19
    -2 2 8 212.36 7.2
    2 2 -8 227.18 7.1
    -2 2 8 219.32 7.53
    -2 2 8 211.56 7.14
    0 -2 -8 0.67 0.98
    0 -2 8 0.82 1.67
    0 -2 -8 0.86 0.85
    0 -2 8 0.37 0.18
    0 -2 -8 0.64 0.53
    0 -2 -8 0.72 0.92
    0 2 -8 0.06 0.47
    0 2 -8 -0.02 0.71
    0 2 8 1.46 0.98
    0 2 8 0.72 0.44
    0 2 8 2.44 1.11
    2 -2 8 24.57 1.67
    -2 -2 -8 25.44 1.57
    -2 -2 -8 26.19 1.8
    -2 -2 -8 23.8 1.67
    2 -2 8 20.16 2.39
    -2 2 -8 27.08 1.65
    -2 2 -8 26.16 1.86
    2 2 8 28.11 1.43
    2 2 8 30.53 2.52
    2 2 8 27.95 2.42
    2 2 8 23.97 2.27
    4 -2 8 2.11 1.22
    4 -2 8 0.43 0.93
    4 -2 8 -1.37 1.11
    4 -2 8 0.31 1.23
    -4 -2 -8 1.46 1.33
    -4 -2 -8 -0.66 0.88
    -4 -2 -8 -1.29 1.38
    -4 -2 -8 0.79 0.99
    4 2 8 -1.53 1.19
    4 2 8 0.38 0.93
    -4 2 -8 -0.25 0.99
    -4 2 -8 0.11 0.89
    4 2 8 0.89 1.58
    -4 2 -8 0.29 0.99
    6 -2 8 47.89 2.85
    -6 -2 -8 51.15 3.06
    6 -2 8 51.61 3.2
    6 -2 8 47.35 3.16
    -6 -2 -8 47.92 2.7
    6 -2 8 52.87 2.84
    6 2 8 49.07 3.29
    -6 2 -8 46.95 3.7
    6 2 8 50.16 3.86
    -6 2 -8 47.22 2.73
    6 2 8 48.49 2.8
    -6 2 -8 50.72 3.13
    -6 2 -8 52.02 2.83
    -6 2 -8 56.76 4.48
    8 -2 8 51.34 3.64
    8 -2 8 53.47 3.2
    -8 -2 -8 56.56 3.42
    8 -2 8 52.04 3.75
    -8 -2 -8 51.97 3.09
    8 -2 8 50.13 3.23
    -8 2 -8 50.58 3.66
    8 2 8 50.96 3.2
    8 2 8 52.96 3.76
    -8 2 -8 54.24 3.22
    -8 2 -8 49.83 3.96
    8 2 8 48.24 3.69
    8 2 8 51.99 4.78
    -8 2 -8 51.19 4.09
    -10 -2 -8 4.86 1.46
    -10 -2 -8 5.47 1.34
    10 -2 8 4.84 2
    10 -2 8 7.12 2.12
    10 -2 8 5.45 1.99
    10 -2 8 6.76 1.99
    -10 2 -8 5.65 3.34
    10 2 8 3.96 1.66
    10 2 8 3.1 2.13
    10 2 8 3.58 2.03
    -10 2 -8 3.65 1.28
    -10 2 -8 5.75 2.23
    12 -2 8 2.24 2.26
    -12 -2 -8 0.55 1.58
    12 -2 8 -0.77 1.98
    -12 -2 -8 2.16 1.46
    12 -2 8 -1.13 2.22
    -12 2 -8 0.08 1.15
    12 2 8 -1.36 1.53
    12 2 8 -3.58 2.08
    12 2 8 1.98 2.1
    12 2 8 3.06 2.86
    -14 -2 -8 3.49 1.83
    14 -2 8 0.09 2.23
    14 2 8 4.11 2.85
    14 2 8 4.08 2.1
    -14 2 -8 2.67 1.54
    15 -3 -8 3.96 2.83
    15 -3 -8 10.91 2.41
    -15 3 8 11.47 2.35
    -15 3 8 12.15 1.85
    15 3 -8 7.54 1.61
    13 -3 -8 6.71 2.04
    13 -3 -8 5.32 1.78
    13 -3 -8 6.83 2.24
    13 3 -8 3.34 1.37
    -13 3 8 3.5 1.38
    -13 3 8 3.95 1.86
    11 -3 -8 8.55 2.17
    -11 -3 8 12.21 2.2
    11 -3 -8 9.12 1.72
    11 -3 -8 10.24 2.11
    -11 -3 8 9.17 2.8
    11 -3 -8 11.56 1.99
    -11 3 8 13.96 2.43
    11 3 -8 10.06 1.67
    -11 3 8 11.83 1.73
    -9 -3 8 1.73 1.03
    9 -3 -8 2.93 1.26
    -9 -3 8 -0.54 1.67
    -9 -3 8 -0.11 1.39
    9 -3 -8 2.58 1.42
    9 -3 -8 2.09 1.2
    9 -3 -8 1.42 1.11
    -9 3 8 3.69 2.19
    9 3 -8 4.15 1.5
    9 3 -8 3.18 1.19
    -9 3 8 2.42 1.43
    -9 3 8 1.64 1.08
    -9 3 8 4.86 3.84
    7 -3 -8 1.38 1.22
    7 -3 -8 0.04 1.08
    -7 -3 8 -0.22 1.16
    7 -3 -8 0.88 0.98
    -7 -3 8 -1.16 1.31
    -7 -3 8 -1.07 0.79
    7 -3 -8 0.83 0.87
    7 3 -8 0.47 0.98
    -7 3 8 -0.05 1.6
    -7 3 8 -1.34 0.81
    -7 3 8 0.1 1.25
    -7 3 8 0.42 1.38
    7 3 -8 -0.4 1.22
    -5 -3 8 12.19 1.67
    -5 -3 8 10.1 1.26
    -5 -3 8 12.64 1.97
    5 -3 -8 12.6 1.53
    5 -3 -8 9.18 1.43
    5 -3 -8 11.26 1.44
    5 -3 -8 10.32 1.35
    -5 3 8 10.49 1.4
    5 3 -8 11.68 0.91
    -5 3 8 9.82 1.32
    -5 3 8 8.49 1.29
    5 3 -8 11.15 1.1
    5 3 -8 8.58 1.25
    3 -3 -8 170.16 5.97
    3 -3 -8 169.73 5.7
    3 -3 -8 171.75 5.99
    -3 -3 8 165.4 6.86
    -3 3 8 167.6 5.76
    -3 3 8 168.95 5.93
    3 3 -8 161.55 5.63
    -3 3 8 161.33 5.82
    3 3 -8 175.86 5.8
    -3 3 8 174.15 5.78
    1 -3 -8 23.03 1.77
    -1 -3 8 22.16 2.35
    1 -3 -8 24.53 1.51
    1 -3 -8 24.65 2.07
    1 -3 -8 25.55 1.96
    -1 3 8 25.04 1.38
    -1 3 8 21.8 2.17
    1 3 -8 21.32 1.29
    -1 3 8 23.84 2.21
    1 -3 8 53.62 3.21
    1 -3 8 57.03 1.86
    -1 -3 -8 55.44 2.53
    1 -3 8 58.79 1.93
    1 -3 8 55.15 3.42
    1 3 8 54.29 3.06
    1 3 8 54.39 3.18
    -1 3 -8 56.06 2.49
    1 3 8 56.28 3.05
    -1 3 -8 57.92 2.68
    -1 3 -8 57.12 2.48
    1 3 8 55.04 2.3
    3 -3 8 -1.16 0.89
    -3 -3 -8 2.54 1.42
    3 -3 8 2.46 1.88
    -3 -3 -8 0.58 0.82
    -3 -3 -8 -2.11 1.42
    3 -3 8 1.05 1.3
    -3 -3 -8 0.57 0.98
    3 -3 8 0.77 1.19
    3 3 8 0.42 0.7
    3 3 8 -1.16 2.1
    -3 3 -8 0.28 0.72
    3 3 8 1.59 1.35
    -3 3 -8 0.4 1.04
    3 3 8 0.38 1.95
    -5 -3 -8 15.74 1.87
    5 -3 8 18.1 2.27
    -5 -3 -8 14.92 2.22
    5 -3 8 18.09 2.1
    5 -3 8 18.57 1.75
    5 3 8 23.39 2.68
    5 3 8 17.26 2.07
    -5 3 -8 16.11 1.93
    5 3 8 15.17 2.84
    -5 3 -8 16.97 2.26
    -5 3 -8 16.95 1.88
    -5 3 -8 14.92 1.59
    5 3 8 18.11 1.93
    -7 -3 -8 14.62 1.96
    7 -3 8 15.7 2.29
    7 -3 8 17.83 2.55
    7 -3 8 12.23 2.08
    -7 -3 -8 14.48 1.84
    7 -3 8 13.33 2.14
    7 -3 8 12.83 1.91
    -7 3 -8 16.07 2.08
    7 3 8 15.16 2.23
    -7 3 -8 9.4 3.11
    -7 3 -8 10.52 1.67
    7 3 8 12.22 1.97
    7 3 8 14.16 1.85
    -7 3 -8 13.52 1.87
    -7 3 -8 17.06 2.15
    -7 3 -8 18.02 2.99
    9 -3 8 -4.03 1.97
    9 -3 8 1.99 1.88
    9 -3 8 0.34 1.63
    -9 -3 -8 -0.07 1.34
    9 -3 8 -0.19 1.76
    -9 3 -8 -0.06 2.05
    9 3 8 0.96 1.83
    -9 3 -8 -1.73 2.42
    -9 3 -8 1.24 2.27
    9 3 8 3.48 2.08
    11 -3 8 0.58 1.9
    -11 -3 -8 1.74 1.3
    -11 -3 -8 1.73 1.59
    11 -3 8 2.34 2.33
    11 -3 8 2.16 2.13
    -11 3 -8 9.7 3.97
    11 3 8 -0.59 1.44
    11 3 8 0.3 2.03
    11 3 8 -0.9 2.46
    -11 3 -8 0.88 1.31
    13 -3 8 0.37 2.15
    13 -3 8 3.01 2.4
    13 -3 8 -0.83 2.74
    -13 -3 -8 -0.02 1.41
    13 3 8 1.92 1.71
    13 3 8 0.76 2.17
    -14 4 8 11.12 1.83
    -14 4 8 5.84 2.05
    14 4 -8 12.42 1.69
    14 4 -8 12.48 2.2
    12 -4 -8 5.07 2.11
    12 -4 -8 -0.35 1.75
    -12 -4 8 -0.82 2.08
    12 -4 -8 2.31 1.75
    -12 4 8 2.99 1.84
    -12 4 8 -0.65 1.37
    12 4 -8 -0.39 1.29
    10 -4 -8 60.3 3.45
    -10 -4 8 57.52 4.04
    10 -4 -8 64.32 3.77
    10 -4 -8 67.13 3.43
    -10 4 8 63.18 3.96
    -10 4 8 63.07 3.3
    10 4 -8 63.95 3.29
    8 -4 -8 0.11 1.27
    8 -4 -8 -1.24 1.24
    -8 -4 8 -0.1 1.09
    -8 -4 8 0.42 1.03
    8 -4 -8 0.43 1.04
    -8 4 8 -2.1 2.31
    -8 4 8 1.03 1.78
    -8 4 8 -1.75 0.95
    8 4 -8 1.31 1.15
    -8 4 8 -0.78 1.41
    -6 -4 8 15.63 2.18
    6 -4 -8 11.86 1.73
    6 -4 -8 14.34 1.73
    6 -4 -8 17.04 1.81
    -6 4 8 14.48 1.65
    -6 4 8 14.19 2.03
    -6 4 8 15.46 1.94
    -6 4 8 14.12 2.26
    -6 4 8 18.22 2.35
    6 4 -8 15.94 1.96
    -6 4 8 12.99 1.59
    4 -4 -8 95.59 3.76
    -4 -4 8 95.74 4.41
    4 -4 -8 96.84 3.95
    4 -4 -8 91.59 3.92
    4 -4 -8 94.42 3.82
    -4 -4 8 96.75 3.44
    4 -4 -8 90.92 3.87
    4 4 -8 98.12 3.94
    -4 4 8 94.82 3.88
    -4 4 8 98.99 4.29
    -4 4 8 93.88 3.77
    4 4 -8 97.68 3.54
    -4 4 8 97 4.07
    2 -4 -8 1.55 0.71
    2 -4 -8 0.48 0.72
    2 -4 -8 1.76 1.16
    2 -4 -8 1.71 1.02
    2 -4 -8 1.97 0.98
    -2 4 8 3.54 1.21
    -2 4 8 2.34 1.5
    -2 4 8 -0.32 1.6
    -2 4 8 1.61 0.7
    2 4 -8 0.85 0.5
    -2 4 8 3.03 1.26
    0 -4 8 2.59 1.83
    0 -4 8 1.46 0.77
    0 -4 -8 0.71 1.18
    0 -4 -8 0.69 0.7
    0 4 8 0.71 1.31
    0 4 8 1.68 0.83
    0 4 8 1.39 1.62
    0 4 -8 0.8 0.85
    0 4 -8 0.8 0.5
    0 4 8 0.59 0.61
    0 4 -8 0.77 1.16
    0 4 8 0.93 1.4
    -2 -4 -8 7.3 1.26
    -2 -4 -8 7.38 1.42
    2 -4 8 6.59 1.56
    2 -4 8 8.47 1.86
    2 -4 8 6.79 1.01
    -2 -4 -8 6.49 1
    2 -4 8 3.46 1.76
    2 4 8 8.49 1.6
    -2 4 -8 10.71 1.54
    -2 4 -8 7.5 1.08
    2 4 8 7.4 2.13
    -2 4 -8 8.44 1.23
    2 4 8 8.99 1.22
    -4 -4 -8 0.32 1.03
    4 -4 8 -0.52 0.81
    4 -4 8 -0.52 1.53
    -4 -4 -8 0.61 1.3
    -4 -4 -8 -0.08 1.16
    4 -4 8 0.83 1.33
    4 -4 8 2.35 2.25
    -4 -4 -8 -0.43 0.9
    -4 4 -8 -0.38 1.03
    -4 4 -8 2.25 1.09
    4 4 8 -0.64 1.56
    4 4 8 -0.81 1.04
    -4 4 -8 0.18 0.8
    4 4 8 -0.85 1.11
    -4 4 -8 -0.59 1.27
    6 -4 8 46.8 3.3
    -6 -4 -8 45.22 2.72
    -6 -4 -8 38.27 2.85
    6 -4 8 44.07 3.25
    6 -4 8 45.3 3.47
    6 -4 8 42.28 2.56
    -6 4 -8 41.33 3.97
    -6 4 -8 46.5 2.62
    6 4 8 45.6 3.42
    -6 4 -8 45.77 3.04
    6 4 8 43.45 2.75
    -6 4 -8 46.89 3.05
    -8 -4 -8 5.91 1.49
    -8 -4 -8 6.47 1.53
    8 -4 8 6.11 1.82
    8 -4 8 5.99 1.97
    8 -4 8 7.01 1.97
    8 -4 8 7.94 1.57
    8 4 8 9.92 2.2
    -8 4 -8 10.52 2.15
    8 4 8 6.61 1.53
    -8 4 -8 6.54 1.89
    -8 4 -8 5.47 1.82
    8 4 8 6.61 1.89
    -8 4 -8 2.32 2.01
    10 -4 8 9.84 2.19
    10 -4 8 11.02 2.14
    10 -4 8 11.44 2.54
    -10 -4 -8 11.21 1.84
    -10 -4 -8 12.2 1.57
    -10 4 -8 9.9 2.61
    -10 4 -8 13.27 2.82
    -10 4 -8 13.3 1.83
    10 4 8 10.22 1.88
    10 4 8 12.27 2.6
    10 4 8 11.27 2.78
    -12 -4 -8 3.59 1.46
    12 -4 8 2.83 2.23
    12 -4 8 4.95 2.34
    12 -4 8 1.58 2.32
    12 4 8 4.73 3.92
    12 4 8 -2.39 2.11
    -12 4 -8 0.9 1.33
    12 4 8 0.64 1.53
    15 5 -8 0.29 1.7
    -15 5 8 -0.09 2.15
    -15 5 8 0.06 1.81
    15 5 -8 2.05 2.2
    13 -5 -8 37.94 3.64
    13 -5 -8 45.04 3.64
    -13 -5 8 49.78 5.1
    13 5 -8 52.51 3.18
    -13 5 8 51.6 3.79
    -13 5 8 49.35 3.01
    11 -5 -8 -1.74 2.63
    11 -5 -8 3.85 1.83
    11 -5 -8 3.54 1.84
    11 5 -8 2.79 1.55
    -11 5 8 -0.03 2.92
    -11 5 8 1.62 1.85
    -11 5 8 4.05 1.48
    9 -5 -8 80.88 3.95
    -9 -5 8 77.48 4.4
    9 -5 -8 82.24 4.16
    9 -5 -8 76.73 4.07
    -9 5 8 86.61 4.77
    -9 5 8 83.6 3.81
    9 5 -8 79.31 3.79
    -9 5 8 74.38 4.14
    7 -5 -8 16.01 1.84
    7 -5 -8 13.02 1.99
    -7 -5 8 14.14 2.07
    7 -5 -8 13.16 1.77
    -7 -5 8 12.61 2.21
    -7 5 8 15.36 2.18
    -7 5 8 11.36 1.66
    -7 5 8 19.05 2.65
    -7 5 8 16.96 2.49
    -7 5 8 13.93 1.66
    7 5 -8 16.57 2.22
    5 -5 -8 29.83 1.96
    5 -5 -8 25.81 2.2
    -5 -5 8 28.48 2.38
    5 -5 -8 26.36 2.37
    -5 -5 8 26.74 2.64
    5 -5 -8 27.83 2.56
    5 5 -8 22.42 2.58
    -5 5 8 26.49 2.22
    -5 5 8 28.24 2.49
    -5 5 8 26.22 2.07
    -5 5 8 33.24 2.88
    5 5 -8 25.19 1.57
    -5 5 8 32.66 2.69
    -5 5 8 27.55 2.22
    3 -5 -8 94.62 3.89
    3 -5 -8 95.29 3.85
    -3 -5 8 88.12 4.23
    -3 -5 8 86.38 3.29
    3 -5 -8 93.86 3.6
    3 5 -8 93.32 3.41
    -3 5 8 94.19 3.89
    -3 5 8 86.93 3.73
    -3 5 8 90.94 3.71
    -3 5 8 90.33 4.13
    -3 5 8 90.83 4.02
    1 -5 -8 1.07 0.96
    -1 -5 8 0.04 1.24
    -1 -5 8 0.55 1.05
    1 -5 -8 -0.49 1.4
    1 -5 -8 1.25 0.78
    -1 -5 8 -0.65 0.74
    1 5 -8 0.1 0.55
    -1 5 8 -0.18 0.81
    1 5 -8 1.61 0.98
    -1 5 8 1.41 1.32
    -1 5 8 -1.31 1.97
    3 -5 8 77.01 4.08
    3 -5 8 74.17 3.1
    -3 -5 -8 71.99 3.3
    -3 -5 -8 72.16 3.45
    -3 -5 -8 75.49 3.13
    3 -5 8 74.25 3.79
    3 -5 8 75.23 4.31
    3 5 8 73.34 3.81
    -3 5 -8 77.7 3.56
    -3 5 -8 71.97 3.11
    3 5 8 70.45 3.25
    -3 5 -8 76.48 3.45
    3 5 8 75.36 3.42
    -3 5 -8 75.36 3.68
    -5 -5 -8 11.36 1.53
    5 -5 8 11.73 2.6
    -5 -5 -8 15.26 2.06
    5 -5 8 12.11 2.54
    5 -5 8 12.64 1.99
    5 -5 8 10.29 2.09
    5 -5 8 11.78 1.56
    5 5 8 10.83 1.95
    5 5 8 14.31 2
    -5 5 -8 13.13 2.11
    -5 5 -8 12.03 1.99
    -5 5 -8 9.43 1.67
    -5 5 -8 12.76 1.53
    7 -5 8 23.73 2.25
    7 -5 8 21.05 2.74
    7 -5 8 21.94 2.67
    -7 -5 -8 21.53 2.43
    -7 -5 -8 23.05 2.38
    7 -5 8 24.6 2.89
    -7 5 -8 22.59 2.35
    7 5 8 24.84 3.08
    -7 5 -8 20.84 2.58
    -7 5 -8 27.3 2.84
    7 5 8 23.96 2.39
    -7 5 -8 19.17 2.64
    9 -5 8 2.99 1.76
    9 -5 8 6.48 2.5
    9 -5 8 4.6 2.28
    -9 -5 -8 4.37 1.36
    -9 -5 -8 3.38 1.32
    9 5 8 3.45 2.21
    -9 5 -8 6.18 2.27
    -9 5 -8 4.67 1.56
    -9 5 -8 5.85 2.16
    9 5 8 3.28 1.69
    9 5 8 6.43 2.45
    -11 -5 -8 16.16 2.51
    11 -5 8 26.31 3.73
    11 -5 8 23.76 3.05
    11 -5 8 23.06 3.32
    11 5 8 21.33 2.78
    -11 5 -8 22.65 3.35
    -11 5 -8 22.37 2.66
    11 5 8 29.53 3.8
    -11 5 -8 21.23 3.4
    11 5 8 23.39 3.11
    13 -5 8 5.27 2.76
    -13 -5 -8 1.85 1.37
    13 5 8 6.32 2.92
    -13 5 -8 3.53 1.47
    13 5 8 0.78 1.61
    13 5 8 4.28 2.59
    14 -6 -8 1.06 2.1
    14 -6 -8 6.02 2.95
    -14 6 8 0.17 1.51
    14 6 -8 1.08 1.54
    14 6 -8 0.71 2.19
    -14 6 8 2.7 1.87
    12 -6 -8 23.18 2.71
    12 -6 -8 17.96 2.39
    12 6 -8 22.85 2.9
    -12 6 8 19.5 2.61
    -12 6 8 26.18 2.57
    -12 6 8 19.16 4.08
    10 -6 -8 56.89 3.66
    10 -6 -8 61.69 3.83
    -10 -6 8 60.35 3.87
    10 6 -8 63.67 3.68
    -10 6 8 64.5 4.13
    -10 6 8 60.93 3.6
    -10 6 8 51.42 4.64
    8 -6 -8 3.88 1.42
    -8 -6 8 4.36 2.24
    -8 -6 8 3.94 1.39
    8 -6 -8 7.05 1.64
    -8 6 8 7.77 2.15
    8 6 -8 6.24 1.66
    -8 6 8 7.56 1.87
    -8 6 8 5.51 1.47
    -8 6 8 4.94 1.85
    6 -6 -8 55.2 2.91
    6 -6 -8 51.65 3.11
    -6 -6 8 50.56 3.56
    -6 -6 8 54.81 3.37
    -6 6 8 51.79 2.95
    -6 6 8 58.06 3.39
    -6 6 8 56.22 3
    -6 6 8 51.6 3.54
    -6 6 8 49.36 3.68
    4 -6 -8 1.06 1.31
    -4 -6 8 2.07 1.01
    -4 -6 8 1.52 1.43
    4 -6 -8 1.57 1.15
    4 -6 -8 2.76 1.11
    -4 6 8 1.76 1.02
    -4 6 8 1.98 1
    -4 6 8 2.4 1.37
    -4 6 8 1.27 1.71
    4 6 -8 2.62 0.66
    -4 6 8 4.27 1.69
    -4 6 8 5.32 1.43
    -2 -6 8 24.5 2.33
    -2 -6 8 23.51 1.52
    2 -6 -8 21.3 2.88
    2 -6 -8 23.4 2
    -2 -6 8 21.87 2.23
    2 -6 -8 22.17 1.85
    2 -6 -8 21.23 1.84
    -2 6 8 19.93 2.35
    -2 6 8 17.63 1.92
    2 6 -8 24.08 2.33
    -2 6 8 22.1 1.88
    -2 6 8 21.25 2.77
    2 6 -8 24.05 1.55
    0 -6 8 54.58 3.19
    0 -6 8 56.57 2.5
    0 -6 -8 57.43 2.65
    0 -6 -8 63.07 3.4
    0 -6 8 52.97 3.24
    0 -6 8 51.34 3.32
    0 6 8 57.13 2.79
    0 6 -8 51.44 2.76
    0 6 -8 55.03 2.61
    0 6 -8 55.25 3.42
    0 6 8 51.6 2.79
    0 6 8 54.05 3.21
    4 -6 8 58.56 4.46
    4 -6 8 58.44 4
    4 -6 8 62.4 3.51
    4 -6 8 64.57 2.9
    -4 -6 -8 64.7 3.3
    -4 -6 -8 65.23 3.26
    -4 6 -8 61.27 3.4
    4 6 8 62.68 3.9
    4 6 8 61.71 3.27
    -4 6 -8 62.91 2.96
    6 -6 8 10.24 2.38
    -6 -6 -8 18.27 2.31
    6 -6 8 15.66 2.57
    6 -6 8 13.8 2.22
    -6 -6 -8 14.13 1.8
    6 -6 8 11.85 1.53
    -6 6 -8 13.94 1.86
    -6 6 -8 11.13 1.79
    6 6 8 13.83 2.2
    6 6 8 11.69 1.77
    -8 -6 -8 28.01 2.7
    -10 -6 -8 11.57 1.71
    10 -6 8 7.46 2.97
    10 -6 8 13.16 2.42
    10 -6 8 11.47 2.89
    10 6 8 5.66 2.52
    -10 6 -8 10.3 1.99
    10 6 8 5.3 2.76
    -10 6 -8 6.62 2.25
    -10 6 -8 8.79 2.47
    10 6 8 12.5 2.01
    -12 -6 -8 1.62 1.25
    12 -6 8 -5.46 3.64
    -12 -6 -8 2.37 1.28
    -12 6 -8 2.17 2.07
    -12 6 -8 -5.56 4.17
    -12 6 -8 5.12 3.86
    12 6 8 6.99 3.33
    -13 -7 8 7.79 2.03
    13 -7 -8 11.67 3.29
    -13 7 8 11.29 2.1
    13 7 -8 14.63 3.1
    13 7 -8 12.14 1.93
    -13 7 8 15.02 2.43
    -11 -7 8 2.29 1.6
    11 -7 -8 4.5 1.98
    11 -7 -8 4.92 2.32
    -11 7 8 1.79 1.67
    -11 7 8 0.81 2.54
    11 7 -8 7.19 1.95
    -11 7 8 3.75 2.01
    -9 -7 8 85.98 4.55
    9 -7 -8 82.13 4.56
    -9 7 8 79.46 4.33
    -9 7 8 79.71 4.5
    -9 7 8 68.2 4.99
    7 -7 -8 2.01 1.51
    7 -7 -8 2.04 1.37
    -7 -7 8 5.07 1.91
    -7 -7 8 2.56 1.15
    -7 7 8 6.41 1.93
    -7 7 8 2.48 1.46
    -7 7 8 1.69 1.57
    -7 7 8 1.59 1.48
    -5 -7 8 17.74 2.5
    5 -7 -8 20.19 2.22
    5 -7 -8 20.36 2.11
    -5 -7 8 22.05 2.37
    -5 7 8 22.36 2.69
    -5 7 8 21.18 2.62
    -5 7 8 22.12 2.1
    -5 7 8 24.91 2.68
    -5 7 8 20.28 2.84
    3 -7 -8 11.07 1.58
    -3 -7 8 13.58 2.17
    3 -7 -8 10.25 1.44
    -3 -7 8 13.37 1.99
    -3 7 8 13.32 1.98
    -3 7 8 7.61 2.21
    -3 7 8 10.58 1.45
    -3 7 8 7.51 1.28
    3 7 -8 10.21 1.21
    -1 -7 8 5.14 1.29
    -1 -7 8 3.17 1.22
    -1 -7 8 4.51 2.17
    1 -7 -8 0.66 1.35
    1 -7 -8 3.23 1.12
    1 -7 -8 5.07 1.21
    -1 7 8 4.85 1.59
    1 7 -8 4.1 1.02
    -1 7 8 -0.41 1.49
    -1 7 8 4.26 1.1
    -3 -7 -8 46.6 2.53
    -3 -7 -8 50.21 2.93
    -3 -7 -8 50.62 3.09
    3 -7 8 47.98 3.29
    3 -7 8 45.71 2.34
    3 -7 8 48.4 3.28
    -3 7 -8 37.35 3.29
    -3 7 -8 43.93 2.95
    3 7 8 45.73 3.59
    -3 7 -8 45.4 2.48
    -5 -7 -8 6.14 1.62
    5 -7 8 6.42 1.7
    5 -7 8 3.98 1.7
    5 -7 8 6.36 1.2
    -5 -7 -8 7.69 1.58
    5 7 8 12.09 2.21
    -5 7 -8 5.69 1.21
    -5 7 -8 7.47 1.6
    5 7 8 6.36 1.6
    7 -7 8 20.46 2.95
    -7 -7 -8 19.73 2.68
    -7 -7 -8 24.84 2.49
    7 7 8 24.05 2.69
    7 7 8 16.5 2.65
    -7 7 -8 18.97 2.79
    -7 7 -8 20.59 2.47
    -7 7 -8 21.86 2.85
    9 -7 8 2.08 3.19
    9 -7 8 9.25 2.24
    -9 7 -8 8.5 2.21
    -9 7 -8 8.03 1.95
    -9 7 -8 6.01 2.02
    -9 7 -8 10.91 2.96
    9 7 8 8.66 2.02
    9 7 8 8.5 2.92
    9 7 8 8.78 2.69
    11 -7 8 18.79 2.72
    -11 -7 -8 16.78 2.27
    -11 -7 -8 17.08 2.39
    11 7 8 17.97 4.69
    -11 7 -8 21.34 3.23
    -11 7 -8 17.58 2.94
    11 7 8 18.45 2.69
    -11 7 -8 20.96 2.55
    12 -8 -8 -0.47 1.74
    -12 -8 8 -0.7 1.31
    12 8 -8 1.02 2.17
    -12 8 8 3.02 1.94
    -12 8 8 0.77 1.9
    10 -8 -8 8.77 2.53
    -10 -8 8 5.81 1.55
    10 -8 -8 8.16 2.09
    -10 8 8 7.31 2.11
    10 8 -8 8.46 2.37
    -10 8 8 6.72 1.91
    -10 8 8 6.27 2.61
    -8 -8 8 -0.6 2.32
    -8 -8 8 2.34 1.12
    6 -8 -8 8.23 1.84
    6 -8 -8 5.6 1.61
    -6 -8 8 7.27 1.34
    -6 -8 8 7.51 1.7
    -6 8 8 8.79 1.99
    -6 8 8 7.54 1.48
    -6 8 8 10.36 2.06
    -6 8 8 9.72 2.13
    4 -8 -8 5.97 1.43
    -4 -8 8 2.97 1.12
    -4 -8 8 4.67 1.62
    4 -8 -8 5.95 1.45
    -4 8 8 4 1.6
    -4 8 8 7.26 2.18
    -4 8 8 1.25 1.86
    -4 8 8 1.94 1.14
    -4 8 8 5.95 2.33
    2 -8 -8 19.86 2.11
    -2 -8 8 20.99 2.32
    2 -8 -8 21.54 2.07
    -2 -8 8 19.81 2.43
    -2 8 8 20.01 2.46
    -2 8 8 20.82 2.06
    -2 8 8 19.02 2.68
    2 8 -8 17.16 1.97
    0 -8 8 22.56 2.5
    0 -8 8 20.94 3.01
    0 -8 8 27.59 2.61
    0 -8 -8 22.03 2.17
    0 8 -8 23.67 2.8
    0 8 -8 23.02 2.42
    0 8 8 22.95 2.78
    0 8 -8 24.48 2.11
    0 8 8 23.01 2.13
    -2 -8 -8 16.92 2.04
    2 -8 8 29.59 4.84
    -2 -8 -8 14.49 1.94
    2 -8 8 17.09 2.44
    2 -8 8 17.85 2.65
    -2 8 -8 16.08 1.84
    -2 8 -8 17.12 2.36
    2 8 8 20.61 2.21
    -2 8 -8 19.66 2.45
    2 8 8 18.08 2.49
    -4 -8 -8 39.97 2.74
    4 -8 8 35.6 3.16
    4 -8 8 32.08 3.02
    -4 -8 -8 38.21 3.21
    -4 8 -8 36.25 2.99
    -4 8 -8 32.86 2.23
    4 8 8 34.56 3.83
    4 8 8 37.45 2.88
    -6 -8 -8 0.6 1.43
    6 -8 8 3.72 1.91
    6 -8 8 1.95 1.86
    -6 8 -8 1.28 1.56
    6 8 8 1.44 2.37
    -6 8 -8 2.87 2.36
    6 8 8 2.84 1.56
    -6 8 -8 4.42 1.23
    8 -8 8 22.57 3.19
    -8 -8 -8 27.93 2.66
    -8 8 -8 25.88 2.92
    8 8 8 25.68 3.5
    8 8 8 27.69 3.25
    -8 8 -8 28.85 3.42
    -8 8 -8 31.52 3.98
    -8 8 -8 30.77 3.4
    10 -8 8 1.9 1.84
    -10 -8 -8 1.91 1.28
    -10 -8 -8 0.44 1.2
    -10 8 -8 -2.16 1.91
    -10 8 -8 -0.92 1.74
    10 8 8 1.53 1.73
    -10 8 -8 0.26 2.17
    10 8 8 -5.3 3.38
    12 -8 8 -1.68 2.35
    -12 -8 -8 2.69 1.18
    -12 -8 -8 0.46 1.08
    -12 8 -8 1.18 2.55
    12 8 8 -2.11 1.62
    13 -9 -8 3.99 2.22
    -13 -9 8 3.71 1.77
    -13 9 8 2.88 2.54
    -13 9 8 -1.47 2.2
    -11 -9 8 4.74 1.43
    11 -9 -8 6.28 2.05
    -11 9 8 7.24 2.46
    -11 9 8 5.35 2.08
    -11 9 8 6.1 2.67
    -9 -9 8 0.23 1.28
    9 -9 -8 -1.24 2.39
    9 -9 -8 0.67 1.64
    -9 9 8 1.15 1.93
    -9 9 8 -0.2 2.77
    -9 9 8 2.82 2.17
    -9 9 8 -0.99 2.16
    -7 -9 8 0.29 1.99
    7 -9 -8 1.27 1.46
    -7 -9 8 0.83 1.18
    -7 9 8 1.18 2.06
    -5 -9 8 8.3 1.5
    5 -9 -8 8.85 1.65
    -5 -9 8 10.4 1.85
    5 -9 -8 9.32 1.8
    -5 9 8 13.46 2.77
    -5 9 8 8.16 1.89
    -5 9 8 8.82 2.78
    -5 9 8 9.82 1.62
    -3 -9 8 37.8 2.95
    3 -9 -8 32.59 2.68
    -3 -9 8 33.48 2.94
    3 -9 -8 33.33 2.58
    -3 9 8 32.8 2.56
    -3 9 8 40.46 3.47
    1 -9 -8 0.43 1.37
    -1 -9 8 0.87 1.19
    -1 -9 8 1.64 1.31
    1 9 -8 2.83 1.4
    -1 9 8 1.39 1.13
    -1 9 8 0.28 1.67
    1 9 -8 1.72 2.14
    -1 -9 -8 28.42 2.56
    1 -9 8 32.25 2.7
    1 -9 8 34.53 3.3
    -1 -9 -8 26.29 2.37
    -1 9 -8 32.84 2.32
    1 9 8 27.12 3.45
    -1 9 -8 29.18 3.04
    1 9 8 31.24 2.52
    -1 9 -8 29.69 4.04
    3 -9 8 10.95 2.13
    -3 -9 -8 17.19 2.19
    3 -9 8 12.93 2.02
    3 9 8 12.18 1.83
    -3 9 -8 14.18 1.82
    -3 9 -8 15.25 2.24
    3 9 8 15.07 2.68
    -5 -9 -8 22.53 2.49
    5 -9 8 27.05 3
    5 9 8 18.71 3.09
    5 9 8 25.52 3.01
    -7 -9 -8 2.21 1.35
    7 -9 8 3.8 1.89
    -7 -9 -8 2.36 1.52
    -7 9 -8 1.32 1.62
    -7 9 -8 2.03 1.57
    7 9 8 1.11 1.88
    7 9 8 2.51 3.43
    -7 9 -8 1.55 1.76
    -9 -9 -8 -0.14 1.34
    -9 -9 -8 -0.68 1.25
    9 -9 8 1.87 1.84
    -9 9 -8 3.47 2.82
    -9 9 -8 0.29 1.95
    9 9 8 1.51 3.25
    9 9 8 -0.58 1.87
    -9 9 -8 -0.57 1.77
    -9 9 -8 1.91 3.06
    -11 -9 -8 -0.97 1.2
    -11 -9 -8 1.44 1.23
    11 -9 8 -2.63 2.14
    11 9 8 2.61 1.75
    -11 9 -8 2.02 2.39
    -11 9 -8 -2.88 2.55
    12 -10 -8 15.75 2.32
    -12 -10 8 12.19 1.72
    -12 10 8 21.52 2.94
    -12 10 8 16.6 3.39
    -12 10 8 18.23 3.66
    -10 -10 8 3.48 1.32
    10 -10 -8 2.63 1.71
    -10 10 8 -1.37 2.91
    -10 10 8 3.84 2.35
    -10 10 8 1.61 2.41
    -8 -10 8 34.13 3.12
    8 -10 -8 38.67 3.2
    -8 10 8 37.3 5.39
    -8 10 8 39.99 4.21
    -8 10 8 38.56 3.95
    -8 10 8 34.77 3.97
    -6 -10 8 1.25 1.12
    6 -10 -8 -0.02 2.06
    6 -10 -8 -1.58 1.6
    -6 -10 8 1.27 1.71
    -6 10 8 -1.33 1.9
    -6 10 8 3.12 2.93
    -6 10 8 -0.34 1.46
    4 -10 -8 -0.76 1.75
    4 -10 -8 1.11 1.43
    -4 -10 8 1.82 1.48
    -4 -10 8 0.21 1.2
    -4 10 8 0.03 1.29
    -4 10 8 2.08 1.91
    2 -10 -8 2.11 1.68
    -2 -10 8 1.78 1.32
    -2 -10 8 2.44 1.42
    -2 10 8 -0.15 1.96
    -2 10 8 2.15 1.29
    2 10 -8 5.92 1.85
    0 -10 8 0.25 1.27
    0 -10 8 3.66 1.76
    0 -10 -8 2.94 1.59
    0 10 -8 0.26 1.29
    0 10 8 0.47 1.95
    0 10 -8 2.97 2.35
    0 10 8 1.24 1.29
    2 -10 8 53.55 4.91
    2 -10 8 44.9 3.38
    -2 -10 -8 48.51 3.13
    2 -10 8 42.74 3.74
    -2 10 -8 50.66 2.85
    2 10 8 46.24 4.53
    -2 10 -8 49.97 3.59
    2 10 8 50.45 3.22
    -4 -10 -8 1.64 1.27
    -4 -10 -8 0.49 1.49
    4 -10 8 2.45 1.54
    -4 10 -8 0.92 1.69
    -4 10 -8 0.89 1.22
    6 -10 8 1.48 1.91
    -6 -10 -8 2.26 1.46
    -6 -10 -8 0.25 1.35
    6 10 8 -0.87 1.91
    -6 10 -8 -1.36 1.54
    -6 10 -8 1.93 1.8
    -6 10 -8 1.69 1.47
    -8 -10 -8 17.13 2.28
    -8 -10 -8 20.17 2.76
    8 -10 8 19.79 2.98
    -8 10 -8 19.56 2.85
    8 10 8 14.96 2.28
    -8 10 -8 17.02 2.32
    -8 10 -8 13.8 2.44
    -10 -10 -8 0.93 1.2
    -10 -10 -8 1.31 1.2
    10 -10 8 2.5 2.09
    -10 10 -8 1.49 2.32
    10 10 8 -2.79 1.85
    -10 10 -8 -0.09 2.04
    11 -11 -8 50.44 3.85
    -11 -11 8 53.94 3.72
    -11 11 8 66.41 5.47
    -11 11 8 52.16 4.7
    -9 -11 8 12.37 1.73
    9 -11 -8 13.21 2.19
    -9 11 8 8.41 2.98
    -9 11 8 8.17 3.29
    -9 11 8 13.5 2.74
    7 -11 -8 15.02 2.18
    -7 -11 8 18.7 2.7
    -7 11 8 13.04 2.13
    -7 11 8 15.16 3.65
    5 -11 -8 -1.36 1.38
    -5 -11 8 -1.37 1.69
    -5 -11 8 1.04 1.32
    5 -11 -8 3.78 2.73
    -5 11 8 0.26 1.56
    -5 11 8 0.25 2
    -3 -11 8 114.69 5.74
    -3 -11 8 110.97 5.45
    -3 11 8 116.46 5.17
    1 -11 -8 3.83 1.95
    -1 -11 8 4.65 1.54
    1 11 -8 5.04 1.64
    -1 -11 -8 4.95 1.58
    1 -11 8 4.18 1.48
    3 -11 8 2.13 1.38
    3 -11 8 7.49 2.37
    -3 -11 -8 4.18 1.29
    -3 11 -8 3.88 2.01
    3 11 8 7.41 3.68
    -3 11 -8 4.84 1.41
    -5 -11 -8 4.97 1.82
    5 -11 8 4.99 2.22
    -5 11 -8 4.03 1.45
    5 11 8 3.66 2.09
    -5 11 -8 1.18 1.64
    -5 11 -8 7.29 2.22
    7 -11 8 19.06 2.59
    -7 -11 -8 14.37 2
    7 -11 8 27.39 4.15
    -7 -11 -8 10.57 1.59
    -7 11 -8 17.9 2.63
    -7 11 -8 15.83 2.67
    7 11 8 14.57 2.34
    -7 11 -8 17.32 2.12
    -9 -11 -8 9.01 1.45
    -9 -11 -8 7.21 1.9
    9 -11 8 7.44 2.2
    -9 11 -8 5.69 2.36
    -9 11 -8 3.44 1.71
    -9 11 -8 3.28 4.01
    9 11 8 8.6 2.33
    10 -12 -8 19.37 3.02
    -10 -12 8 27.52 2.56
    -10 12 8 28.7 3.21
    8 -12 -8 12.08 2.06
    -8 -12 8 14.5 2.51
    -8 12 8 9.28 2.37
    -8 12 8 14.52 2.44
    6 -12 -8 20.22 2.73
    -6 -12 8 22.16 3.53
    -6 -12 8 23.36 2.85
    -6 12 8 15.09 2.64
    -6 12 8 18.58 2.84
    -4 -12 8 18.4 2.97
    -4 12 8 22.39 2.92
    -4 12 8 20.2 2.78
    -2 -12 8 4.11 1.48
    2 -12 -8 -4.53 2.58
    -2 12 8 3.56 1.68
    2 12 -8 3.81 2.41
    -2 12 8 5.37 2.52
    0 -12 8 1.83 1.52
    0 -12 -8 0.86 1.28
    0 12 -8 2.07 1.62
    0 12 8 3.63 2.98
    0 12 8 2.67 1.63
    -2 -12 -8 6.81 1.55
    2 -12 8 4.65 1.49
    -2 12 -8 7.98 1.57
    2 12 8 7.92 2
    -2 12 -8 10.59 2.83
    2 12 8 5.88 3.9
    4 -12 8 8.54 1.9
    -4 -12 -8 15.36 2.38
    4 12 8 15.99 2.39
    -4 12 -8 8.96 2.28
    -4 12 -8 11.02 1.68
    6 -12 8 12.07 2.13
    -6 -12 -8 16.37 2.43
    -6 -12 -8 9.82 2.22
    -6 12 -8 13.44 2.56
    -6 12 -8 8.32 1.76
    -6 12 -8 16.28 2.43
    6 12 8 13.7 2.5
    -8 -12 -8 26.1 3.66
    -8 -12 -8 18.21 2.2
    -8 12 -8 18.3 2.66
    -8 12 -8 22.23 3
    8 12 8 19.93 2.82
    8 12 8 27.66 5.88
    -8 12 -8 20.46 2.62
    -9 13 8 10.12 2.94
    -7 -13 8 0.41 1.21
    -7 13 8 2.89 2.35
    -7 13 8 -0.62 1.82
    -5 -13 8 -1.35 1.72
    -5 -13 8 1 1.38
    -5 13 8 0.38 2.23
    -5 13 8 1.27 1.66
    -3 -13 8 0.82 1.5
    -3 -13 8 2.18 1.69
    3 -13 -8 -1.82 1.24
    -3 13 8 -0.64 2.53
    -3 13 8 -0.47 1.61
    1 -13 -8 24.09 2.57
    -1 -13 8 22.52 2.73
    -1 13 8 21.9 3.71
    1 13 -8 23.41 2.53
    -1 13 8 20.86 2.85
    1 -13 8 0.52 1.37
    -1 -13 -8 -1.39 1.38
    1 13 8 1.69 1.71
    -1 13 -8 -0.01 1.6
    3 -13 8 16.11 2.27
    -3 -13 -8 14.89 2.33
    3 13 8 13.32 2.39
    -3 13 -8 13.07 3.12
    -3 13 -8 16.8 2.49
    -3 13 -8 16.4 2.01
    5 -13 8 2.39 1.63
    -5 -13 -8 1.86 1.36
    -5 13 -8 -1.04 1.58
    -5 13 -8 2.55 1.43
    -7 -13 -8 17.78 1.84
    7 -13 8 20.57 2.9
    -7 13 -8 15.26 2.2
    -7 13 -8 13.64 2.63
    -7 13 -8 13.38 1.99
    7 13 8 19.71 3.16
    -8 -14 8 -1.62 1.25
    -8 14 8 1.45 2.68
    -6 -14 8 7.96 1.61
    6 -14 -8 9.23 1.59
    -6 14 8 4.52 2.69
    -6 14 8 3.77 1.72
    4 -14 -8 6.73 1.55
    -4 -14 8 4.67 2.06
    -4 -14 8 8.26 2.01
    -4 14 8 9.72 1.71
    -4 14 8 17.54 3.74
    -2 -14 8 3.54 1.48
    2 -14 -8 1.49 1.41
    -2 14 8 0.2 1.42
    0 -14 -8 2.44 1.36
    0 -14 8 1.94 1.62
    0 14 -8 5.56 1.91
    0 14 8 4.97 1.79
    -2 -14 -8 6.86 1.45
    2 -14 8 9.33 1.8
    -2 14 -8 6.22 2.42
    -2 14 -8 6.92 1.77
    2 14 8 9.19 2.32
    4 -14 8 2.06 1.43
    -4 -14 -8 2.72 1.5
    -4 14 -8 6.41 2.16
    -4 14 -8 -1.69 3.79
    4 14 8 1.26 2.43
    6 -14 8 -2.83 1.93
    -6 -14 -8 0.2 1.74
    -6 14 -8 3.86 1.65
    -6 14 -8 2.18 2.02
    -5 15 8 0.92 1.65
    -5 15 8 0.21 3.76
    -1 -15 8 -0.48 1.45
    -1 15 8 -0.86 1.56
    1 -15 8 1.83 1.44
    -1 15 -8 4 1.98
    1 15 8 -0.45 2.13
    -3 -15 -8 3.74 1.91
    3 -15 8 0.18 1.44
    -3 15 -8 4.33 3.49
    3 15 8 4.59 2.69
    14 0 -9 -0.62 1.55
    14 0 -9 -1.61 1.44
    -14 0 9 -1.3 2.11
    -12 0 9 -2.12 2.12
    12 0 -9 -1.09 2.7
    12 0 -9 1.1 1.32
    -12 0 9 -1.28 1.23
    12 0 -9 -0.4 1.54
    10 0 -9 -1.01 1
    10 0 -9 2.14 1.95
    -10 0 9 0.62 1.59
    -10 0 9 0.71 1.09
    10 0 -9 1.08 1.3
    8 0 -9 -0.02 1.04
    -8 0 9 0.48 0.9
    -8 0 9 -0.2 1.26
    8 0 -9 -0.53 0.89
    8 0 -9 1.39 1.7
    6 0 -9 -0.8 0.99
    -6 0 9 -0.28 1.13
    -6 0 9 -0.17 1.02
    6 0 -9 -0.63 0.73
    6 0 -9 2.26 1.64
    6 0 -9 -0.95 1.26
    -6 0 9 -0.3 0.76
    6 0 -9 -0.1 0.87
    4 0 -9 1.95 0.73
    4 0 -9 -0.25 0.91
    4 0 -9 -0.83 0.55
    4 0 -9 -0.23 0.61
    -4 0 9 -1.06 1.81
    -4 0 9 0.41 1.08
    -2 0 9 -0.01 0.37
    2 0 -9 0.13 0.5
    -2 0 9 -1.74 1.42
    2 0 -9 1 0.88
    -2 0 9 0.13 1.16
    0 0 9 -1.29 0.86
    0 0 -9 -0.55 1.02
    0 0 9 1.65 1.15
    0 0 9 0.45 0.39
    0 0 9 -1.83 1.04
    0 0 -9 -0.12 0.49
    2 0 9 -0.84 0.92
    -2 0 -9 0.33 1.05
    2 0 9 0.11 0.52
    2 0 9 0.46 0.95
    -2 0 -9 0.1 0.68
    -2 0 -9 0.01 0.84
    2 0 9 2.41 1.28
    -2 0 -9 -0.26 0.83
    4 0 9 -1.1 1.29
    -4 0 -9 0.84 1.2
    -4 0 -9 -1.24 1.04
    4 0 9 0.79 1.02
    4 0 9 -1.02 1.13
    -4 0 -9 -1.81 2.06
    -4 0 -9 0.2 0.97
    -4 0 -9 0.19 1.07
    6 0 9 0.69 1.42
    6 0 9 2.3 1.51
    -6 0 -9 0.44 1.14
    -6 0 -9 1.07 1.59
    -6 0 -9 0.36 1.56
    6 0 9 -2.44 1.3
    -6 0 -9 1.03 2.1
    6 0 9 -0.3 1.16
    -8 0 -9 1.02 1.29
    -8 0 -9 -2.1 2.45
    8 0 9 -0.61 1.91
    8 0 9 0.81 1.71
    8 0 9 1.82 1.3
    8 0 9 0.16 1.69
    -8 0 -9 -0.65 1.54
    10 0 9 0.02 1.59
    -10 0 -9 -0.65 1.8
    10 0 9 1.6 2.09
    10 0 9 -3.57 2.65
    10 0 9 -1.71 1.78
    -12 0 -9 -0.48 1.95
    12 0 9 1.26 2.04
    12 0 9 -1.83 2.03
    -12 0 -9 -0.06 1.17
    12 0 9 -2.64 2.23
    12 0 9 0.03 2.53
    15 -1 -9 6.9 2.12
    15 -1 -9 4.18 1.82
    15 1 -9 7.84 1.66
    15 1 -9 4.94 1.51
    13 -1 -9 63.79 4.78
    -13 -1 9 51.58 4.17
    13 -1 -9 64.56 3.67
    13 -1 -9 63.04 3.58
    -13 -1 9 63.03 3.49
    13 1 -9 60.92 3.42
    -13 1 9 62.04 3.34
    -13 1 9 65.25 4.38
    13 1 -9 59.44 3.68
    11 -1 -9 -0.38 1.78
    11 -1 -9 -0.5 1.22
    11 1 -9 1.75 1.41
    9 -1 -9 0.26 1.1
    9 -1 -9 2.62 1.55
    9 -1 -9 0.89 1.28
    -9 -1 9 1 1.58
    9 -1 -9 0.02 0.97
    -9 -1 9 -1.02 0.95
    9 1 -9 -1.59 2.04
    9 1 -9 0.59 1.15
    9 1 -9 0.61 0.97
    -9 1 9 0.75 1.52
    -9 1 9 0.7 0.95
    7 -1 -9 0.38 0.83
    -7 -1 9 0.11 1.23
    7 -1 -9 2.07 1.43
    -7 -1 9 0.59 1.34
    -7 -1 9 2.12 1.81
    7 -1 -9 1.01 1.08
    7 -1 -9 0.45 1.11
    -7 -1 9 0.97 0.83
    -7 1 9 1.46 0.89
    -7 1 9 0.44 1.18
    -7 1 9 1.03 1.5
    7 1 -9 0.12 0.83
    7 1 -9 0.79 1.02
    7 1 -9 1.14 1.86
    -7 1 9 4.02 2.1
    5 -1 -9 22.55 1.92
    5 -1 -9 24.89 1.65
    5 -1 -9 24.81 2.35
    -5 -1 9 24.74 2.13
    -5 -1 9 32.37 4.49
    -5 -1 9 26.66 1.73
    -5 -1 9 26.81 1.77
    -5 -1 9 21.81 3.37
    5 -1 -9 26.19 1.74
    5 -1 -9 25.43 1.85
    5 1 -9 29 1.72
    -5 1 9 26.25 2.7
    -5 1 9 21.25 2.08
    -5 1 9 24.32 1.81
    5 1 -9 28.26 1.59
    -5 1 9 24.52 1.72
    5 1 -9 28.81 2.04
    -3 -1 9 38.57 2.23
    -3 -1 9 37.54 3.3
    3 -1 -9 31.77 2.56
    3 -1 -9 35.38 1.84
    3 -1 -9 30.77 1.86
    -3 1 9 34.4 1.69
    -3 1 9 33.3 1.95
    -3 1 9 36.77 2.68
    -3 1 9 35.26 2.21
    3 1 -9 37.09 1.77
    3 1 -9 37.52 2.08
    3 1 -9 34.82 1.87
    -1 -1 9 6.43 1.66
    -1 -1 9 3.05 0.47
    1 -1 -9 4.24 0.78
    1 -1 -9 3.23 0.99
    1 1 -9 5.02 1.36
    1 1 -9 3.98 0.72
    -1 1 9 4.4 1.02
    -1 1 9 3.05 1.07
    -1 1 9 3.76 0.59
    -1 1 9 3.79 1.19
    1 -1 9 31.6 2.43
    1 -1 9 35.51 1.98
    -1 -1 -9 34.76 1.91
    1 -1 9 31.79 2.4
    1 -1 9 33.79 1.4
    -1 -1 -9 36.22 1.92
    -1 1 -9 35.22 2.39
    1 1 9 37.42 2.11
    1 1 9 30.97 2.12
    1 1 9 29.51 2.76
    -1 1 -9 33.24 2.02
    1 1 9 34.25 1.56
    -1 1 -9 33.28 1.83
    -3 -1 -9 13.7 1.72
    3 -1 9 15.05 1.85
    3 -1 9 14.55 1.84
    3 -1 9 11.74 1.65
    -3 -1 -9 14.26 1.59
    -3 -1 -9 13.37 1.63
    3 1 9 16.44 2.14
    -3 1 -9 13.39 1.51
    3 1 9 13.34 1.32
    3 1 9 13.42 2.02
    -3 1 -9 11.86 1.67
    -3 1 -9 13.99 1.56
    5 -1 9 -0.02 1.41
    5 -1 9 -2.28 1.11
    -5 -1 -9 -0.17 1.31
    -5 -1 -9 1.2 1.48
    5 -1 9 0.16 1.28
    5 -1 9 1.19 1.18
    -5 -1 -9 0.72 1.46
    -5 -1 -9 0.1 0.94
    5 1 9 0.25 1.42
    5 1 9 0.03 1.06
    -5 1 -9 -1.37 1.23
    -5 1 -9 1.11 1.08
    5 1 9 -0.02 1.4
    -5 1 -9 1.4 1.21
    -5 1 -9 -0.54 1.4
    5 1 9 -0.5 1.43
    -5 1 -9 2.32 2.35
    -7 -1 -9 1.4 2.28
    7 -1 9 0.69 1.59
    7 -1 9 1.76 1.42
    7 -1 9 4.89 1.52
    -7 -1 -9 1.46 1.2
    7 -1 9 3.07 1.43
    -7 -1 -9 2.5 1.61
    7 1 9 2.54 1.26
    -7 1 -9 0.1 1.3
    -7 1 -9 2.25 1.71
    -7 1 -9 3.72 3.53
    7 1 9 2.94 2.01
    7 1 9 2.41 1.57
    -7 1 -9 3 1.93
    -7 1 -9 -3.26 2.54
    7 1 9 1.24 1.59
    -9 -1 -9 3.84 1.55
    9 -1 9 2.46 1.91
    -9 1 -9 4.89 2.7
    -9 1 -9 1.59 2.03
    9 1 9 2.99 2.71
    11 -1 9 -0.92 1.83
    11 -1 9 1.6 2.19
    11 -1 9 0.68 2.02
    -11 -1 -9 0.33 1.84
    11 -1 9 1.68 2.19
    -11 -1 -9 1.33 1.22
    -11 1 -9 -0.22 1.1
    11 1 9 -0.55 1.57
    -11 1 -9 2.81 2.09
    11 1 9 2.4 2.05
    11 1 9 2.81 2.35
    13 -1 9 -0.41 1.94
    13 -1 9 -0.69 2.84
    13 -1 9 -0.36 2.48
    -13 -1 -9 2.03 1.66
    13 1 9 1.96 2.09
    13 1 9 1.35 2.57
    13 1 9 0.69 2.33
    13 1 9 -2.76 3.37
    -13 1 -9 0.11 1.37
    14 -2 -9 22.8 3.08
    14 -2 -9 11.67 1.84
    14 2 -9 15.58 1.83
    -14 2 9 16.18 1.85
    14 2 -9 10.84 1.81
    -14 2 9 12.98 2.33
    -12 -2 9 -0.61 2
    12 -2 -9 0.87 1.64
    -12 -2 9 0.02 1.59
    12 -2 -9 -2.08 2.02
    12 -2 -9 -0.89 1.45
    -12 2 9 -0.01 1.85
    12 2 -9 1.32 1.31
    -12 2 9 -0.36 1.26
    10 -2 -9 18.88 2.26
    10 -2 -9 20.51 2.1
    -10 -2 9 20.36 2.06
    -10 -2 9 18.72 2.57
    10 -2 -9 25.44 3
    -10 2 9 23.06 2.11
    10 2 -9 18.89 2.01
    -10 2 9 18.53 2.6
    8 -2 -9 7.61 1.69
    -8 -2 9 8.35 1.2
    8 -2 -9 7.06 1.16
    8 -2 -9 6.45 1.42
    -8 -2 9 10.18 1.74
    8 2 -9 7.71 1.2
    -8 2 9 9.28 1.34
    -8 2 9 7.29 2.26
    -8 2 9 8.15 2.47
    -8 2 9 6.93 1.58
    6 -2 -9 20.16 1.72
    6 -2 -9 20.74 1.69
    6 -2 -9 21.58 2.19
    -6 -2 9 24.13 1.65
    -6 -2 9 25.12 2.68
    6 -2 -9 19.89 2.38
    6 -2 -9 19.31 1.87
    -6 -2 9 21.36 2.26
    -6 2 9 22.3 2.81
    -6 2 9 22.76 2.13
    6 2 -9 21.66 1.73
    6 2 -9 23.88 1.76
    -6 2 9 22.9 2.16
    -6 2 9 22.51 1.73
    4 -2 -9 50.13 2.74
    4 -2 -9 48.67 2.38
    -4 -2 9 54.03 2.28
    4 -2 -9 52.76 2.45
    4 -2 -9 46.48 2.3
    4 -2 -9 50.71 2.45
    -4 -2 9 45.39 3.33
    -4 -2 9 53.24 2.74
    4 2 -9 53.63 2.59
    -4 2 9 48.82 2.43
    4 2 -9 52.75 2.32
    -4 2 9 50.32 2.64
    -4 2 9 46.46 3.07
    -4 2 9 48.48 2.38
    4 2 -9 52.02 2.36
    2 -2 -9 55.91 2.49
    2 -2 -9 57.09 2.52
    -2 -2 9 53.65 3.19
    -2 -2 9 56.41 2.42
    2 -2 -9 54.63 2.84
    -2 2 9 51.31 2.94
    2 2 -9 57.1 2.74
    -2 2 9 55.77 3.16
    2 2 -9 53.18 2.42
    -2 2 9 54.59 2.27
    2 2 -9 54.72 2.38
    -2 2 9 54.83 2.6
    0 -2 9 31.06 1.07
    0 -2 -9 28.41 1.7
    0 -2 -9 29.76 2.03
    0 -2 -9 28.42 1.78
    0 -2 9 34.27 2.75
    0 2 -9 31.92 1.99
    0 2 9 30.2 1.52
    0 2 9 27.06 2.08
    0 2 9 29.33 2.05
    0 2 -9 30.37 1.76
    0 2 -9 32.51 1.69
    0 2 9 30.54 2.65
    2 -2 9 42.93 2.84
    -2 -2 -9 45.15 2.39
    -2 -2 -9 49.03 2.39
    2 -2 9 46.88 3.05
    2 -2 9 48.01 2.82
    2 -2 9 47.6 2.35
    -2 -2 -9 42.57 2.38
    2 2 9 46.2 2.47
    -2 2 -9 47.81 2.5
    2 2 9 49.43 2.7
    -2 2 -9 47.2 2.24
    -2 2 -9 49.72 2.41
    -2 2 -9 47.94 3.27
    2 2 9 46.27 2.94
    4 -2 9 91.43 3.79
    4 -2 9 89.57 3.95
    -4 -2 -9 98.34 3.65
    4 -2 9 90.1 4.2
    4 -2 9 98.03 4.4
    -4 -2 -9 92.43 3.85
    -4 -2 -9 91.72 4.15
    -4 -2 -9 96.14 4.22
    -4 -2 -9 96.65 4.2
    -4 2 -9 96.21 3.89
    4 2 9 93.29 4.35
    4 2 9 93.24 3.91
    4 2 9 94.08 4.25
    -4 2 -9 89.68 3.95
    -4 2 -9 94.11 4.23
    4 2 9 94.36 3.91
    -4 2 -9 91.55 3.72
    6 -2 9 -0.55 1.3
    -6 -2 -9 -0.29 1.09
    6 -2 9 1.56 1.44
    6 -2 9 -0.22 1.17
    -6 -2 -9 0.04 2.2
    6 -2 9 2.45 1.56
    -6 2 -9 6.77 2.78
    6 2 9 -1.71 1.5
    6 2 9 1.04 2.07
    6 2 9 0.57 1.22
    -6 2 -9 1.84 2.21
    -6 2 -9 -0.43 1.12
    -6 2 -9 1.55 1.37
    -6 2 -9 0.46 1.35
    6 2 9 0.19 1.53
    8 -2 9 18.77 2.62
    -8 -2 -9 13.26 1.83
    8 -2 9 12.57 2.2
    8 -2 9 18.62 2.2
    -8 -2 -9 19.11 2.21
    8 -2 9 16.39 2.45
    8 2 9 13.23 1.81
    8 2 9 14.34 2.26
    8 2 9 13.81 2.52
    -8 2 -9 13.73 2.17
    -8 2 -9 18.66 2.19
    8 2 9 18.92 3.41
    -8 2 -9 23.75 2.85
    10 -2 9 0.59 1.85
    -10 -2 -9 0.81 1.47
    10 -2 9 1.88 1.9
    10 -2 9 1.84 2.3
    10 -2 9 -0.68 1.96
    10 2 9 0.69 1.93
    10 2 9 0.42 1.5
    10 2 9 -0.06 2.18
    -10 2 -9 0.44 2.29
    -10 2 -9 0.21 1.17
    -10 2 -9 2.41 3.4
    12 -2 9 -1.53 2.24
    12 -2 9 2.22 2.13
    -12 -2 -9 3.24 1.5
    12 -2 9 5.82 2.44
    -12 -2 -9 1.03 1.63
    -12 2 -9 1.46 1.25
    12 2 9 2.51 1.74
    12 2 9 4.97 2.24
    12 2 9 -0.95 2.14
    12 2 9 11.14 2.96
    15 -3 -9 3.14 2.06
    15 3 -9 3.14 1.54
    -15 3 9 -1.5 2.11
    15 3 -9 0.84 1.5
    -15 3 9 2.43 1.83
    13 -3 -9 38.08 3.08
    13 -3 -9 32.73 3.77
    13 -3 -9 48.92 3.75
    -13 3 9 37.09 2.85
    -13 3 9 39.2 3.58
    13 3 -9 42.94 2.86
    11 -3 -9 2.43 1.84
    -11 -3 9 4.18 2.14
    11 -3 -9 2.54 1.61
    11 -3 -9 0.15 1.56
    -11 3 9 0.82 1.8
    11 3 -9 1.98 1.33
    -11 3 9 -0.15 1.22
    -9 -3 9 10.34 1.81
    9 -3 -9 10.6 1.42
    9 -3 -9 9.74 1.68
    -9 -3 9 9.49 1.34
    -9 -3 9 12 2.11
    9 -3 -9 10.63 1.78
    -9 3 9 11.89 1.59
    9 3 -9 9.92 1.45
    -9 3 9 6.24 2.46
    -9 3 9 11.58 1.92
    -7 -3 9 46.26 3.01
    7 -3 -9 42.64 2.41
    -7 -3 9 40.54 2.13
    7 -3 -9 44.27 2.58
    7 -3 -9 41.25 2.74
    -7 3 9 41.43 3.37
    -7 3 9 45.25 2.93
    -7 3 9 44.59 2.42
    7 3 -9 43.11 2.42
    -7 3 9 44.66 3.42
    5 -3 -9 67.59 2.92
    -5 -3 9 65.25 2.72
    5 -3 -9 61.44 3.25
    5 -3 -9 60.89 3.43
    5 -3 -9 64.7 2.86
    -5 -3 9 62.34 3.5
    -5 3 9 62.5 3.16
    5 3 -9 61.5 2.82
    -5 3 9 69.46 2.94
    -5 3 9 64.09 3.12
    -5 3 9 64.8 3.48
    -5 3 9 63.51 3.29
    -5 3 9 64.31 3.24
    -3 -3 9 52.62 2.3
    3 -3 -9 53.08 2.45
    3 -3 -9 53.19 2.52
    3 -3 -9 51.07 2.65
    3 -3 -9 54.16 2.54
    3 -3 -9 53.23 2.4
    -3 3 9 51.05 3.07
    -3 3 9 50.76 2.87
    3 3 -9 50.6 2.3
    3 3 -9 46.93 2.85
    -3 3 9 51.92 2.55
    -3 3 9 55.5 2.6
    3 3 -9 50.1 2.42
    1 -3 -9 83.75 3.47
    -1 -3 9 88.13 3.2
    1 -3 -9 84.39 3.25
    -1 -3 9 84.38 4.27
    1 -3 -9 81.32 3.41
    1 -3 -9 85.56 3.47
    -1 3 9 89.89 3.28
    -1 3 9 78.52 3.48
    1 3 -9 92.63 3.4
    1 3 -9 88.43 3.3
    -1 3 9 79.11 4.17
    1 -3 9 94.04 3.63
    -1 -3 -9 102.54 3.83
    1 -3 9 97.94 6.19
    -1 -3 -9 93.4 3.57
    -1 -3 -9 96.61 3.92
    1 3 9 84.73 4.74
    1 3 9 98.59 3.64
    1 3 9 100.14 3.93
    1 3 9 98.34 4.18
    -1 3 -9 98.46 3.86
    -1 3 -9 99.29 3.81
    -1 3 -9 98 3.66
    1 3 9 100.7 4.26
    -3 -3 -9 261.77 8.11
    3 -3 9 250.63 8.6
    -3 -3 -9 245.46 8.73
    -3 -3 -9 257.17 9.13
    3 -3 9 258.35 8.46
    -3 -3 -9 272.19 8.56
    3 -3 9 260.11 9.02
    -3 3 -9 272.3 9.2
    -3 3 -9 264.3 8.59
    3 3 9 263.89 8.72
    3 3 9 251.88 8.74
    -3 3 -9 276.96 8.88
    3 3 9 250.4 8.83
    3 3 9 271.31 9.17
    -3 3 -9 260.67 8.61
    -5 -3 -9 9.35 1.55
    5 -3 9 9.45 1.39
    5 -3 9 9.31 1.89
    -5 -3 -9 8.47 1.47
    5 -3 9 8.43 1.72
    -5 -3 -9 8.76 2.67
    5 -3 9 9.85 1.8
    5 3 9 7.89 1.36
    -5 3 -9 8.58 1.48
    -5 3 -9 9.33 1.49
    -5 3 -9 14.16 2.12
    5 3 9 7.6 1.94
    5 3 9 10.17 1.79
    -5 3 -9 8.45 1.24
    -7 -3 -9 133.14 5.43
    7 -3 9 135.06 5.92
    7 -3 9 130.45 5.56
    7 -3 9 132.1 5.84
    -7 -3 -9 127.99 5.31
    7 -3 9 131.97 5.26
    7 -3 9 136.3 5.88
    7 3 9 132.22 5.91
    -7 3 -9 136.8 5.34
    7 3 9 130.22 5.87
    -7 3 -9 124.04 5.41
    7 3 9 138.41 5.47
    -7 3 -9 133.61 5.61
    -7 3 -9 132.49 5.69
    9 -3 9 125.38 5.95
    9 -3 9 127.71 6.02
    -9 -3 -9 114.69 5.24
    -9 -3 -9 127.92 5.4
    9 -3 9 124.99 5.93
    9 -3 9 122.91 5.34
    9 3 9 117.23 6.06
    -9 3 -9 121.58 5.39
    9 3 9 124.2 6.14
    9 3 9 122.22 5.45
    -9 3 -9 121.94 6
    11 -3 9 12.2 2.44
    -11 -3 -9 9.78 1.54
    11 -3 9 10.24 2.15
    11 -3 9 8.56 2.44
    -11 -3 -9 9.32 1.78
    -11 3 -9 1.55 4.25
    11 3 9 8.77 1.71
    11 3 9 9.28 2.67
    11 3 9 6.69 2.19
    -11 3 -9 7.53 1.41
    13 -3 9 17.02 2.98
    13 -3 9 16.51 3.12
    -13 -3 -9 19.15 2.52
    13 -3 9 17.44 2.57
    13 3 9 5.62 5.66
    13 3 9 18.09 2.68
    -13 3 -9 14.33 1.73
    13 3 9 20.2 3.01
    14 -4 -9 10.46 2.41
    -14 4 9 4.82 1.49
    14 4 -9 9.29 1.7
    -14 4 9 1.98 1.77
    12 -4 -9 9.11 2.4
    -12 -4 9 4.68 2.42
    12 -4 -9 6.57 2
    12 -4 -9 1.26 1.75
    -12 4 9 5.61 1.51
    -12 4 9 7.79 2.07
    12 4 -9 5.41 1.53
    10 -4 -9 8.44 1.68
    10 -4 -9 7.37 1.69
    10 -4 -9 7.49 1.79
    -10 -4 9 9.48 1.77
    -10 4 9 7.21 2.77
    10 4 -9 11.53 1.54
    8 -4 -9 6.09 1.32
    8 -4 -9 10.62 1.64
    8 -4 -9 10.65 1.8
    -8 -4 9 8.88 1.6
    -8 -4 9 7.41 1.22
    -8 4 9 8.38 2.07
    8 4 -9 9.32 1.46
    -8 4 9 9.26 1.76
    -8 4 9 9.42 1.5
    -8 4 9 6.86 3.08
    6 -4 -9 0.98 1.11
    6 -4 -9 0.67 1.07
    6 -4 -9 0.22 1.05
    -6 -4 9 -0.05 0.89
    6 -4 -9 -0.55 1.31
    -6 4 9 -1.93 2.16
    -6 4 9 -0.29 1.45
    6 4 -9 -0.63 1.07
    -6 4 9 -0.65 1.2
    6 4 -9 -0.19 0.9
    -6 4 9 3.34 1.32
    -6 4 9 0.51 0.95
    -6 4 9 0.62 1.48
    -4 -4 9 71.52 3.7
    4 -4 -9 75.21 3.43
    -4 -4 9 68.61 2.87
    4 -4 -9 72.24 3.06
    4 -4 -9 73.19 3.21
    4 -4 -9 75.71 3.41
    -4 4 9 77.14 3.75
    4 4 -9 72.94 3
    -4 4 9 71.37 3.37
    -4 4 9 72.05 3.47
    4 4 -9 69.62 3.53
    -4 4 9 77.31 3.31
    4 4 -9 73.12 3.13
    -4 4 9 70.1 3.21
    2 -4 -9 3.36 0.86
    2 -4 -9 3.54 1.43
    -2 -4 9 2.48 0.84
    -2 -4 9 2.36 1.07
    2 -4 -9 2.81 1.22
    2 -4 -9 2.49 1.11
    -2 4 9 0.78 1.23
    -2 4 9 2.21 0.94
    -2 4 9 1.73 1.76
    2 4 -9 2.84 1
    2 4 -9 2.74 0.7
    0 -4 9 306.37 9.64
    0 -4 9 337.82 11.81
    0 -4 -9 303.21 9.78
    0 -4 9 325.3 10.84
    0 -4 9 309.49 11.24
    0 -4 -9 322.79 10.5
    0 4 9 272.86 10.62
    0 4 -9 330.01 10.44
    0 4 -9 304.45 9.75
    0 4 9 300.64 10.04
    0 4 -9 311.18 9.94
    0 4 9 285.04 11.11
    0 4 9 323.08 10.12
    2 -4 9 -4.99 2.76
    -2 -4 -9 -0.74 0.96
    2 -4 9 0.18 0.83
    -2 -4 -9 0.09 1.17
    2 -4 9 3.25 1.81
    2 -4 9 -2.07 1.38
    2 -4 9 -0.17 0.63
    2 -4 9 -0.13 1.58
    -2 -4 -9 0.54 1.04
    -2 -4 -9 0.89 0.99
    2 4 9 0.36 1
    -2 4 -9 1 1.24
    -2 4 -9 0.85 0.78
    -2 4 -9 0.9 0.86
    2 4 9 -2.93 1.97
    2 4 9 1.5 1.32
    2 4 9 -0.79 0.95
    -4 -4 -9 24.28 2.01
    4 -4 9 22.66 1.79
    4 -4 9 20.51 2.67
    -4 -4 -9 21.73 2.32
    -4 -4 -9 22.8 1.82
    4 -4 9 22.13 2.43
    -4 4 -9 25.48 2.21
    -4 4 -9 21.9 1.76
    4 4 9 22.87 2.06
    4 4 9 21.81 2.38
    -4 4 -9 20.72 2.28
    -4 4 -9 16.73 2.3
    4 4 9 22.21 2.71
    6 -4 9 1.08 1.59
    -6 -4 -9 -0.86 1.25
    -6 -4 -9 0.4 1.2
    6 -4 9 -0.48 2.09
    6 -4 9 -0.28 1.12
    6 -4 9 -0.39 1.58
    -6 4 -9 0.6 1.26
    6 4 9 -0.31 1.13
    -6 4 -9 -0.26 1.59
    -6 4 -9 1.04 2.87
    6 4 9 0.17 1.65
    -6 4 -9 -0.09 1.1
    8 -4 9 5.83 2.33
    8 -4 9 3.16 1.83
    -8 -4 -9 8.42 1.66
    8 -4 9 8.59 1.75
    -8 -4 -9 5.25 1.6
    8 -4 9 5.81 2.01
    -8 4 -9 10.11 2.23
    8 4 9 9.21 2.1
    8 4 9 7.03 1.63
    -8 4 -9 -1.33 2.4
    -8 4 -9 5.34 1.78
    8 4 9 4.41 2.01
    -8 4 -9 3.54 1.95
    -10 -4 -9 0.39 1.35
    10 -4 9 1.42 1.85
    10 -4 9 0.1 2.43
    10 -4 9 2.36 2.15
    -10 4 -9 5.14 2.98
    -10 4 -9 0.42 2.55
    10 4 9 0.99 2.23
    10 4 9 1.22 1.53
    10 4 9 2.11 2.15
    -10 4 -9 1.45 1.33
    12 -4 9 6.56 2.37
    -12 -4 -9 3.72 1.57
    12 -4 9 7.43 2.77
    12 4 9 11.12 3.69
    12 4 9 5.72 1.68
    12 4 9 1.04 2.22
    -12 4 -9 5.53 1.6
    13 -5 -9 11.58 2.12
    13 -5 -9 14.31 2.42
    -13 5 9 9.23 1.94
    13 5 -9 15.86 2.35
    -13 5 9 10.14 1.7
    13 5 -9 11.11 2.07
    11 -5 -9 1.13 2.86
    11 -5 -9 1.28 1.9
    -11 -5 9 -2.4 1.64
    11 -5 -9 -0.08 1.64
    -11 5 9 2.9 1.91
    -11 5 9 -0.54 3.11
    11 5 -9 4.7 1.64
    -11 5 9 2.46 1.38
    9 -5 -9 2.17 1.83
    -9 -5 9 0.37 2.3
    -9 -5 9 1.16 1.22
    9 -5 -9 -0.03 1.44
    9 -5 -9 2.03 1.4
    9 5 -9 1.06 1.31
    -9 5 9 -0.13 1.56
    -9 5 9 0.64 1.24
    -9 5 9 0.65 1.97
    7 -5 -9 26.33 2.41
    7 -5 -9 20.55 2.18
    -7 -5 9 23.83 2.44
    7 -5 -9 25.52 2.63
    -7 -5 9 23.29 2.89
    7 5 -9 25.68 2.29
    -7 5 9 28.24 3.11
    -7 5 9 28.95 2.7
    -7 5 9 20.72 2.36
    -7 5 9 24.96 3.54
    -7 5 9 22.63 2.22
    -5 -5 9 -0.53 1.32
    5 -5 -9 1.35 1.07
    -5 -5 9 -0.25 0.88
    5 -5 -9 0.35 1.04
    5 -5 -9 0.79 1.47
    -5 -5 9 -0.69 1
    -5 5 9 1.4 1.23
    -5 5 9 0.29 1.06
    -5 5 9 0.53 1.09
    5 5 -9 0.86 0.85
    -5 5 9 3.9 1.97
    -5 5 9 1.25 1.35
    -5 5 9 0.48 1.39
    3 -5 -9 2.43 1.03
    -3 -5 9 1.63 1.24
    -3 -5 9 2.13 0.86
    3 -5 -9 1.58 1.1
    3 -5 -9 0.72 0.99
    3 -5 -9 2.74 1.47
    -3 -5 9 1.31 0.93
    -3 5 9 -0.24 1.18
    -3 5 9 1.38 1.25
    -3 5 9 4.8 1.6
    3 5 -9 1.23 0.7
    -3 5 9 3.13 1.35
    -3 5 9 2.04 0.92
    3 5 -9 -1.35 1.13
    1 -5 -9 0.09 0.95
    1 -5 -9 0.57 0.97
    1 -5 -9 0.17 0.92
    -1 -5 9 0.17 1.09
    -1 -5 9 0.06 0.92
    1 -5 -9 1.64 1.37
    1 5 -9 0.12 0.94
    -1 5 9 -0.43 1.51
    1 5 -9 0.76 0.7
    -1 5 9 0.03 0.85
    1 5 -9 0.46 1.23
    -1 5 9 -0.96 1
    -1 5 9 1.16 1.27
    -3 -5 -9 3.99 1.19
    3 -5 9 1.54 1.45
    3 -5 9 1.52 0.87
    3 -5 9 -0.1 2.02
    3 -5 9 0.64 1.7
    -3 -5 -9 1.66 1.19
    -3 -5 -9 1.53 1.12
    -3 -5 -9 0.77 1.51
    3 5 9 2.22 1.67
    -3 5 -9 3.55 1.27
    3 5 9 0.52 1.17
    3 5 9 0.99 1.48
    -3 5 -9 1.58 0.88
    -3 5 -9 1.98 1.19
    -5 -5 -9 25.93 2.31
    5 -5 9 19.91 2.43
    5 -5 9 23.52 1.89
    -5 -5 -9 20.88 2.28
    5 -5 9 20.2 2.52
    5 -5 9 19.05 2.86
    -5 5 -9 21.27 2.44
    -5 5 -9 23.1 2.87
    5 5 9 18 2.38
    5 5 9 21.91 2.23
    -5 5 -9 21.81 1.86
    -5 5 -9 19.91 2.88
    7 -5 9 3.47 1.21
    7 -5 9 0.91 2.35
    7 -5 9 2.75 1.7
    -7 -5 -9 2.61 1.43
    -7 -5 -9 3.12 1.38
    7 -5 9 6.78 2.03
    7 5 9 2.98 1.36
    -7 5 -9 1.66 1.5
    7 5 9 3.52 1.99
    -7 5 -9 6.31 1.82
    -7 5 -9 3.35 2.32
    -7 5 -9 1.65 1.4
    9 -5 9 0.67 2.21
    -9 -5 -9 0.13 1.41
    9 -5 9 0.12 2.69
    -9 -5 -9 -1.2 1.23
    9 -5 9 0 1.69
    -9 5 -9 2.18 2.22
    9 5 9 -0.79 1.68
    -9 5 -9 0.3 1.9
    9 5 9 -0.79 2.12
    9 5 9 -0.22 2.17
    -9 5 -9 -0.22 1.35
    11 -5 9 3.97 2.56
    -11 -5 -9 -0.57 1.29
    11 -5 9 4.3 3.04
    11 -5 9 -0.31 1.75
    11 5 9 -0.84 2.4
    11 5 9 0.37 1.48
    11 5 9 3.69 3.04
    -11 5 -9 -0.83 1.39
    -11 5 -9 -3.71 2.92
    -13 -5 -9 6.27 1.37
    13 -5 9 8.83 2.84
    13 5 9 5.38 1.9
    13 5 9 4.07 2.68
    -13 5 -9 10.18 1.99
    14 -6 -9 8.29 2.32
    14 -6 -9 1.11 2.9
    14 6 -9 2.68 2.49
    -14 6 9 -0.03 2.01
    14 6 -9 -1.02 1.66
    -14 6 9 -2.42 1.53
    -12 -6 9 0.41 1.68
    12 -6 -9 -2.35 1.99
    12 -6 -9 1.24 1.87
    12 6 -9 1.3 2.2
    12 6 -9 0.82 1.6
    -12 6 9 -4.57 4.03
    -12 6 9 -0.62 1.5
    -12 6 9 -0.03 1.7
    10 -6 -9 4.5 1.83
    -10 -6 9 3.56 1.42
    10 -6 -9 4.69 1.85
    -10 6 9 5.24 2.63
    10 6 -9 6.63 1.77
    -10 6 9 5.87 1.64
    -10 6 9 7.27 2.17
    -8 -6 9 9.06 1.55
    8 -6 -9 10.46 1.74
    8 -6 -9 10.82 1.94
    -8 -6 9 7.67 2.12
    -8 6 9 8.95 1.9
    -8 6 9 13.19 2.44
    -8 6 9 11.34 2.13
    8 6 -9 9.1 1.62
    -8 6 9 8.37 1.6
    6 -6 -9 1.32 1.2
    -6 -6 9 -0.83 1.45
    -6 -6 9 0.83 1.06
    6 -6 -9 -0.1 1.19
    6 6 -9 0.22 1.52
    -6 6 9 1.14 2.04
    -6 6 9 0.76 1.16
    -6 6 9 -1.56 1.49
    -6 6 9 0.37 1.24
    -6 6 9 0.18 1.52
    -4 -6 9 43.27 3.02
    -4 -6 9 49.31 2.94
    4 -6 -9 44.07 2.72
    4 -6 -9 42.06 3.15
    4 -6 -9 42.65 2.55
    -4 6 9 40.41 3.04
    -4 6 9 41.68 3.86
    -4 6 9 42.18 2.81
    -4 6 9 44.29 2.53
    -4 6 9 45.95 3.22
    -4 6 9 39.15 2.81
    2 -6 -9 3.56 1.39
    -2 -6 9 3.52 1.33
    2 -6 -9 3.85 1.12
    2 -6 -9 3.93 1.11
    2 -6 -9 2.91 1.79
    -2 6 9 5.35 1.17
    -2 6 9 3.95 1.56
    -2 6 9 4.74 1.54
    -2 6 9 4.62 1.87
    2 6 -9 4.54 1.32
    0 -6 -9 1.39 1.52
    0 -6 9 1.27 1.2
    0 -6 -9 0.37 0.94
    0 -6 9 -1.46 1.82
    0 -6 9 0.71 0.79
    0 -6 -9 -1.62 1.21
    0 6 9 5.53 2.71
    0 6 -9 -0.42 0.91
    0 6 9 1.97 1.4
    0 6 9 -0.77 1.03
    0 6 -9 0.66 1.7
    0 6 9 -1.32 1.34
    0 6 -9 1.4 0.92
    -2 -6 -9 25.54 2.2
    2 -6 9 21.92 2.67
    -2 -6 -9 23.35 1.83
    -2 -6 -9 23.24 2.28
    2 -6 9 22.48 2.64
    2 -6 9 24.42 1.72
    -2 6 -9 20.44 2.32
    -2 6 -9 23.28 1.82
    2 6 9 24.96 2.85
    -2 6 -9 26.37 3.13
    -2 6 -9 26.38 2.35
    2 6 9 27.37 2.67
    4 -6 9 38.13 2.31
    -4 -6 -9 39.27 2.82
    4 -6 9 36.34 2.87
    -4 -6 -9 39.94 2.61
    4 6 9 36.62 2.68
    -4 6 -9 39.39 2.42
    -4 6 -9 41.82 2.88
    4 6 9 42.49 3.63
    -4 6 -9 36.49 3.65
    -6 -6 -9 6.96 1.61
    -6 -6 -9 3.37 1.34
    6 -6 9 7.24 2.67
    6 -6 9 5.18 1.25
    6 -6 9 4.2 1.77
    6 -6 9 4.96 2.62
    -6 6 -9 3.76 1.49
    6 6 9 4.38 2.07
    -6 6 -9 5.47 1.3
    6 6 9 7.6 1.61
    8 -6 9 10.89 2.24
    -8 -6 -9 8.16 1.95
    8 -6 9 4.03 3.16
    8 -6 9 11.81 2.96
    -8 -6 -9 8.38 1.53
    8 6 9 6.07 2.44
    -8 6 -9 7.79 1.95
    -8 6 -9 5.13 1.95
    -8 6 -9 8.23 1.88
    -8 6 -9 10.47 2.25
    8 6 9 2.94 1.74
    8 6 9 8.2 2.38
    10 -6 9 -3.32 3.54
    10 -6 9 1.79 1.85
    10 -6 9 -2.84 2.88
    -10 -6 -9 -0.25 1.45
    -10 6 -9 -0.7 2.35
    -10 6 -9 -0.23 2.4
    -10 6 -9 1.14 1.64
    10 6 9 -0.77 2.51
    10 6 9 3.92 1.74
    10 6 9 -1.01 2.62
    -12 -6 -9 1.41 1.12
    12 -6 9 2.5 2.24
    -12 -6 -9 2.1 1.28
    12 6 9 4.84 3.3
    12 6 9 0.99 1.48
    -12 6 -9 -2.65 1.88
    13 -7 -9 30.94 3.33
    -13 -7 9 28.47 4.52
    13 -7 -9 27.27 3.57
    13 7 -9 22.99 3.45
    13 7 -9 24.38 2.37
    -11 -7 9 2.15 1.37
    11 -7 -9 3.54 1.74
    11 -7 -9 5.43 2.07
    -11 7 9 3.81 1.95
    -11 7 9 8.48 3.09
    -11 7 9 7.12 2
    11 7 -9 7.7 1.94
    9 -7 -9 9.13 2.03
    9 -7 -9 7.56 1.96
    -9 -7 9 7.23 1.48
    -9 7 9 10.39 1.95
    9 7 -9 10.43 2.11
    -9 7 9 4.16 2.12
    -9 7 9 8.73 2.34
    -7 -7 9 4.85 1.77
    -7 -7 9 2.01 1.13
    7 -7 -9 1.19 1.59
    7 -7 -9 1.02 1.36
    -7 7 9 2.66 1.8
    -7 7 9 2.2 1.52
    -7 7 9 -1.69 1.64
    7 7 -9 -0.27 1.75
    -7 7 9 1.47 1.49
    -5 -7 9 2.7 1.14
    5 -7 -9 0.8 1.35
    5 -7 -9 0.8 1.25
    -5 -7 9 2.02 1.48
    -5 7 9 2.44 1.55
    -5 7 9 0.89 1.13
    -5 7 9 1.24 1.61
    -5 7 9 0.63 2.15
    -5 7 9 1.21 1.92
    -3 -7 9 4.29 1.21
    -3 -7 9 5.82 1.6
    3 -7 -9 5.21 1.35
    3 -7 -9 4.91 1.23
    -3 7 9 3.55 1.49
    3 7 -9 7.61 1.55
    -3 7 9 4.96 1.63
    3 7 -9 5.75 1.14
    -3 7 9 6.76 2.09
    -3 7 9 4.35 1.18
    1 -7 -9 40.63 2.62
    -1 -7 9 42 2.99
    -1 -7 9 41.31 2.1
    1 -7 -9 42.46 2.42
    -1 7 9 42.07 3.21
    1 7 -9 41.94 2.64
    1 7 -9 44.57 3.64
    -1 7 9 46.45 2.56
    1 7 -9 46.86 2.52
    1 -7 9 24.1 1.7
    1 -7 9 25.7 2.84
    1 -7 9 22.09 2.68
    -1 -7 -9 24.44 2.83
    -1 -7 -9 23.74 1.98
    1 7 9 26.04 2.93
    -1 7 -9 26.8 1.94
    1 7 9 26.56 2.15
    -1 7 -9 24.01 2.48
    -1 7 -9 22.6 2.5
    3 -7 9 69.67 3.14
    3 -7 9 71.56 4.01
    -3 -7 -9 75.9 3.42
    -3 -7 -9 74.97 3.64
    3 -7 9 77.49 4.14
    -3 -7 -9 77.11 3.85
    -3 7 -9 76.92 3.87
    3 7 9 78.28 4.4
    -3 7 -9 70.55 3.31
    3 7 9 69.09 3.63
    5 -7 9 11.66 2.16
    5 -7 9 11.4 1.54
    5 -7 9 13.73 2.26
    -5 -7 -9 13.58 2.11
    -5 -7 -9 14.95 2
    -5 7 -9 10.37 1.83
    5 7 9 10.15 1.71
    5 7 9 13.91 2.39
    -5 7 -9 13.67 1.8
    7 -7 9 1.71 1.85
    -7 -7 -9 2.79 1.66
    -7 -7 -9 3.22 1.43
    -7 7 -9 1.41 1.8
    7 7 9 0.53 2.39
    -7 7 -9 0.03 1.84
    7 7 9 2 1.59
    -7 7 -9 1.08 1.6
    -7 7 -9 2.94 1.63
    9 -7 9 7.35 2.06
    -9 -7 -9 6.07 1.6
    9 7 9 3.97 1.75
    -9 7 -9 6.8 2.09
    9 7 9 1.91 2.62
    9 7 9 5.75 2.68
    -9 7 -9 7.11 2.26
    -9 7 -9 8.35 2.28
    11 -7 9 1.85 1.92
    -11 -7 -9 1.13 1.3
    -11 -7 -9 1.69 1.09
    11 7 9 0.25 1.53
    -11 7 -9 1.5 2.85
    -11 7 -9 2.34 2.25
    -11 7 -9 4.04 2.78
    11 7 9 7.63 3.71
    11 7 9 1.91 4.22
    12 -8 -9 6.45 3.21
    -12 -8 9 4.64 1.65
    12 -8 -9 8.32 2.2
    12 8 -9 6.43 2.23
    -12 8 9 1.67 2.01
    -12 8 9 2.65 3.84
    -12 8 9 9.04 2.2
    10 -8 -9 8.94 1.93
    10 -8 -9 7.91 2.15
    -10 -8 9 8.31 1.63
    -10 8 9 8.94 2.45
    -10 8 9 11.48 2.24
    -10 8 9 11.92 2.48
    8 -8 -9 1.97 1.65
    -8 -8 9 0.42 1.16
    8 -8 -9 3.32 1.85
    -8 -8 9 -0.49 2.17
    -8 8 9 3.23 2.16
    -8 8 9 -0.78 1.85
    -8 8 9 2.61 2.01
    -8 8 9 -1.65 1.96
    -6 -8 9 22.22 2.62
    6 -8 -9 17.44 2.35
    -6 -8 9 20.77 2.92
    6 -8 -9 22.97 2.55
    -6 8 9 21.47 3.03
    -6 8 9 23.63 3.19
    -6 8 9 21.41 2.42
    -6 8 9 24.53 2.84
    4 -8 -9 45.35 2.99
    -4 -8 9 50.25 3.37
    4 -8 -9 50.77 2.94
    -4 -8 9 51.35 3.37
    -4 8 9 50.4 3.96
    -4 8 9 47.9 4.24
    -4 8 9 48.87 2.92
    -4 8 9 49.94 3.56
    -2 -8 9 53.88 3.28
    2 -8 -9 53.74 2.98
    2 -8 -9 52.93 2.86
    -2 -8 9 53.48 3.46
    2 8 -9 48.81 3.02
    -2 8 9 48.36 3.68
    -2 8 9 47.3 3.6
    -2 8 9 55.3 2.95
    0 -8 9 127.12 5.75
    0 -8 9 122.1 5.38
    0 -8 9 117.93 5.51
    0 -8 -9 117.4 4.57
    0 8 -9 118.36 5.17
    0 8 9 114.59 5.37
    0 8 9 114.79 4.79
    0 8 -9 113.64 4.59
    2 -8 9 40.98 3.25
    -2 -8 -9 40.78 2.65
    -2 -8 -9 41.39 2.71
    2 -8 9 46.53 3.13
    2 -8 9 43.76 2.37
    2 8 9 44.09 2.81
    2 8 9 39.73 3.71
    -2 8 -9 37.77 2.48
    -2 8 -9 46.41 3.11
    4 -8 9 32.65 3.15
    4 -8 9 31.94 3.09
    -4 -8 -9 39.69 3.31
    -4 -8 -9 36.11 2.61
    4 8 9 33.62 3.97
    -4 8 -9 34.73 3.04
    4 8 9 31.63 2.89
    -4 8 -9 35.01 2.35
    6 -8 9 7.81 2.07
    6 -8 9 6.92 2.13
    -6 -8 -9 3.45 1.35
    -6 8 -9 3.36 1.5
    6 8 9 6.75 1.88
    -6 8 -9 6.17 1.86
    8 -8 9 -2.09 1.81
    -8 8 -9 0.47 2.28
    -8 8 -9 1.83 1.75
    -8 8 -9 -0.33 2.04
    8 8 9 -0.97 1.73
    8 8 9 0.37 2.87
    -8 8 -9 0.21 1.71
    -10 -8 -9 1.7 1.3
    10 -8 9 2.38 1.81
    -10 -8 -9 3.42 1.29
    10 8 9 -4.57 4.01
    10 8 9 3.79 1.76
    -10 8 -9 -1.11 2.01
    -10 8 -9 0.51 2.08
    13 -9 -9 6 2.4
    -13 -9 9 4.82 1.96
    -13 9 9 4.5 2.76
    -13 9 9 7.45 2.23
    -11 -9 9 6.19 1.41
    11 -9 -9 8.3 1.97
    -11 9 9 11.56 2.6
    -11 9 9 6.61 2.89
    -11 9 9 12.77 2.64
    -9 -9 9 1.63 1.26
    9 -9 -9 2.24 1.79
    9 -9 -9 1.62 2.33
    -9 9 9 3.35 2.45
    -9 9 9 6.96 3.14
    -9 9 9 1.3 1.99
    -9 9 9 2.23 2.33
    7 -9 -9 17.15 2.33
    -7 -9 9 16.86 2.31
    -7 -9 9 21.1 2.65
    7 -9 -9 18.16 2.78
    -7 9 9 17.99 2.96
    -7 9 9 19.78 3
    -7 9 9 18.01 2.82
    -7 9 9 17.58 2.76
    -5 -9 9 13.05 2.06
    -5 -9 9 4.83 1.37
    5 -9 -9 8.75 1.71
    5 -9 -9 10 1.89
    -5 9 9 7.63 1.96
    -5 9 9 13.27 2.93
    -5 9 9 8.66 2.85
    -5 9 9 8.24 1.52
    -3 -9 9 3.35 1.21
    -3 -9 9 5.44 1.64
    3 -9 -9 8.89 1.7
    3 -9 -9 6.03 1.39
    -3 9 9 5.39 1.99
    3 9 -9 4.63 1.88
    -3 9 9 5.15 1.41
    -1 -9 9 97.57 4.77
    -1 -9 9 83.77 4.29
    1 -9 -9 76.68 3.79
    -1 9 9 79.15 3.93
    -1 9 9 76.02 4.47
    1 9 -9 78.91 3.72
    1 9 -9 80.91 4.67
    1 -9 9 35.55 2.92
    -1 -9 -9 32.44 2.6
    1 -9 9 33.76 3.62
    -1 -9 -9 36.13 2.73
    -1 9 -9 33.56 2.41
    -1 9 -9 33.39 3.15
    1 9 9 32.77 3.54
    1 9 9 35.29 2.64
    -3 -9 -9 42.55 2.86
    3 -9 9 41.42 3.6
    3 -9 9 41.2 3.23
    3 9 9 41.72 4.29
    -3 9 -9 44.48 3.4
    -3 9 -9 43.26 2.63
    -5 -9 -9 19.83 2.34
    5 -9 9 15.98 2.44
    5 -9 9 19.32 2.99
    5 9 9 23.3 2.92
    -5 9 -9 22.06 2.97
    -5 9 -9 19.15 2.39
    5 9 9 12.77 3.08
    7 -9 9 -0.77 2.89
    -7 -9 -9 0.91 1.32
    7 -9 9 1.81 1.89
    7 9 9 -2.09 1.67
    -7 9 -9 1.43 1.66
    -7 9 -9 2.28 2.01
    -7 9 -9 0.77 1.63
    7 9 9 -0.91 3.27
    9 -9 9 2.93 1.91
    -9 -9 -9 1.07 1.16
    -9 -9 -9 2.87 1.4
    9 9 9 8.01 3.46
    -9 9 -9 6.35 3.58
    -9 9 -9 1.26 1.93
    -9 9 -9 1.9 1.86
    9 9 9 0.69 1.77
    11 -9 9 3.51 2.15
    -11 -9 -9 3.98 1.26
    -11 -9 -9 2.52 1.31
    -11 9 -9 -0.94 2.74
    11 9 9 5.35 1.8
    -12 -10 9 1.69 1.45
    12 -10 -9 1.09 2.25
    -12 10 9 -0.2 3.18
    -12 10 9 8.71 3.58
    -10 -10 9 10.83 1.69
    10 -10 -9 10.68 2.03
    -10 10 9 10.26 2.54
    -10 10 9 7.46 2.42
    -8 -10 9 0.71 1.17
    8 -10 -9 0.16 1.61
    8 -10 -9 -1.08 2.46
    -8 10 9 -0.1 2.73
    -8 10 9 -2.41 2.11
    -8 10 9 0.08 1.91
    -8 10 9 -0.74 3.13
    6 -10 -9 0.73 1.56
    -6 -10 9 -0.33 1.17
    -6 -10 9 0.58 1.62
    6 -10 -9 3.18 2.07
    -6 10 9 -2.97 3.72
    -6 10 9 -3.47 3.24
    -6 10 9 -0.33 1.62
    -6 10 9 -1.01 1.84
    4 -10 -9 3.73 1.71
    -4 -10 9 2.74 1.33
    -4 -10 9 1.05 1.43
    2 -10 -9 13.55 2.07
    -2 -10 9 9.57 1.72
    -2 -10 9 11.97 1.9
    -2 10 9 10.13 2.4
    2 10 -9 11.43 1.92
    -2 10 9 10.18 1.64
    0 -10 -9 163.54 6.07
    0 -10 9 170.29 7.11
    0 -10 -9 171.68 6.47
    0 10 9 168.31 7.28
    0 10 -9 156.73 6.16
    0 10 -9 169.69 7.15
    0 10 9 169 6.49
    2 -10 9 -1.02 2.21
    -2 -10 -9 4.07 1.32
    2 -10 9 -0.37 1.33
    2 10 9 1.54 2.42
    2 10 9 2.24 1.52
    -2 10 -9 2.84 1.18
    -2 10 -9 1.54 1.86
    4 -10 9 13.58 2.37
    -4 -10 -9 10.87 1.99
    -4 -10 -9 11.74 1.76
    4 -10 9 7.49 1.67
    4 10 9 13.02 2.24
    -4 10 -9 10.15 1.7
    -4 10 -9 10.89 2.08
    4 10 9 10.47 3.34
    6 -10 9 1.51 2.02
    6 -10 9 0.02 2.06
    -6 -10 -9 0.97 1.44
    -6 10 -9 0.06 1.44
    -6 10 -9 -0.98 1.6
    6 10 9 1.23 1.81
    -6 10 -9 -0.83 1.84
    6 10 9 0.6 3.81
    8 -10 9 11.57 2.19
    -8 -10 -9 9.62 1.49
    -8 -10 -9 7.96 1.57
    -8 10 -9 13.08 2.36
    -8 10 -9 9.33 2.1
    -8 10 -9 7.14 1.83
    8 10 9 10.58 2.12
    8 10 9 18.87 3.23
    -10 -10 -9 2.7 1.39
    10 -10 9 2.84 1.91
    -10 -10 -9 1.31 1.12
    -10 10 -9 5.76 2.21
    -10 10 -9 2.55 2.36
    10 10 9 3.77 1.82
    -11 -11 9 4.92 1.53
    11 -11 -9 2.3 2.24
    -11 11 9 2.13 3.03
    9 -11 -9 12.97 2.3
    -9 -11 9 12.73 1.76
    -9 11 9 7.4 2.23
    -9 11 9 19.93 4.77
    -9 11 9 16.44 3.96
    7 -11 -9 0.45 1.66
    -7 -11 9 2.59 1.26
    -7 -11 9 4.33 2.3
    -7 11 9 7.78 2.04
    -7 11 9 4.49 2.25
    5 -11 -9 -0.71 1.38
    -5 -11 9 -1.73 1.45
    5 -11 -9 3.03 2.49
    -5 11 9 0.93 1.55
    -5 11 9 1.55 2.12
    -3 -11 9 2.19 1.41
    -3 -11 9 4.71 1.55
    3 -11 -9 0.35 1.99
    -3 11 9 4.06 1.65
    -3 11 9 3.32 2.31
    -1 -11 9 -1.42 1.33
    -1 -11 9 0.55 2.14
    1 -11 -9 2.29 1.8
    1 11 -9 0.89 1.65
    -1 11 9 -4.01 2.3
    -1 11 9 -1.42 1.58
    -1 -11 -9 0.36 1.35
    1 -11 9 1.21 1.4
    1 -11 9 0.88 3.26
    1 11 9 0.77 2.82
    -1 11 -9 0.2 1.42
    1 11 9 -0.76 1.56
    -1 11 -9 0.77 2.45
    3 -11 9 -0.56 1.44
    -3 -11 -9 0.16 1.18
    3 -11 9 -1.98 2.15
    -3 11 -9 0.09 1.31
    3 11 9 0.3 3.23
    3 11 9 -0.06 1.82
    -3 11 -9 -0.8 1.95
    -5 -11 -9 4.06 1.37
    5 -11 9 3.39 2.27
    5 -11 9 1.2 1.83
    -5 -11 -9 2.94 1.88
    -5 11 -9 2.62 1.39
    5 11 9 4.54 1.9
    -5 11 -9 0.5 1.92
    7 -11 9 1.98 1.87
    -7 -11 -9 1.72 1.55
    -7 -11 -9 -1.03 1.32
    7 -11 9 8.98 2.97
    -7 11 -9 -0.18 1.83
    7 11 9 -2.79 1.9
    -7 11 -9 0.55 1.71
    -7 11 -9 1.4 1.67
    9 -11 9 2.09 2
    -9 -11 -9 5.76 1.77
    -9 -11 -9 7.49 1.35
    -9 11 -9 5.07 2.31
    -9 11 -9 4.57 2.04
    9 11 9 4.6 2.17
    10 -12 -9 -3.02 2
    -10 12 9 -2.98 2.46
    -8 -12 9 5.75 1.5
    8 -12 -9 6.45 1.95
    -8 12 9 11.99 2.56
    6 -12 -9 2.76 1.68
    -6 -12 9 10 2.21
    -6 -12 9 4.36 1.57
    -6 12 9 9.65 1.95
    -6 12 9 7.01 2.36
    -4 -12 9 8.32 1.75
    -4 -12 9 8.83 1.93
    -4 12 9 9 2.5
    -4 12 9 6.68 1.81
    2 -12 -9 16.9 2.43
    -2 -12 9 15.04 2.43
    -2 12 9 11.84 1.93
    -2 12 9 18.58 3.16
    2 12 -9 11.63 2.49
    0 -12 9 11.37 1.96
    0 -12 -9 10.32 1.7
    0 -12 9 8.2 2.88
    0 12 9 5.76 1.71
    0 12 9 14.59 3.08
    0 12 -9 9.15 1.84
    2 12 9 45.82 6.26
    -2 12 -9 38.71 4.62
    -2 12 -9 38.96 2.95
    4 -12 9 -0.81 1.6
    -4 -12 -9 2.81 1.28
    -4 12 -9 1.61 1.42
    4 12 9 0.9 1.96
    -4 12 -9 2.05 2.24
    6 -12 9 18.92 2.63
    -6 -12 -9 17.84 2.34
    6 12 9 17.79 2.51
    -6 12 -9 18.33 2.64
    -6 12 -9 15.16 2.4
    -8 -12 -9 3.89 1.26
    -8 -12 -9 1.24 2.44
    -8 12 -9 3.28 2.25
    -8 12 -9 2.72 2.89
    8 12 9 1 2.32
    -8 12 -9 3.37 1.58
    -9 -13 9 -0.69 1.22
    -9 13 9 -3.14 2.55
    -7 -13 9 0.37 1.27
    -5 -13 9 6.7 1.7
    -5 -13 9 10.13 2.05
    -5 13 9 6.34 2.64
    -5 13 9 4.09 1.54
    -3 -13 9 4.11 1.65
    -3 -13 9 5.14 2.18
    3 -13 -9 1.24 1.22
    -3 13 9 -0.45 2.69
    -3 13 9 1.73 1.57
    1 -13 -9 6.19 1.53
    -1 -13 9 3.75 2.58
    -1 -13 9 5.07 1.59
    1 13 -9 4.95 1.96
    -1 13 9 4.03 1.76
    -1 13 9 9.08 3.2
    1 -13 9 33.78 3.08
    1 13 9 27.81 4.71
    -1 13 -9 28.67 2.99
    -3 -13 -9 7.77 1.4
    3 -13 9 9.62 1.94
    -3 13 -9 7.68 2.13
    -3 13 -9 8.69 1.54
    3 13 9 11.62 2.28
    -3 13 -9 7.63 3.05
    -5 -13 -9 15.51 2.19
    5 -13 9 20.66 3.13
    -5 13 -9 8.59 1.87
    -5 13 -9 12.09 1.74
    -5 13 -9 12.92 2.8
    5 13 9 14.17 2.47
    -7 13 -9 0.43 1.97
    -7 13 -9 2.71 2.58
    -7 13 -9 0.97 1.6
    6 -14 -9 1.16 1.43
    -6 14 9 -1.99 2.8
    -6 14 9 5.15 1.95
    4 -14 -9 23.32 2.31
    -4 -14 9 27.58 3.93
    -4 -14 9 23.69 2.98
    -4 14 9 25.13 2.8
    -4 14 9 17.87 3.37
    -2 -14 9 28.2 2.81
    2 -14 -9 24.05 2.49
    -2 14 9 30.56 2.91
    0 -14 -9 50.15 2.91
    0 -14 9 48.7 3.29
    -2 -14 -9 23.09 2.34
    2 -14 9 18.08 2.61
    -4 -14 -9 3.14 1.41
    4 -14 9 6.83 1.73
    4 14 9 0.23 2.43
    -4 14 -9 3.65 1.95
    -4 14 -9 3.66 1.47
    -1 -15 9 6.52 1.54
    -1 -15 -9 33.82 2.82
    1 -15 9 29.12 2.84
    -1 15 -9 31.35 3.47
    1 15 9 38.26 3.76
    -3 -15 -9 9.19 1.9
    -3 15 -9 4.72 1.76
    -14 0 10 2.54 2.29
    14 0 -10 8.34 1.62
    14 0 -10 3.46 1.51
    12 0 -10 73.6 3.75
    12 0 -10 72.58 3.97
    -12 0 10 79.14 4.66
    -12 0 10 74.98 3.68
    12 0 -10 76.73 5.52
    10 0 -10 27.45 2.32
    -10 0 10 35.59 2.39
    -10 0 10 37.7 3.29
    10 0 -10 28.83 3.76
    10 0 -10 31.82 2.76
    -8 0 10 174.28 6.07
    -8 0 10 168.83 6.68
    8 0 -10 170.5 6.15
    8 0 -10 180.72 6.88
    8 0 -10 176.22 6.27
    6 0 -10 52.44 2.71
    -6 0 10 44.52 2.88
    6 0 -10 47.23 3.43
    -6 0 10 47.18 2.37
    6 0 -10 48.17 2.36
    6 0 -10 44.29 3.21
    -6 0 10 49.55 4.38
    6 0 -10 48.13 2.46
    -6 0 10 45.26 2.78
    4 0 -10 449.11 15.31
    -4 0 10 449.09 14.3
    -4 0 10 475.44 15.05
    4 0 -10 499.12 14.5
    4 0 -10 470.38 13.75
    2 0 -10 44.12 2.15
    -2 0 10 45.69 1.83
    2 0 -10 41.63 2.18
    -2 0 10 40.78 2.12
    0 0 10 3.06 1.01
    0 0 -10 2.98 0.81
    0 0 -10 5.03 1.17
    0 0 10 3.68 1.41
    0 0 10 2.04 0.53
    0 0 10 0.79 1.31
    0 0 -10 2.61 0.79
    -2 0 -10 5.29 1.16
    -2 0 -10 3.43 0.91
    -2 0 -10 6.07 1.22
    2 0 10 4.77 1.5
    2 0 10 3.54 0.78
    2 0 10 3.99 1.15
    -2 0 -10 5.57 1.11
    2 0 10 3.36 1.05
    -4 0 -10 -0.05 2.09
    -4 0 -10 0.92 1.34
    -4 0 -10 -0.99 1.05
    -4 0 -10 0.16 1.32
    -4 0 -10 -0.55 1.13
    4 0 10 -0.42 1.26
    4 0 10 -1.74 1.31
    4 0 10 0.3 1.18
    4 0 10 0.26 1.14
    6 0 10 97.12 4.82
    6 0 10 95.26 4.68
    -6 0 -10 100.54 4.71
    6 0 10 95.09 4.4
    6 0 10 97.97 4.27
    -6 0 -10 90.19 4.09
    -6 0 -10 98.98 6.13
    8 0 10 94.86 4.59
    8 0 10 87.91 4.84
    -8 0 -10 89.81 4.34
    8 0 10 97.83 4.4
    -8 0 -10 85.81 5.48
    8 0 10 87.26 4.85
    -8 0 -10 84.11 4.54
    10 0 10 13.6 2.46
    10 0 10 9.73 2.22
    10 0 10 13.21 3.25
    10 0 10 15.5 2.3
    12 0 10 12.69 3.15
    12 0 10 12.16 2.32
    12 0 10 14.99 2.6
    -12 0 -10 15.79 2.22
    12 0 10 15.87 2.96
    15 -1 -10 2.92 2.29
    15 -1 -10 4.34 1.44
    15 1 -10 6.53 1.69
    15 1 -10 4.05 1.61
    13 -1 -10 2.34 1.49
    -13 -1 10 -0.92 1.82
    13 -1 -10 -1.23 2.89
    13 -1 -10 0.94 1.47
    -13 -1 10 0.48 2.08
    -13 1 10 0.53 1.82
    13 1 -10 0.07 1.34
    13 1 -10 -0.17 1.7
    -13 1 10 2.59 1.51
    11 -1 -10 4.45 1.45
    11 -1 -10 6.03 2.48
    -11 -1 10 4.61 1.42
    -11 -1 10 4.43 2.1
    11 -1 -10 6.41 1.88
    11 1 -10 3.67 1.34
    -11 1 10 5.34 2.16
    -11 1 10 6.06 1.48
    11 1 -10 5.65 1.92
    9 -1 -10 9.39 1.68
    -9 -1 10 9.35 1.4
    9 -1 -10 9.04 1.38
    -9 -1 10 7.75 1.91
    9 -1 -10 4.97 1.92
    -9 1 10 9.45 1.96
    9 1 -10 9.95 1.64
    9 1 -10 7.78 1.25
    -9 1 10 6.96 1.26
    7 -1 -10 105.47 5.04
    7 -1 -10 118.13 4.41
    -7 -1 10 112.12 4.84
    -7 -1 10 113.79 6.03
    7 -1 -10 109.39 4.88
    -7 -1 10 112.21 4.24
    7 -1 -10 117.49 4.47
    7 1 -10 113.73 4.78
    7 1 -10 119.65 4.41
    -7 1 10 115.76 4.89
    7 1 -10 116.04 4.44
    -7 1 10 105.83 5.66
    -7 1 10 109.49 4.27
    -7 1 10 112.71 5.68
    5 -1 -10 125.42 4.6
    -5 -1 10 122.52 5.94
    -5 -1 10 125.37 5
    -5 -1 10 126.78 4.51
    5 -1 -10 134.71 4.61
    5 -1 -10 124.63 4.91
    5 -1 -10 123 5.03
    -5 1 10 125.17 4.58
    5 1 -10 130.59 4.58
    5 1 -10 126.03 4.37
    -5 1 10 126.74 5.47
    -5 1 10 130.77 5
    5 1 -10 124.75 4.58
    5 1 -10 126.37 4.83
    3 -1 -10 25.2 1.69
    -3 -1 10 23.24 1.61
    3 -1 -10 17.61 2.55
    3 -1 -10 24.84 1.63
    3 -1 -10 25.32 1.71
    -3 -1 10 23.62 3.19
    3 1 -10 23.47 1.56
    -3 1 10 24.7 1.74
    3 1 -10 22.97 1.65
    3 1 -10 24.64 1.96
    -3 1 10 24.32 2.21
    -3 1 10 26.12 2.54
    -3 1 10 25.83 1.58
    1 -1 -10 1.07 0.96
    -1 -1 10 0.02 0.38
    1 -1 -10 -0.58 0.88
    -1 -1 10 -5.12 2.77
    1 -1 -10 -0.74 0.79
    1 -1 -10 0.2 0.66
    -1 1 10 0.2 1.28
    -1 1 10 0.74 0.89
    1 1 -10 -1.58 1.18
    1 1 -10 1.11 0.64
    -1 1 10 -0.84 0.53
    1 1 -10 0.76 0.84
    -1 -1 -10 -0.32 0.84
    -1 -1 -10 1.03 0.92
    1 -1 10 1.49 1.32
    1 -1 10 -3.26 1.38
    -1 -1 -10 0.64 0.87
    1 -1 10 -0.08 0.88
    -1 -1 -10 0.41 1.05
    1 -1 10 0.73 0.51
    1 1 10 0.47 1.32
    1 1 10 -0.85 1.04
    1 1 10 0.87 0.63
    -1 1 -10 1.26 0.75
    -1 1 -10 -0.74 1.3
    -1 1 -10 0.6 0.99
    -1 1 -10 -0.22 0.67
    1 1 10 -0.38 1.01
    3 -1 10 9.26 1.87
    -3 -1 -10 7.8 1.9
    -3 -1 -10 11.41 1.54
    3 -1 10 10.9 1.55
    3 -1 10 9.93 1.61
    3 -1 10 10.48 1.4
    -3 -1 -10 11.77 1.6
    -3 -1 -10 9.89 1.45
    -3 1 -10 8.97 1.15
    3 1 10 10.22 1.53
    -3 1 -10 10.81 1.54
    3 1 10 9.63 1.32
    3 1 10 8.88 1.62
    -5 -1 -10 75.36 3.86
    -5 -1 -10 72.14 4.46
    5 -1 10 79.89 4.09
    -5 -1 -10 70.16 3.87
    5 -1 10 74.64 3.51
    -5 -1 -10 75.31 3.48
    5 -1 10 75.32 3.89
    5 -1 10 76.81 3.6
    -5 1 -10 74.99 4.49
    5 1 10 74.59 4.08
    5 1 10 73.54 3.72
    -5 1 -10 76.24 3.7
    -5 1 -10 73.05 4.86
    5 1 10 70.5 4.18
    -5 1 -10 76.35 3.54
    -5 1 -10 72.83 3.6
    5 1 10 78.31 3.6
    5 1 10 74.44 3.88
    7 -1 10 -0.96 1.41
    -7 -1 -10 0.92 1.24
    7 -1 10 1.64 1.58
    -7 -1 -10 -1.02 1.62
    -7 -1 -10 3.33 2.47
    7 -1 10 -1.32 1.6
    7 -1 10 -0.3 1.42
    7 1 10 0.54 1.69
    -7 1 -10 2.83 2.18
    7 1 10 0.59 1.32
    7 1 10 0.8 1.98
    -7 1 -10 -0.21 1.35
    -7 1 -10 0.92 1.68
    7 1 10 -0.31 1.61
    9 -1 10 123.83 5.98
    -9 -1 -10 114.53 5.23
    9 -1 10 115.98 5.69
    9 -1 10 114.31 5.39
    -9 -1 -10 114.89 5.14
    9 -1 10 118.59 5.28
    9 1 10 113.45 5.79
    9 1 10 119.31 5.27
    -9 1 -10 109.79 6.35
    9 1 10 125.68 5.98
    -9 1 -10 116.63 5.14
    -9 1 -10 112.18 5.75
    9 1 10 123.93 6.28
    -11 -1 -10 15.07 2.29
    -11 -1 -10 15.91 2.1
    11 -1 10 10.36 2.37
    11 -1 10 12.47 2.97
    11 -1 10 10.28 2.35
    11 -1 10 13.87 2.7
    -11 1 -10 8.28 1.43
    11 1 10 10.13 2.22
    11 1 10 8.85 2.01
    11 1 10 11.38 2.47
    11 1 10 13.62 2.38
    13 -1 10 2.49 2.89
    13 -1 10 3.42 3.08
    13 -1 10 4.12 2.08
    -13 1 -10 1.37 1.46
    13 1 10 8.78 2.8
    13 1 10 -1.52 3.45
    13 1 10 4.05 2
    14 -2 -10 -1.2 3.31
    14 -2 -10 -0.56 1.63
    14 2 -10 -0.86 1.42
    14 2 -10 -2.37 1.34
    -14 2 10 0.54 2.08
    -14 2 10 0.56 1.65
    -12 -2 10 11.6 1.91
    12 -2 -10 13.38 1.86
    -12 -2 10 10.72 2.5
    12 -2 -10 18.43 2.21
    12 -2 -10 15.19 2.8
    -12 2 10 11.27 1.75
    12 2 -10 11.37 1.65
    -12 2 10 12.99 2.49
    12 2 -10 12.49 2.19
    10 -2 -10 1.24 1.13
    10 -2 -10 0.05 1.43
    -10 -2 10 0.75 1.2
    10 -2 -10 1.11 1.75
    -10 -2 10 0.88 1.72
    -10 2 10 -0.25 1.65
    -10 2 10 0.41 1.1
    10 2 -10 -0.4 1
    8 -2 -10 18.44 1.81
    -8 -2 10 15.18 2.09
    -8 -2 10 14.49 2.26
    8 -2 -10 21.72 2.55
    -8 -2 10 16.01 1.72
    8 -2 -10 19.43 2
    -8 2 10 15.75 2.15
    -8 2 10 18.9 1.92
    8 2 -10 17.16 1.83
    -8 2 10 23.95 3.03
    -8 2 10 10.46 2.96
    6 -2 -10 2.51 0.97
    -6 -2 10 2.63 1.51
    -6 -2 10 4.61 1.44
    -6 -2 10 2.98 0.88
    6 -2 -10 6.01 1.5
    6 -2 -10 3.74 1.26
    6 -2 -10 2.86 1.12
    6 2 -10 4.15 1.12
    6 2 -10 3.54 1.01
    -6 2 10 3.32 1.34
    -6 2 10 4.29 1.87
    -6 2 10 4.02 1.07
    6 2 -10 3.8 1.24
    4 -2 -10 80.22 3.66
    4 -2 -10 80.15 3.49
    -4 -2 10 82.05 4.25
    4 -2 -10 78.2 3.25
    -4 -2 10 79.13 3.09
    4 -2 -10 76.7 3.47
    4 -2 -10 81.62 3.23
    -4 2 10 72.62 3.91
    -4 2 10 79.24 3.29
    -4 2 10 81.79 3.99
    -4 2 10 84.51 3.79
    4 2 -10 83.51 3.37
    4 2 -10 73.88 3.31
    2 -2 -10 13.86 1.45
    2 -2 -10 16.31 1.96
    -2 -2 10 14.6 2.4
    2 -2 -10 14.73 1.53
    2 -2 -10 14.01 1.66
    2 -2 -10 10.25 1.46
    -2 -2 10 9.98 1.28
    -2 2 10 12.15 1.69
    -2 2 10 16.42 2.28
    -2 2 10 11.09 1.24
    2 2 -10 11.82 1.38
    -2 2 10 13.82 1.56
    2 2 -10 10.71 1.2
    -2 2 10 13.19 1.47
    0 -2 -10 28.44 1.84
    0 -2 -10 26.06 1.79
    0 -2 10 28.03 1.79
    0 -2 10 30.08 2.91
    0 -2 10 22.72 3.79
    0 -2 -10 26.03 1.82
    0 2 10 26.68 2.12
    0 2 -10 28.51 1.75
    0 2 -10 27.02 1.88
    0 2 -10 29.24 1.71
    0 2 -10 24.01 2.63
    0 2 10 28.32 2.44
    0 2 10 26.61 2.08
    0 2 10 27.45 1.59
    -2 -2 -10 11.61 1.97
    2 -2 10 13.12 1.83
    -2 -2 -10 10.56 1.62
    -2 -2 -10 12.43 1.99
    2 -2 10 8.02 1.01
    -2 -2 -10 11.07 1.47
    -2 -2 -10 10.87 1.51
    2 -2 10 8.54 1.16
    2 2 10 9.8 1.7
    -2 2 -10 8.81 1.9
    -2 2 -10 11.68 1.45
    -2 2 -10 11.8 1.41
    2 2 10 12.14 1.68
    2 2 10 11.98 1.42
    2 2 10 12.68 1.59
    -4 -2 -10 2.04 1.43
    4 -2 10 1.4 1.44
    4 -2 10 1.43 1.54
    4 -2 10 1.62 1.1
    -4 -2 -10 1.79 1.05
    -4 -2 -10 1.44 1.49
    -4 -2 -10 0.54 1.05
    4 -2 10 1.16 1.31
    -4 -2 -10 3.52 1.5
    -4 2 -10 3 1.22
    4 2 10 3.99 1.58
    -4 2 -10 2.15 1.48
    -4 2 -10 2.54 0.99
    4 2 10 -0.07 1.4
    -4 2 -10 2.79 1.16
    4 2 10 2.77 1.48
    4 2 10 4.24 1.12
    -6 -2 -10 51.83 4.34
    -6 -2 -10 52.27 3.28
    6 -2 10 54.73 3.55
    6 -2 10 62.13 3.66
    -6 -2 -10 55.51 3.07
    6 -2 10 55.51 3.01
    6 -2 10 55.75 3.31
    6 2 10 55.58 3.7
    6 2 10 54.39 3.23
    -6 2 -10 58.45 3.23
    6 2 10 56.96 3.98
    -6 2 -10 56.53 3.32
    -6 2 -10 44.55 4.86
    6 2 10 54.07 3.42
    -6 2 -10 52.43 3.46
    8 -2 10 65.22 4.4
    -8 -2 -10 72.06 3.87
    8 -2 10 74.32 4.07
    8 -2 10 68.89 3.83
    -8 -2 -10 73.69 3.95
    8 -2 10 70.59 4.41
    8 -2 10 66.23 4.38
    8 2 10 75.44 3.93
    8 2 10 70.2 5.16
    8 2 10 70.76 4.43
    -8 2 -10 74.97 4.47
    -8 2 -10 71.6 3.74
    -8 2 -10 69.2 5.3
    8 2 10 70.11 4.51
    10 -2 10 9.29 2.63
    10 -2 10 9.75 2.26
    10 -2 10 11.18 2.36
    10 2 10 7.02 2.27
    -10 2 -10 7.08 1.41
    -10 2 -10 9.34 3.78
    10 2 10 9.9 1.91
    10 2 10 8.86 2.46
    12 -2 10 6.4 2.92
    -12 -2 -10 9.35 1.99
    12 -2 10 11.1 2.51
    12 -2 10 9.94 2.19
    12 2 10 7.98 2.18
    12 2 10 6.67 2.12
    -12 2 -10 8.27 1.43
    15 -3 -10 -0.68 1.85
    15 3 -10 -0.29 1.69
    -15 3 10 1.9 1.91
    15 3 -10 3.4 1.51
    13 -3 -10 3.24 1.75
    13 -3 -10 1.18 2.25
    13 -3 -10 4.52 2.14
    13 3 -10 3.32 1.76
    -13 3 10 1.55 1.35
    -13 3 10 1.86 1.93
    13 3 -10 2.4 1.38
    11 -3 -10 2.55 1.6
    11 -3 -10 -0.27 1.57
    11 -3 -10 0.37 1.89
    -11 3 10 -0.13 1.65
    11 3 -10 -0.12 1.28
    -11 3 10 -0.09 1.32
    -9 -3 10 3.55 1.91
    9 -3 -10 1.24 1.34
    -9 -3 10 2.45 1.69
    9 -3 -10 1.69 1.19
    -9 -3 10 1.75 1.14
    9 -3 -10 0.89 1.62
    -9 3 10 2 1.17
    -9 3 10 1.88 1.74
    -9 3 10 3.36 2.68
    9 3 -10 1.87 1.12
    -7 -3 10 3.63 1.42
    -7 -3 10 4.16 1.05
    -7 -3 10 4.59 1.44
    7 -3 -10 4.69 1.26
    7 -3 -10 3.74 1.15
    7 -3 -10 4.69 1.48
    7 -3 -10 4.01 1.86
    7 3 -10 4.78 1.12
    -7 3 10 1.21 2.03
    -7 3 10 4.3 1.19
    -7 3 10 3.49 1.93
    -7 3 10 3.76 1.4
    5 -3 -10 32.99 2.17
    5 -3 -10 32.64 2.38
    5 -3 -10 32.25 2.05
    5 -3 -10 35.18 2.44
    -5 -3 10 29.75 2.71
    -5 -3 10 32.41 1.89
    5 3 -10 35.71 2.4
    5 3 -10 33.66 2.09
    -5 3 10 29.75 2.72
    -5 3 10 32.76 2.96
    -5 3 10 29.98 2.37
    -5 3 10 32.55 2.44
    -5 3 10 32.92 2.13
    5 3 -10 33.38 2.07
    3 -3 -10 49.56 2.63
    3 -3 -10 49.94 2.53
    -3 -3 10 54.51 3.17
    3 -3 -10 51.99 2.7
    3 -3 -10 48.6 2.76
    3 -3 -10 52.3 2.41
    3 3 -10 49.37 2.41
    -3 3 10 45.45 2.82
    3 3 -10 53.52 2.45
    -3 3 10 48.06 2.56
    3 3 -10 49.8 2.88
    -3 3 10 52.95 3.05
    -1 -3 10 64.38 3.46
    1 -3 -10 55.06 2.69
    -1 -3 10 53.3 4.5
    1 -3 -10 58.32 2.83
    1 3 -10 59.58 2.62
    -1 3 10 58.09 3.42
    1 3 -10 57.22 2.76
    1 3 -10 58.7 2.68
    -1 3 10 60.29 2.98
    -1 3 10 57.42 2.62
    1 -3 10 0.38 1.68
    1 -3 10 1.89 1.59
    1 -3 10 -0.09 0.85
    1 -3 10 0.11 1.58
    -1 -3 -10 -0.24 0.94
    -1 -3 -10 0.17 0.95
    -1 -3 -10 -0.22 0.9
    -1 3 -10 -0.12 0.75
    1 3 10 0.26 1.3
    1 3 10 0.76 0.84
    -1 3 -10 -0.25 1.05
    1 3 10 -0.15 1.23
    1 3 10 -0.79 0.95
    3 -3 10 0.44 2.24
    -3 -3 -10 0.33 1.27
    -3 -3 -10 -0.56 1.3
    -3 -3 -10 -0.88 1.03
    3 -3 10 -0.91 0.9
    3 -3 10 -0.07 1.44
    -3 -3 -10 1.12 1.1
    3 -3 10 0.41 1.59
    3 3 10 -0.14 1.66
    -3 3 -10 1.35 1.15
    -3 3 -10 -0.24 0.84
    3 3 10 0.88 1.29
    -3 3 -10 -0.14 1.18
    -3 3 -10 0.17 1.08
    3 3 10 0.49 1.05
    3 3 10 -1.44 1.46
    -5 -3 -10 5.35 2.69
    -5 -3 -10 7.23 1.44
    5 -3 10 10.33 1.42
    5 -3 10 10.91 2.48
    -5 -3 -10 7.39 1.38
    5 -3 10 9.5 1.87
    5 -3 10 10.5 1.85
    -5 3 -10 10.98 1.65
    -5 3 -10 6.45 1.2
    -5 3 -10 8.66 1.62
    5 3 10 8.11 1.76
    5 3 10 10.26 1.54
    -5 3 -10 11.96 2.62
    5 3 10 4.56 2.37
    7 -3 10 24.2 2.9
    -7 -3 -10 23 2.64
    7 -3 10 19.96 2.3
    7 -3 10 16.82 2.37
    7 -3 10 19.63 2.71
    -7 -3 -10 20.74 2.39
    7 3 10 20.7 3.07
    -7 3 -10 22.07 3.17
    7 3 10 19.1 2.45
    7 3 10 21.27 2.77
    -7 3 -10 19.4 2.69
    -7 3 -10 21.06 2.8
    9 -3 10 9.22 2.19
    9 -3 10 14.5 2.7
    -9 -3 -10 8.61 1.78
    9 -3 10 10.65 2.05
    -9 -3 -10 8.96 1.74
    9 -3 10 10.38 2.45
    9 3 10 9.37 2.41
    -9 3 -10 13.43 2.3
    9 3 10 11.56 1.97
    9 3 10 7.22 2.31
    -9 3 -10 15.38 2.79
    -11 -3 -10 0.86 1.53
    11 -3 10 -1.01 1.9
    11 -3 10 -2.82 2.48
    11 -3 10 -0.25 2
    -11 -3 -10 0.82 1.44
    11 3 10 -0.42 1.66
    11 3 10 0.85 2.15
    -11 3 -10 -1.06 1.14
    11 3 10 2.29 2.41
    -13 -3 -10 0.51 1.32
    -13 -3 -10 -1.86 1.59
    13 -3 10 -2.57 2.71
    13 -3 10 0.57 2.68
    13 3 10 -1.03 2.39
    -13 3 -10 0.71 1.53
    13 3 10 -0.79 2.75
    13 3 10 -3.26 2.68
    14 -4 -10 4.62 1.92
    14 -4 -10 4.9 2.73
    14 4 -10 6.32 1.75
    12 -4 -10 3.79 2.48
    12 -4 -10 2.39 1.63
    12 -4 -10 2.21 2.14
    -12 4 10 4.55 1.51
    -12 4 10 1.76 1.85
    12 4 -10 6.19 2.02
    12 4 -10 5.25 1.57
    10 -4 -10 -1.14 1.65
    -10 -4 10 1.22 1.61
    -10 -4 10 5.03 2.54
    -10 4 10 -0.31 1.27
    -10 4 10 -0.8 1.82
    8 -4 -10 48.55 2.92
    8 -4 -10 52.55 3.22
    8 -4 -10 49.03 2.82
    -8 -4 10 52.16 3.54
    -8 -4 10 45.88 2.56
    -8 4 10 42.8 3.28
    -8 4 10 53.43 4.06
    8 4 -10 50.25 2.8
    -8 4 10 48.29 2.83
    6 -4 -10 56.24 2.87
    6 -4 -10 55.26 3.12
    -6 -4 10 56.12 3.4
    6 -4 -10 53.14 2.8
    -6 -4 10 53.25 2.51
    6 -4 -10 53.01 3.62
    6 4 -10 52.8 2.75
    6 4 -10 55.56 3.14
    -6 4 10 51.89 3.21
    -6 4 10 52.11 3.56
    -6 4 10 51.82 2.85
    -6 4 10 52.46 3.66
    6 4 -10 49.37 2.92
    -6 4 10 44.53 4.99
    -6 4 10 54.16 3.25
    4 -4 -10 11.87 1.44
    -4 -4 10 9.48 1.18
    -4 -4 10 9.19 1.48
    4 -4 -10 10.06 1.47
    4 -4 -10 6.91 1.38
    -4 4 10 8.18 1.27
    -4 4 10 10.09 1.41
    4 4 -10 10.55 1.61
    4 4 -10 10.05 1.24
    -4 4 10 10.67 1.85
    -4 4 10 10.38 1.79
    4 4 -10 13.02 2.04
    -4 4 10 9.94 1.79
    2 -4 -10 6.16 1.33
    2 -4 -10 8.8 1.24
    2 -4 -10 6.77 1.4
    -2 -4 10 5.42 0.96
    -2 -4 10 5.65 1.22
    -2 4 10 6.11 1.15
    -2 4 10 6.84 1.47
    -2 4 10 5.77 1.3
    -2 4 10 7.61 2.04
    -2 4 10 8.43 1.45
    2 -4 10 71.8 4
    2 -4 10 65.88 3.87
    -2 -4 -10 68.93 3.42
    -2 -4 -10 65.57 2.91
    2 -4 10 64.86 2.89
    -2 -4 -10 67.45 3.11
    2 -4 10 64.08 3.57
    -2 -4 -10 68.29 3.52
    2 4 10 66.6 3.23
    2 4 10 58.79 3.74
    -2 4 -10 72.1 3.35
    -2 4 -10 68.58 3.37
    2 4 10 72.72 3.71
    -2 4 -10 70.08 2.98
    4 -4 10 -0.46 1.74
    4 -4 10 -0.64 1.45
    -4 -4 -10 0.54 1.19
    4 -4 10 -0.54 0.9
    4 -4 10 -0.82 2.42
    -4 -4 -10 -0.12 1.07
    4 4 10 2.47 1.13
    -4 4 -10 -0.75 1.19
    -4 4 -10 -2.05 1.39
    4 4 10 0.89 1.63
    -4 4 -10 0.19 0.91
    6 -4 10 45.13 3.55
    -6 -4 -10 39.91 2.83
    -6 -4 -10 36.61 2.77
    6 -4 10 40.95 2.64
    6 -4 10 40.63 3.16
    6 4 10 34.84 2.64
    -6 4 -10 39.04 3.13
    -6 4 -10 39.67 2.67
    6 4 10 34.07 3.55
    -6 4 -10 38.96 3.09
    8 -4 10 168.8 6.63
    -8 -4 -10 176.39 6.82
    -8 -4 -10 166.43 6.71
    8 -4 10 181.43 7.47
    -8 4 -10 164.46 7.46
    8 4 10 174.49 7.64
    8 4 10 185.08 7.74
    8 4 10 178.6 6.97
    10 -4 10 3.56 2.47
    10 -4 10 3.94 1.94
    -10 -4 -10 7.05 1.76
    -10 -4 -10 4.79 1.43
    10 -4 10 1.14 2.85
    10 4 10 6.95 1.82
    -10 4 -10 6.48 2.78
    10 4 10 5.21 2.36
    -10 4 -10 0.18 3.7
    10 4 10 6.05 2.53
    -10 4 -10 6.65 1.65
    -12 -4 -10 13.5 1.87
    12 -4 10 13.02 2.57
    12 -4 10 11.74 2.63
    12 4 10 16.2 2.97
    12 4 10 12.65 1.99
    12 4 10 11.32 2.68
    12 4 10 20.51 3.78
    13 -5 -10 3.55 2.29
    13 -5 -10 3.21 1.91
    -13 5 10 5.78 1.67
    -13 5 10 4.89 2.14
    13 5 -10 5.95 1.58
    13 5 -10 8.13 2.17
    -11 -5 10 30.05 3.77
    11 -5 -10 30.59 3.3
    11 -5 -10 30.27 2.99
    -11 5 10 22.34 3.8
    -11 5 10 29.71 2.91
    -11 5 10 33.93 3.47
    11 5 -10 29.68 3.37
    11 5 -10 30.62 2.79
    9 -5 -10 12.31 2.17
    -9 -5 10 7.27 2.14
    9 -5 -10 7.51 1.76
    9 -5 -10 10.57 1.96
    -9 -5 10 10.19 1.73
    9 5 -10 7.34 1.47
    -9 5 10 11.45 1.78
    -9 5 10 10.55 2.05
    -9 5 10 10.12 2.43
    7 -5 -10 134.91 4.99
    7 -5 -10 125.57 5.09
    -7 -5 10 125.25 5.8
    7 -5 -10 117.89 5.26
    -7 -5 10 126.89 5.74
    7 5 -10 124.45 4.9
    -7 5 10 128.92 5.86
    -7 5 10 125.35 5.04
    -7 5 10 120.36 5.42
    -7 5 10 123.43 5.36
    5 -5 -10 103.38 4.03
    -5 -5 10 101.12 3.67
    5 -5 -10 94.95 4.56
    5 -5 -10 102.13 4.41
    -5 -5 10 105.26 4.95
    5 -5 -10 99.12 4.4
    5 -5 -10 97.02 4.88
    -5 5 10 102.24 4.28
    5 5 -10 104.73 4.11
    -5 5 10 107.47 4.31
    -5 5 10 101.32 4.91
    -5 5 10 105.48 4.91
    -5 5 10 102.82 4.56
    5 5 -10 102.58 4.18
    3 -5 -10 63.94 3.19
    -3 -5 10 64.91 3.46
    3 -5 -10 61.33 3.54
    -3 -5 10 62.44 2.63
    3 -5 -10 57.73 2.81
    -3 5 10 65.08 3.6
    3 5 -10 60.24 2.88
    -3 5 10 67.25 3.68
    -3 5 10 64.33 2.99
    3 5 -10 60.98 2.92
    -3 5 10 56.23 3.17
    -3 5 10 56.65 3.61
    1 -5 -10 30.91 2.42
    1 -5 -10 33.82 2.07
    -1 -5 10 28.48 1.82
    -1 -5 10 36.48 2.57
    -1 -5 10 32.88 2.63
    1 5 -10 30.16 2.06
    -1 5 10 29.77 2.67
    1 5 -10 30.69 2.01
    -1 5 10 31.24 2.61
    1 5 -10 34.17 2.41
    -1 5 10 30.95 2.86
    -1 5 10 30.31 2.12
    1 -5 10 29.21 1.86
    -1 -5 -10 23.7 2.55
    1 -5 10 33.42 2.77
    -1 -5 -10 27.29 2.03
    -1 -5 -10 30.46 2.31
    -1 5 -10 29.22 2.64
    -1 5 -10 34.62 1.94
    1 5 10 30.57 3.52
    1 5 10 28.71 2.75
    1 5 10 28.41 2.41
    -1 5 -10 30.64 2.18
    3 -5 10 0.3 2.14
    -3 -5 -10 1.02 1.25
    3 -5 10 0.4 1.59
    3 -5 10 0.11 0.85
    -3 -5 -10 0.24 1.16
    3 -5 10 0.22 1.88
    3 5 10 3.54 1.75
    -3 5 -10 0.76 1.59
    -3 5 -10 -0.91 1.18
    -3 5 -10 -0.3 0.86
    3 5 10 0.06 1.17
    -5 -5 -10 35.31 2.67
    -5 -5 -10 35.59 2.7
    5 -5 10 37.45 3.24
    5 -5 10 33.47 3.54
    5 -5 10 36.61 2.39
    -5 5 -10 32.79 3.2
    -5 5 -10 37.17 2.37
    5 5 10 37.3 3.44
    -5 5 -10 36.9 3.03
    5 5 10 33.36 2.66
    7 -5 10 8.41 1.87
    7 -5 10 6.1 2.14
    -7 -5 -10 6.6 1.5
    -7 -5 -10 11.35 1.97
    7 -5 10 9.1 1.59
    -7 5 -10 11.09 2.61
    -7 5 -10 7.29 1.69
    7 5 10 9.39 1.77
    -7 5 -10 7.61 1.7
    -7 5 -10 6.8 1.85
    7 5 10 8.51 2.04
    -9 -5 -10 65.32 4.09
    9 -5 10 70.54 4.48
    9 -5 10 71.92 5.01
    -9 5 -10 67.46 4.76
    9 5 10 74.4 4.67
    9 5 10 69.6 4.85
    -9 5 -10 69.78 4.6
    9 5 10 74.81 4.18
    -9 5 -10 74.59 3.95
    -11 -5 -10 4.48 1.43
    11 -5 10 8.26 2.15
    -11 5 -10 4.74 1.61
    11 5 10 6.1 2.97
    11 5 10 8.68 1.75
    11 5 10 6.23 2.58
    14 -6 -10 3.53 2.5
    14 6 -10 7.67 1.74
    -14 6 10 8.97 1.97
    -14 6 10 0.67 1.81
    12 -6 -10 34.76 3.24
    -12 -6 10 40.66 4.26
    12 -6 -10 33.3 3.38
    -12 6 10 33.18 3.09
    -12 6 10 38.2 3.41
    12 6 -10 31.15 3.72
    -12 6 10 30.66 5.37
    12 6 -10 35.26 3.04
    10 -6 -10 26.45 3.16
    10 -6 -10 25.16 2.81
    10 6 -10 36.08 3.04
    10 6 -10 32.39 3.65
    -10 6 10 33.27 2.94
    -10 6 10 32.86 3.33
    -10 6 10 32.77 3.75
    8 -6 -10 94.55 4.2
    -8 -6 10 90.04 4.8
    -8 -6 10 88.55 4.86
    8 -6 -10 87.85 4.44
    -8 6 10 90.05 4.58
    8 6 -10 81.35 4.09
    -8 6 10 96.61 4.37
    -8 6 10 90.48 5.14
    -6 -6 10 62.19 3.86
    -6 -6 10 67.17 3.88
    6 -6 -10 57.69 3.51
    6 -6 -10 62.92 3.32
    6 6 -10 66.05 3.35
    -6 6 10 67.74 3.45
    -6 6 10 67.5 4.02
    -6 6 10 68.26 3.54
    -6 6 10 67.25 3.83
    4 -6 -10 56.05 2.9
    4 -6 -10 53.32 4.04
    -4 -6 10 56.98 3.39
    -4 -6 10 56.29 3.39
    4 -6 -10 58.96 3.12
    4 6 -10 56.81 2.89
    -4 6 10 57.57 3.58
    -4 6 10 53.05 3.45
    -4 6 10 54.69 3.45
    -4 6 10 57.32 3.01
    4 6 -10 51.53 2.97
    -4 6 10 57.11 3.23
    2 -6 -10 2.26 1.07
    -2 -6 10 0.5 1.14
    2 -6 -10 0.44 1.58
    2 -6 -10 -0.14 1.09
    -2 -6 10 0.29 1.02
    -2 -6 10 -0.09 0.91
    2 6 -10 -0.37 1.07
    -2 6 10 -1.02 0.99
    -2 6 10 -1.44 1.8
    -2 6 10 0.3 1.42
    2 6 -10 0.06 1.04
    -2 6 10 1.03 1.7
    0 -6 10 97 3.64
    0 -6 -10 103.34 4.26
    0 -6 10 96.86 4.58
    0 -6 -10 97.48 3.86
    0 -6 10 86.42 4.79
    0 6 10 98.35 4.69
    0 6 10 90.45 4.63
    0 6 -10 98.97 3.89
    0 6 10 102.53 4.12
    0 6 10 104.12 5.24
    2 -6 10 56.55 3.69
    -2 -6 -10 58.93 3.07
    -2 -6 -10 60.11 2.9
    2 -6 10 53.54 2.62
    -2 -6 -10 57.31 3.19
    2 6 10 56.27 3.1
    2 6 10 55.91 3.64
    -2 6 -10 53.23 3.25
    -2 6 -10 58 3.76
    -2 6 -10 59.46 3.68
    -2 6 -10 57.04 2.83
    4 -6 10 -1.13 1.48
    -4 -6 -10 -0.76 1.17
    -4 -6 -10 1.05 1.35
    4 -6 10 0.13 0.99
    4 -6 10 0.61 1.93
    4 6 10 0.3 1.23
    -4 6 -10 0.36 0.94
    4 6 10 0.83 2.04
    -4 6 -10 0.69 1.24
    6 -6 10 26.98 2.4
    6 -6 10 22.31 3.28
    -6 -6 -10 24.94 2.53
    6 -6 10 27.28 3
    -6 -6 -10 30.16 2.66
    -6 6 -10 23.89 2.9
    6 6 10 27.1 3.54
    6 6 10 29.22 2.68
    -6 6 -10 29.75 2.36
    8 -6 10 14.66 3.26
    8 -6 10 14.17 2.22
    -8 -6 -10 11.35 1.91
    -8 -6 -10 11.01 1.6
    8 6 10 12.7 1.99
    -8 6 -10 16.41 2.17
    8 6 10 13.18 2.54
    8 6 10 13.5 2.82
    -8 6 -10 14.8 2.42
    -8 6 -10 14.61 2.54
    -8 6 -10 12.74 2.59
    10 -6 10 14.24 2.24
    10 -6 10 15.5 3.58
    -10 -6 -10 23.76 2.55
    10 6 10 12.18 2.82
    10 6 10 19.72 3.1
    -10 6 -10 16.07 2.07
    10 6 10 16.54 2.18
    -10 6 -10 19.44 3.16
    -10 6 -10 21.41 2.91
    12 -6 10 11.17 2.54
    -12 -6 -10 7.5 1.51
    12 6 10 7.51 3.99
    12 6 10 7.46 1.76
    -12 6 -10 7.03 1.77
    -13 -7 10 1.12 2.6
    13 -7 -10 3.14 2.76
    13 -7 -10 -0.06 2.03
    -13 7 10 0.69 1.75
    13 7 -10 4.16 1.83
    -13 7 10 -0.33 1.96
    11 -7 -10 30.24 3.16
    11 -7 -10 29.55 3.16
    -11 -7 10 30.42 3.4
    -11 7 10 29.5 3.19
    -11 7 10 33.96 3.55
    11 7 -10 20.64 3.37
    11 7 -10 33.94 3.19
    -11 7 10 37.45 4.1
    9 -7 -10 1.06 1.69
    -9 -7 10 0.88 2.2
    9 -7 -10 2.66 1.78
    -9 -7 10 1.14 1.29
    -9 7 10 0.68 1.94
    9 7 -10 0.72 3.22
    -9 7 10 -1.7 1.63
    -9 7 10 1.95 2.19
    9 7 -10 2.91 1.84
    7 -7 -10 60.92 3.42
    -7 -7 10 55.52 3.79
    -7 -7 10 59.93 3.77
    7 -7 -10 59.45 3.59
    -7 7 10 68.58 3.65
    -7 7 10 58.24 3.62
    -7 7 10 56.94 4.16
    -7 7 10 52.69 3.94
    7 7 -10 59.91 3.53
    -5 -7 10 1.75 1.39
    5 -7 -10 2.52 1.33
    5 -7 -10 0.74 1.3
    -5 -7 10 2.05 1.22
    -5 7 10 3.18 1.76
    -5 7 10 3.42 1.93
    -5 7 10 1.5 1.24
    5 7 -10 -1.84 1.59
    -5 7 10 3.44 1.69
    3 -7 -10 21.77 1.97
    -3 -7 10 20.19 2.47
    -3 -7 10 21.16 2.28
    3 -7 -10 22.5 2.16
    -3 7 10 14.55 2.01
    -3 7 10 23.47 2.78
    -3 7 10 23.28 2.1
    3 7 -10 17.56 2.41
    3 7 -10 21.38 2.23
    -3 7 10 17.97 2.38
    -1 -7 10 7.47 1.5
    -1 -7 10 6.46 1.07
    1 -7 -10 6.63 1.33
    -1 -7 10 7.46 1.54
    1 -7 -10 -0.51 2.09
    -1 7 10 5.2 2.97
    -1 7 10 6.77 1.82
    -1 7 10 4.65 1.16
    1 7 -10 7.61 2.21
    1 7 -10 4.55 1.54
    1 7 -10 7.33 1.28
    -1 -7 -10 40.83 3.18
    -1 -7 -10 43.42 2.76
    1 -7 10 42.2 2.92
    1 -7 10 43.12 3.49
    1 -7 10 43.42 2.28
    -1 -7 -10 40.91 2.49
    -1 7 -10 36.88 2.9
    1 7 10 42.54 2.67
    -1 7 -10 44.82 3.48
    -1 7 -10 41.58 2.4
    1 7 10 36.19 3.15
    3 -7 10 3.55 1.79
    -3 -7 -10 3.02 1.27
    -3 -7 -10 3.43 1.69
    3 -7 10 2.92 1.56
    -3 -7 -10 3.84 1.34
    3 7 10 1.77 1.39
    3 7 10 0.03 1.86
    -3 7 -10 0.29 1.37
    -3 7 -10 2.81 1.05
    5 -7 10 50.87 2.74
    -5 -7 -10 46.14 2.94
    -5 -7 -10 46.51 3.26
    5 -7 10 47.27 3.55
    5 -7 10 45.78 3.9
    5 7 10 44.74 4.02
    5 7 10 47.15 3.11
    -5 7 -10 44.32 2.77
    -5 7 -10 45.35 3.39
    -7 -7 -10 17.91 2.49
    7 -7 10 13.64 2.36
    -7 -7 -10 19.06 2.35
    -7 7 -10 16.26 2.5
    -7 7 -10 18.35 2.78
    7 7 10 9.88 1.81
    7 7 10 8.21 2.5
    -7 7 -10 15.63 2.43
    -7 7 -10 15.39 2.46
    -9 -7 -10 22.83 2.65
    9 -7 10 28.33 3.09
    -9 7 -10 21.05 2.71
    -9 7 -10 31.38 3.45
    9 7 10 21.87 2.93
    -9 7 -10 30.57 3.5
    9 7 10 29.94 4.18
    9 7 10 20.77 3.02
    -11 -7 -10 -0.39 1.16
    -11 -7 -10 1.05 1.25
    11 -7 10 3.75 2.24
    11 7 10 7.05 3.74
    -11 7 -10 0.34 2.05
    -11 7 -10 -0.26 3.01
    11 7 10 2.16 1.56
    -11 7 -10 -3.13 3.72
    11 7 10 5.29 4.02
    12 -8 -10 -1.42 2.8
    -12 -8 10 0.59 1.65
    12 8 -10 4.31 2.15
    -12 8 10 -3.69 4.14
    -10 -8 10 4.68 1.56
    10 -8 -10 3.55 1.79
    10 -8 -10 3.86 2.16
    -10 8 10 5.28 2.1
    10 8 -10 2.41 2.21
    -10 8 10 5.07 2.73
    -10 8 10 4.49 2.21
    -8 -8 10 1.3 1.91
    -8 -8 10 2.82 1.19
    8 -8 -10 3.67 1.74
    8 -8 -10 3.42 1.82
    8 8 -10 1.66 2.25
    -8 8 10 5.18 2.13
    -8 8 10 5.69 2.09
    -8 8 10 2.57 1.98
    -8 8 10 7.07 2.41
    6 -8 -10 2.5 1.42
    -6 -8 10 5.58 1.74
    6 -8 -10 3.84 1.75
    -6 -8 10 2.28 1.22
    -6 8 10 4.09 2.26
    -6 8 10 5.05 1.95
    -6 8 10 1.75 1.45
    -6 8 10 5.75 1.96
    6 8 -10 -0.38 1.93
    -4 -8 10 0.24 1.07
    4 -8 -10 1.69 1.33
    4 -8 -10 1.93 1.3
    -4 -8 10 1.3 1.36
    4 8 -10 1.88 1.6
    -4 8 10 -1.42 2.32
    -4 8 10 1.97 1.83
    -4 8 10 0.94 1.27
    2 -8 -10 14.33 1.86
    -2 -8 10 7.79 1.55
    -2 -8 10 9.34 1.62
    2 -8 -10 13.87 2.1
    -2 8 10 12.08 2.11
    -2 8 10 9.69 1.45
    2 8 -10 9.75 1.58
    0 -8 10 55.68 3.5
    0 -8 -10 57.3 3.1
    0 -8 10 60.55 4.83
    0 8 10 58.6 3.14
    0 8 -10 50.38 4.37
    0 8 -10 54.75 3.57
    0 8 10 59.56 4.05
    0 8 -10 57.88 2.97
    2 -8 10 14.56 2.37
    2 -8 10 17.32 1.88
    2 -8 10 18.69 2.5
    -2 -8 -10 16.99 2.27
    -2 -8 -10 16.13 2.25
    2 -8 10 30.05 4.47
    -2 8 -10 17.94 1.95
    2 8 10 21.14 2.71
    -2 8 -10 17.24 2.53
    4 -8 10 8.27 2.07
    -4 -8 -10 10.4 2.24
    4 -8 10 10.74 1.51
    -4 -8 -10 6.61 1.39
    4 -8 10 5.26 1.76
    4 8 10 10.36 2.58
    4 8 10 7.64 1.64
    -4 8 -10 6.57 1.29
    -4 8 -10 6.66 1.77
    6 -8 10 0.58 1.96
    -6 -8 -10 3.66 1.94
    -6 -8 -10 -0.34 1.17
    6 -8 10 4.55 2.3
    6 8 10 2.46 2.78
    -6 8 -10 0.66 1.51
    -6 8 -10 0.85 2.69
    6 8 10 0.39 1.59
    -6 8 -10 1.42 1.68
    -8 -8 -10 2.78 1.27
    8 -8 10 0 1.7
    -8 8 -10 4.31 2.57
    -8 8 -10 3.28 1.93
    8 8 10 2.95 2.23
    8 8 10 1.97 1.88
    -8 8 -10 -1.19 2.25
    8 8 10 3.39 2.89
    -8 8 -10 1.73 1.87
    -10 -8 -10 1.95 1.18
    10 -8 10 1.04 1.73
    -10 -8 -10 0 1.06
    10 8 10 -1.93 1.65
    10 8 10 -4.89 3.37
    10 8 10 -0.2 4.09
    -10 8 -10 2.68 2.21
    -10 8 -10 0.23 2.51
    -11 -9 10 3.15 1.48
    11 -9 -10 4.84 2.07
    -11 9 10 2.58 3.04
    9 -9 -10 20.31 2.68
    9 -9 -10 17.13 2.38
    -9 -9 10 17.23 2.73
    -9 9 10 16.36 2.83
    -9 9 10 21.49 2.97
    -9 9 10 16.71 2.94
    7 -9 -10 2.95 1.93
    -7 -9 10 -0.46 1.07
    -7 -9 10 1.84 1.77
    7 -9 -10 3.5 1.55
    -7 9 10 1.13 2.42
    -7 9 10 0.07 1.92
    -7 9 10 1.25 2.43
    -7 9 10 2.01 2.14
    5 -9 -10 14.19 1.96
    -5 -9 10 13.12 2.02
    -5 -9 10 11.99 1.84
    5 -9 -10 14.24 2.09
    -5 9 10 16.5 2.28
    -5 9 10 8.42 2.05
    -5 9 10 7.57 2.94
    3 -9 -10 10.86 1.72
    -3 -9 10 10.47 1.65
    -3 -9 10 10.88 1.77
    3 -9 -10 14.11 1.92
    -3 9 10 15.61 2.11
    3 9 -10 17.03 2.59
    -3 9 10 12.07 2.28
    1 -9 -10 21.09 2.29
    -1 -9 10 25.64 2.62
    -1 9 10 22.7 2.27
    -1 9 10 24.18 3.2
    1 9 -10 23.49 3.5
    1 9 -10 24.2 2.32
    -1 -9 -10 2.8 1.22
    1 -9 10 2.38 1.37
    -1 -9 -10 1.28 1.37
    1 -9 10 3.32 2.57
    -1 9 -10 2.18 1.16
    1 9 10 2.62 2.01
    1 9 10 2.36 1.32
    -1 9 -10 3.63 1.75
    3 -9 10 36.18 3.48
    -3 -9 -10 33.46 2.63
    3 -9 10 29.85 3.08
    3 9 10 26.35 3.98
    3 9 10 30.55 2.92
    -3 9 -10 33.72 2.4
    -3 9 -10 38.5 3.36
    5 -9 10 2.08 1.75
    5 -9 10 -0.25 1.97
    -5 -9 -10 -0.68 1.27
    5 9 10 -4.18 2.73
    -5 9 -10 2.7 1.4
    -5 9 -10 0.27 1.73
    5 9 10 0.35 1.57
    -7 -9 -10 10.66 1.72
    -7 -9 -10 15.88 2.12
    7 -9 10 11.72 2.1
    7 9 10 18.6 3.65
    -7 9 -10 8.65 2.04
    -7 9 -10 11.61 1.97
    7 9 10 10.79 2.03
    -7 9 -10 11.14 2.13
    9 -9 10 1.43 1.94
    -9 -9 -10 0.71 1.17
    -9 -9 -10 -0.1 1.07
    -9 9 -10 3.31 2.05
    -9 9 -10 -0.85 2.13
    9 9 10 1.48 1.77
    -12 -10 10 2.26 1.55
    12 -10 -10 1.56 2.37
    10 -10 -10 23.51 3.1
    -10 -10 10 23.79 2.79
    -10 10 10 33.59 3.77
    -10 10 10 22.42 3.7
    -10 10 10 27.06 3.49
    8 -10 -10 13.7 2.25
    8 -10 -10 15.18 2.63
    -8 -10 10 7.65 2.56
    -8 10 10 15.74 2.76
    -8 10 10 12.72 3.27
    -8 10 10 11.56 3.11
    -8 10 10 16.44 2.79
    -6 -10 10 16.81 2.81
    6 -10 -10 17.9 2.43
    6 -10 -10 11.14 1.95
    -6 10 10 21.06 2.88
    -6 10 10 21.1 3.83
    -6 10 10 14.07 2.51
    -4 -10 10 1.1 1.41
    4 -10 -10 4.12 2.06
    -4 -10 10 1.39 1.33
    4 -10 -10 3.17 1.43
    -4 10 10 2.11 1.67
    -4 10 10 1.12 2.06
    2 -10 -10 4.87 1.58
    -2 -10 10 4.02 1.43
    -2 -10 10 6.82 1.72
    -2 10 10 3.84 2.28
    2 10 -10 6 1.66
    0 -10 -10 11.68 2.01
    0 -10 10 16.47 2.51
    0 -10 -10 10.83 1.63
    0 10 10 11.33 2.58
    0 10 -10 19.04 2.7
    0 10 -10 14 1.77
    -2 -10 -10 1.25 1.16
    2 -10 10 -1.04 1.48
    -2 10 -10 0.37 1.28
    2 10 10 0.23 2.44
    -2 10 -10 3.19 2.02
    -4 -10 -10 18.59 2.33
    4 -10 10 17.54 2.83
    4 -10 10 20.58 2.85
    4 10 10 22.83 2.97
    4 10 10 14.05 3.18
    -4 10 -10 26.06 3.33
    -4 10 -10 22.48 2.42
    -6 -10 -10 7.19 1.73
    -6 -10 -10 6.56 1.73
    6 -10 10 6.38 1.99
    6 -10 10 5.91 2.31
    6 10 10 4.8 1.94
    6 10 10 12.05 3.81
    -6 10 -10 6.09 1.7
    -6 10 -10 4.82 1.89
    -6 10 -10 5.42 1.69
    8 -10 10 12.97 2.14
    -8 -10 -10 17.52 2.09
    -8 -10 -10 20.35 2.92
    -8 10 -10 19.39 2.45
    8 10 10 18.49 2.29
    -8 10 -10 13.08 2.29
    8 10 10 17.75 3.45
    10 -10 10 13.57 2.42
    -10 -10 -10 19.03 2.55
    -10 10 -10 16.72 2.81
    10 10 10 9.49 2.04
    11 -11 -10 11.98 2.22
    -11 -11 10 10.67 1.57
    9 -11 -10 41.45 3.4
    -9 -11 10 49.27 3.44
    -9 11 10 45.08 4.48
    -7 -11 10 72.09 4.44
    -7 -11 10 58.66 3.98
    7 -11 -10 59.9 3.83
    -7 11 10 57.46 4.58
    -7 11 10 65.9 4.34
    5 -11 -10 18.17 2.66
    -5 -11 10 23.38 3.16
    5 -11 -10 28.38 3.69
    -5 11 10 24.23 2.94
    3 -11 -10 27.06 3.1
    -3 -11 10 32.29 3.02
    -3 11 10 27.83 3.74
    3 11 -10 26.6 3.74
    -3 11 10 29.4 2.91
    -1 -11 10 62.39 3.95
    1 -11 -10 67.1 3.48
    1 -11 -10 61.9 3.77
    -1 -11 10 49.64 4.75
    -1 11 10 66.75 5.01
    -1 11 10 62.62 3.74
    1 11 -10 68.14 3.73
    1 -11 10 20.76 2.69
    -1 -11 -10 20.57 2.41
    1 11 10 25.94 3.54
    -1 11 -10 21.74 2.55
    1 11 10 18.97 2.37
    -1 11 -10 26.07 3.27
    -3 -11 -10 14.28 1.99
    3 -11 10 18.38 3.1
    -3 11 -10 12.18 2.37
    -3 11 -10 15.86 2.34
    3 11 10 14.95 2.33
    3 11 10 10.04 3.59
    5 -11 10 10.54 2.12
    -5 -11 -10 18.11 2.35
    -5 11 -10 12.15 2.34
    -5 11 -10 7.52 1.82
    -5 11 -10 16.43 2.32
    5 11 10 17.92 5.02
    5 11 10 11.36 2.19
    -7 -11 -10 0.57 1.79
    7 -11 10 1.84 2.14
    -7 -11 -10 1.72 1.2
    -7 11 -10 0.32 1.53
    7 11 10 0.01 1.91
    -7 11 -10 -1.09 1.76
    -7 11 -10 0.81 1.93
    -9 -11 -10 40.94 3.91
    -9 11 -10 42.8 3.63
    9 11 10 45.22 3.57
    -9 11 -10 39.66 3.54
    -10 -12 10 14.28 1.72
    -10 12 10 13.22 3.05
    8 -12 -10 30.95 3.1
    -8 -12 10 35.22 3.1
    -8 12 10 29.19 3.96
    -6 -12 10 4.78 1.53
    -6 -12 10 4.7 1.83
    -6 12 10 2.69 2.4
    -6 12 10 3.12 1.69
    -4 -12 10 28.73 3.36
    -4 -12 10 21.38 2.87
    -4 12 10 16.67 2.96
    -4 12 10 18.36 2.72
    2 -12 -10 1.26 2.22
    -2 12 10 0.37 2.45
    2 12 -10 1.52 2.12
    0 12 10 10.84 3.05
    2 -12 10 8.65 1.88
    -2 -12 -10 6.42 1.36
    2 12 10 7.53 1.94
    -2 12 -10 6.02 1.48
    -2 12 -10 5.82 2.86
    2 12 10 9.3 3.68
    -4 -12 -10 6.98 1.46
    4 -12 10 -0.61 1.62
    -4 12 -10 4.19 2.37
    -4 12 -10 4.01 1.48
    4 12 10 3.46 1.97
    -6 -12 -10 20.03 2.22
    6 -12 10 23.42 3.84
    -6 12 -10 19.87 2.84
    -6 12 -10 22.21 2.8
    6 12 10 19.26 2.47
    -8 -12 -10 6.74 1.45
    -8 12 -10 0.12 1.72
    -8 12 -10 3.9 2.32
    -7 -13 10 20.39 2.73
    -7 13 10 21.18 3.14
    -5 -13 10 8.07 1.79
    -5 -13 10 6.97 1.85
    -5 13 10 3.64 2.41
    -5 13 10 5.13 1.77
    3 -13 -10 -0.9 1.1
    -3 -13 10 -0.04 1.54
    -3 -13 10 4.93 2.05
    -3 13 10 -0.89 2.54
    -3 13 10 1.56 1.41
    -1 -13 10 21.04 2.69
    1 -13 -10 17.25 2.25
    -1 13 10 15.45 2.18
    -1 13 10 21.92 3.6
    1 13 -10 15.34 2.09
    1 13 10 5.43 2.01
    1 13 10 11.48 4.34
    -1 13 -10 1.4 1.6
    -3 -13 -10 4.65 1.37
    3 -13 10 1.14 1.72
    -3 13 -10 4.79 3.21
    -3 13 -10 2.2 1.94
    -3 13 -10 3.4 1.42
    3 13 10 2.34 1.98
    5 -13 10 15.98 2.19
    -5 -13 -10 17.17 2.16
    -5 13 -10 17.01 2.55
    -5 13 -10 15.22 2.82
    5 13 10 17.85 2.43
    -6 -14 10 -0.11 2.17
    -6 14 10 11.26 3.23
    4 -14 -10 1.48 1.24
    -4 -14 10 -0.58 1.92
    -4 -14 10 3.89 1.69
    -4 14 10 1.36 3.11
    0 -14 -10 0.02 1.17
    0 -14 10 0.36 1.4
    0 14 10 3.48 1.92
    0 14 -10 -1.05 1.78
    2 -14 10 6.86 1.71
    -2 -14 -10 5.16 1.3
    2 14 10 6.73 2.01
    -2 14 -10 4.51 1.72
    -2 14 -10 3.92 2.01
    4 -14 10 3.21 1.67
    -4 14 -10 1.27 1.53
    -4 14 -10 4.01 2.18
    4 14 10 -0.94 2.26
    3 -15 -10 1.5 1.33
    -3 15 10 3.17 1.92
    -1 -15 10 0.89 1.4
    1 -15 -10 1.35 1.34
    -1 15 10 0.22 1.96
    -1 -15 -10 2.64 1.51
    1 -15 10 0.53 1.39
    1 15 10 1.15 2.08
    -1 15 -10 1.58 1.96
    14 0 -11 -0.18 1.33
    14 0 -11 -0.64 1.53
    12 0 -11 -1.44 1.5
    -12 0 11 -0.77 1.34
    12 0 -11 -1.33 1.18
    -12 0 11 -0.76 1.78
    10 0 -11 -0.18 1.56
    10 0 -11 -0.53 1.18
    -10 0 11 -0.98 1.16
    -10 0 11 1.36 1.92
    8 0 -11 1.92 1.28
    -8 0 11 2.24 1.42
    8 0 -11 -0.16 0.92
    -8 0 11 1.09 0.99
    -6 0 11 0.21 0.89
    -6 0 11 1.25 1.61
    -6 0 11 0.17 1.28
    6 0 -11 0.29 0.91
    6 0 -11 0.9 1.26
    6 0 -11 -0.6 1.08
    4 0 -11 0.33 0.82
    4 0 -11 -0.54 0.98
    -4 0 11 1.2 1.21
    -4 0 11 0.16 0.8
    -4 0 11 0.26 1.86
    -4 0 11 0 4.07
    4 0 -11 -0.34 0.88
    -2 0 11 1.06 1.52
    2 0 -11 0.05 0.74
    2 0 -11 0.78 0.76
    -2 0 11 0.59 0.86
    -2 0 11 -0.41 0.65
    2 0 -11 -1.53 0.99
    0 0 -11 -0.05 0.77
    0 0 11 -1.45 0.89
    0 0 -11 0.48 0.86
    0 0 11 -0.6 1.28
    0 0 -11 1.08 0.97
    0 0 -11 1.49 1.13
    0 0 11 -0.8 0.62
    2 0 11 0.47 0.86
    2 0 11 0.19 0.95
    2 0 11 -0.78 1.28
    2 0 11 0.36 1.17
    -2 0 -11 0.21 0.99
    -2 0 -11 -1.99 1.04
    -2 0 -11 0.63 1.15
    -2 0 -11 -1.5 0.92
    -4 0 -11 -0.62 1.87
    -4 0 -11 -0.19 1.47
    4 0 11 -0.75 1.26
    4 0 11 -0.34 1.38
    4 0 11 0.16 1.18
    4 0 11 -0.29 1.69
    4 0 11 -2.21 1.46
    -4 0 -11 -1.85 2.14
    -4 0 -11 -1.01 1.1
    -4 0 -11 -0.44 1.16
    -6 0 -11 1.27 2.01
    6 0 11 -0.2 1.52
    -6 0 -11 0.24 1.84
    6 0 11 -0.58 1.33
    -6 0 -11 -2.78 3.7
    6 0 11 0.47 1.63
    -6 0 -11 -0.84 1.26
    6 0 11 1.37 1.72
    -8 0 -11 3.37 2.06
    -8 0 -11 -1.89 2.77
    10 0 11 0.39 2.01
    10 0 11 3.63 2.05
    10 0 11 2.94 2.38
    10 0 11 -0.51 2.98
    10 0 11 -1.14 1.96
    -10 0 -11 -0.51 2.25
    12 0 11 0.48 2.78
    12 0 11 5.08 2.63
    15 -1 -11 19.44 2.62
    15 1 -11 19.05 2.59
    15 1 -11 18.59 2.76
    13 -1 -11 1.04 1.47
    13 -1 -11 4.72 1.56
    13 1 -11 4.13 1.4
    -13 1 11 3.48 1.52
    -13 1 11 2.55 1.98
    13 1 -11 3.53 1.64
    11 -1 -11 16.69 2.23
    11 -1 -11 10.65 2.91
    11 -1 -11 12.34 1.75
    -11 -1 11 5.8 2.06
    -11 -1 11 11.88 1.68
    -11 1 11 9.02 2.17
    11 1 -11 8.4 1.75
    -11 1 11 9.06 1.51
    11 1 -11 9.04 1.6
    9 -1 -11 78.96 4.49
    9 -1 -11 75.96 3.54
    -9 -1 11 69.47 3.34
    9 -1 -11 79.01 3.75
    -9 -1 11 77.51 4.35
    9 1 -11 73.91 3.5
    -9 1 11 75.62 3.47
    -9 1 11 79.11 4.31
    9 1 -11 70.13 3.65
    7 -1 -11 -0.05 1.79
    -7 -1 11 1.38 0.93
    7 -1 -11 1.17 1.16
    7 -1 -11 2.2 1
    -7 -1 11 0.29 1.36
    7 -1 -11 -0.12 1.65
    -7 1 11 0.86 2.3
    -7 1 11 1.88 1.39
    7 1 -11 2.31 0.97
    7 1 -11 2.52 1.36
    -7 1 11 2.07 0.99
    7 1 -11 1.94 1.53
    -7 1 11 0.71 2.6
    5 -1 -11 19.27 2.26
    5 -1 -11 19.88 2.71
    -5 -1 11 21.94 1.67
    5 -1 -11 20.67 2.06
    -5 -1 11 22.75 2.28
    5 -1 -11 20.8 1.84
    5 -1 -11 22.42 1.74
    5 1 -11 21.02 1.88
    5 1 -11 20.68 1.67
    -5 1 11 24.08 2.62
    -5 1 11 23.39 2.14
    5 1 -11 21.01 2.01
    -5 1 11 18.43 1.82
    -3 -1 11 41.58 2.16
    3 -1 -11 39.13 2.06
    3 -1 -11 41 2.25
    -3 -1 11 36.55 3.47
    3 1 -11 42.16 2.3
    -3 1 11 38.2 2.14
    -3 1 11 38.27 2.15
    3 1 -11 41.17 2.32
    3 1 -11 42.48 2.11
    -3 1 11 40.52 2.72
    -1 -1 11 138.06 4.73
    -1 -1 11 135.47 5.43
    1 -1 -11 132.75 5.08
    1 -1 -11 132.54 4.6
    1 -1 -11 128.39 4.76
    -1 -1 11 124.55 5.7
    -1 -1 11 114.98 6.67
    1 1 -11 133.1 4.69
    1 1 -11 133.56 5
    -1 1 11 130.21 4.56
    -1 1 11 129.24 5
    1 1 -11 130.1 4.63
    1 1 -11 130.28 4.74
    -1 -1 -11 33.73 2.28
    1 -1 11 34.44 2.84
    -1 -1 -11 33.21 2.09
    -1 -1 -11 31.42 2.11
    1 -1 11 31.88 2.76
    1 -1 11 31.85 1.95
    -1 1 -11 30.88 1.91
    1 1 11 33.02 2.56
    1 1 11 30.05 2.23
    1 1 11 34.32 2.3
    1 1 11 32.88 1.87
    -1 1 -11 28.5 2.43
    -1 1 -11 29.06 2.11
    -3 -1 -11 20.56 1.93
    -3 -1 -11 23.4 2.71
    3 -1 11 20.13 2.4
    3 -1 11 19.58 1.96
    3 -1 11 23.66 2.53
    -3 -1 -11 20.64 2.5
    -3 -1 -11 20.86 1.95
    3 -1 11 21.76 1.97
    3 -1 11 18.94 2.39
    3 1 11 22.74 2.65
    -3 1 -11 22.11 1.93
    3 1 11 20.56 2.14
    -3 1 -11 25.7 2.05
    -3 1 -11 20.9 2.34
    3 1 11 22.75 2.27
    3 1 11 22.7 2.01
    5 -1 11 22 2.43
    -5 -1 -11 16.07 2.03
    -5 -1 -11 15.11 2.81
    5 -1 11 20.01 2.22
    -5 -1 -11 13.53 2.04
    5 -1 11 21.51 2.61
    -5 -1 -11 19.98 2.43
    5 -1 11 20.73 2.32
    -5 1 -11 17.03 2.27
    5 1 11 15.05 2.09
    -5 1 -11 12.71 1.87
    5 1 11 13.55 2.26
    5 1 11 13.72 1.77
    5 1 11 16.8 2.38
    -5 1 -11 16.44 2.14
    -5 1 -11 21.98 3.24
    -7 -1 -11 0.39 1.77
    7 -1 11 0.18 1.69
    7 -1 11 -1.42 1.43
    -7 -1 -11 0.61 1.28
    -7 -1 -11 2.09 2.65
    7 -1 11 0.14 1.79
    7 -1 11 -2.71 1.52
    -7 1 -11 3.08 2.44
    -7 1 -11 0.27 1.74
    -7 1 -11 -1.56 1.38
    7 1 11 0.38 1.96
    7 1 11 -1.44 1.45
    7 1 11 2.7 1.88
    7 1 11 0.53 1.75
    -9 -1 -11 2 1.52
    9 -1 11 -0.02 2.05
    -9 -1 -11 7.53 1.96
    9 -1 11 0.49 1.92
    9 -1 11 3.15 1.99
    9 -1 11 3.95 2.41
    9 -1 11 3.35 2.18
    -9 1 -11 2.56 1.78
    9 1 11 2.68 1.72
    9 1 11 4.58 2.85
    -9 1 -11 0.6 3.15
    9 1 11 5.52 2.17
    9 1 11 4.43 2.14
    -9 1 -11 1.53 2.5
    -11 -1 -11 1.05 2.05
    11 -1 11 -1.91 2.52
    11 -1 11 -0.03 2.02
    11 -1 11 -0.06 1.99
    -11 -1 -11 0.68 1.26
    11 1 11 4.72 2.26
    -11 1 -11 0.2 1.22
    11 1 11 0.77 2.22
    11 1 11 2.22 2.37
    11 1 11 3.37 2.19
    13 -1 11 2.49 2.32
    -13 1 -11 -0.48 1.71
    13 1 11 -0.02 2.11
    14 -2 -11 24.45 2.65
    14 -2 -11 23.63 2.71
    -14 2 11 27.97 2.88
    14 2 -11 31.94 2.93
    12 -2 -11 25.73 2.74
    12 -2 -11 15.94 3.02
    12 -2 -11 20.23 2.63
    -12 2 11 21.59 2.99
    12 2 -11 21.66 2.44
    12 2 -11 20.98 2.82
    -12 2 11 21.2 2.38
    10 -2 -11 13.4 2.48
    8 -2 -11 84.23 4.32
    -8 -2 11 74.54 5.12
    -8 -2 11 86.31 4.38
    8 -2 -11 85.25 3.73
    8 -2 -11 80.42 3.79
    -8 -2 11 82.76 3.44
    8 2 -11 85.39 3.7
    -8 2 11 79.53 5.96
    -8 2 11 85.28 4.29
    8 2 -11 83.79 3.89
    -8 2 11 82.28 3.73
    6 -2 -11 84.42 4.12
    6 -2 -11 83.58 3.57
    6 -2 -11 87.04 4.3
    -6 -2 11 82.31 4.71
    -6 -2 11 87.71 4.11
    -6 -2 11 84.23 3.4
    6 -2 -11 87.96 3.59
    -6 2 11 82.4 4.46
    6 2 -11 77.52 3.9
    6 2 -11 95.09 3.75
    6 2 -11 85.42 3.55
    -6 2 11 78.95 3.51
    -6 2 11 85.58 4.04
    -6 2 11 87.16 4.56
    4 -2 -11 1.27 1.1
    4 -2 -11 -0.26 1.29
    4 -2 -11 0.33 1.51
    4 -2 -11 0.16 0.87
    -4 -2 11 -0.07 1.3
    -4 -2 11 1.63 0.85
    4 -2 -11 1.05 0.95
    4 2 -11 0.48 0.89
    -4 2 11 0.81 1.6
    -4 2 11 1.01 1.27
    4 2 -11 0.72 0.86
    -4 2 11 1.4 1.74
    -4 2 11 0.28 0.94
    -4 2 11 2.33 1.3
    2 -2 -11 234.11 7.16
    2 -2 -11 222.87 7.39
    -2 -2 11 226.92 7.29
    -2 -2 11 200.32 9.56
    2 -2 -11 224.48 7.97
    2 2 -11 215.13 7.86
    -2 2 11 235.26 8.11
    -2 2 11 222.73 7.64
    2 2 -11 221.41 7.14
    2 2 -11 221.08 7.38
    -2 2 11 230.21 7.5
    -2 2 11 220.64 7.46
    0 -2 11 10.74 1.41
    0 -2 -11 11.33 1.43
    0 -2 11 10.85 1.92
    0 -2 -11 10.29 1.39
    0 -2 11 10.84 2.87
    0 -2 -11 12.16 1.4
    0 -2 -11 10.11 1.34
    0 2 11 7.97 1.3
    0 2 -11 10.44 1.38
    0 2 11 7.01 1.06
    0 2 -11 9.91 1.3
    0 2 -11 11.03 1.56
    0 2 -11 13.46 1.98
    0 2 11 12.34 1.8
    2 -2 11 126.97 5.29
    2 -2 11 124.89 5.19
    -2 -2 -11 129.33 4.58
    2 -2 11 126.17 5.94
    2 -2 11 134.26 4.76
    -2 -2 -11 125.4 5.32
    -2 -2 -11 122.36 4.75
    2 2 11 118.85 5.21
    2 2 11 123.08 4.85
    2 2 11 127.86 4.94
    2 2 11 123.65 4.87
    -2 2 -11 128.4 5.22
    -2 2 -11 131.74 4.83
    -2 2 -11 128.04 4.68
    4 -2 11 0.18 1.71
    4 -2 11 0.91 1.46
    4 -2 11 -0.64 1.03
    -4 -2 -11 -0.1 1.44
    -4 -2 -11 0.52 1.4
    4 -2 11 0.82 1.41
    -4 -2 -11 -1.73 2.13
    -4 -2 -11 -1.29 1.11
    -4 2 -11 1.39 1.21
    -4 2 -11 -0.71 1.82
    4 2 11 1.48 1.09
    -4 2 -11 0 1.2
    -4 2 -11 2.21 1.04
    4 2 11 2.52 1.62
    4 2 11 -1.83 1.59
    4 2 11 0.09 2.15
    -6 -2 -11 -0.74 1.28
    -6 -2 -11 -0.58 2.49
    6 -2 11 -0.41 1.71
    -6 -2 -11 -0.26 1.48
    6 -2 11 2.04 1.79
    6 -2 11 -0.84 1.25
    6 -2 11 0.47 1.58
    6 2 11 -3 2.06
    -6 2 -11 0.73 1.49
    -6 2 -11 -0.22 1.46
    6 2 11 2.03 1.74
    6 2 11 -0.25 1.74
    -6 2 -11 0.94 1.85
    6 2 11 0.67 1.35
    8 -2 11 -0.04 1.76
    8 -2 11 -0.58 1.86
    -8 -2 -11 -2.13 1.38
    -8 -2 -11 -0.79 1.6
    8 -2 11 3.45 2.07
    8 2 11 0.84 1.75
    8 2 11 -1.05 1.81
    8 2 11 -1.15 1.88
    10 -2 11 7.31 2.31
    10 -2 11 7.01 2.76
    10 -2 11 4.28 2.23
    -10 -2 -11 5.5 1.99
    10 2 11 0.37 2.29
    10 2 11 3.37 1.73
    -10 2 -11 3.45 4.13
    10 2 11 2.96 2.28
    -10 2 -11 3.39 1.29
    12 -2 11 2.82 2.33
    -12 -2 -11 2.88 1.99
    12 -2 11 2.29 2.26
    -12 -2 -11 0.25 1.72
    12 -2 11 -1.68 3.41
    12 2 11 -2.85 2.31
    12 2 11 0.13 2.02
    12 2 11 4.17 2.93
    12 2 11 5.77 2.55
    15 -3 -11 40.92 3.27
    15 3 -11 46.2 2.88
    15 3 -11 45.7 3.67
    13 -3 -11 8.2 1.8
    13 -3 -11 8.83 2.45
    13 -3 -11 13.42 3.34
    13 3 -11 12.66 2.04
    -13 3 11 13.16 2.41
    -13 3 11 11.34 1.78
    13 3 -11 13.37 1.78
    11 -3 -11 37.91 3.93
    11 -3 -11 37.47 3.11
    11 -3 -11 44.89 3.31
    -11 3 11 38.88 3.5
    -11 3 11 36.7 2.78
    11 3 -11 41.54 2.93
    11 3 -11 42.62 3.46
    -9 -3 11 -0.2 1.85
    9 -3 -11 0.63 1.42
    9 -3 -11 3.61 1.9
    9 -3 -11 0.32 1.34
    -9 -3 11 1.53 1.18
    -9 3 11 0.72 1.55
    9 3 -11 0.02 1.58
    -9 3 11 0.84 2.76
    -9 3 11 0.79 1.18
    9 3 -11 1 1.08
    7 -3 -11 1.98 2.3
    7 -3 -11 2.64 1.53
    7 -3 -11 1.26 1.08
    -7 -3 11 3.33 1.54
    7 -3 -11 1.97 1.2
    -7 -3 11 3.04 1.02
    -7 3 11 1.9 1.88
    -7 3 11 1.51 1.42
    7 3 -11 3.48 1.87
    7 3 -11 2.02 1.04
    7 3 -11 2.82 1.54
    -7 3 11 2.67 1.21
    -5 -3 11 32.17 1.96
    5 -3 -11 31.21 2.13
    5 -3 -11 32.19 2.57
    5 -3 -11 33.33 2.11
    5 -3 -11 33.06 2.79
    -5 -3 11 29.19 2.91
    -5 3 11 29.18 3.09
    -5 3 11 32.5 2.82
    -5 3 11 34.28 2.64
    5 3 -11 29.67 2.37
    -5 3 11 34.08 2.23
    5 3 -11 33.81 2.07
    -5 3 11 37.09 2.94
    -5 3 11 36.8 3.46
    5 3 -11 33.87 2.56
    -3 -3 11 9.53 1.42
    -3 -3 11 8.62 1.39
    3 -3 -11 12.91 1.8
    3 -3 -11 10.47 1.43
    3 -3 -11 12.87 1.77
    3 -3 -11 13.27 1.56
    -3 3 11 14.61 1.87
    -3 3 11 15.68 1.99
    3 3 -11 10.57 1.55
    -3 3 11 14.33 2.03
    -3 3 11 10.46 1.48
    3 3 -11 17.57 2.33
    3 3 -11 11.92 1.52
    -3 3 11 12.5 1.81
    1 -3 -11 87.8 3.68
    1 -3 -11 93.6 3.59
    1 -3 -11 88.36 3.69
    -1 -3 11 93.39 3.5
    -1 -3 11 72.61 5.7
    1 -3 -11 92.52 4.04
    -1 3 11 84.72 3.71
    1 3 -11 95.21 3.59
    1 3 -11 96.71 3.78
    -1 3 11 94.34 4.23
    -1 3 11 89.27 3.86
    -1 3 11 92.01 3.86
    1 3 -11 86 3.73
    -1 -3 -11 82.3 4
    -1 -3 -11 81.61 3.96
    -1 -3 -11 89.07 3.53
    1 -3 11 89.01 4.39
    1 -3 11 87.96 4.43
    -1 -3 -11 84.31 3.57
    1 -3 11 85.27 4.21
    1 -3 11 86.23 3.43
    1 3 11 86.16 3.72
    1 3 11 83.38 3.71
    -1 3 -11 86.15 3.66
    1 3 11 79.94 3.96
    -1 3 -11 83.3 3.79
    -1 3 -11 86.53 3.44
    -3 -3 -11 45.21 3.11
    -3 -3 -11 46.12 2.65
    3 -3 11 37.38 2.44
    -3 -3 -11 45.84 3.82
    3 -3 11 42.16 3.29
    -3 -3 -11 45.09 2.96
    -3 -3 -11 44.02 2.49
    3 -3 11 42.43 4.01
    3 -3 11 41.48 3.03
    -3 3 -11 42.06 2.4
    3 3 11 46.11 3.11
    3 3 11 44.34 3.32
    3 3 11 41.79 2.64
    -3 3 -11 45.55 3.08
    -3 3 -11 40.74 2.71
    -3 3 -11 46.58 2.71
    3 3 11 44.83 3.33
    5 -3 11 17.94 1.94
    5 -3 11 20.42 2.84
    -5 -3 -11 17.16 2
    -5 -3 -11 15.72 2.43
    5 -3 11 20.92 2.93
    -5 3 -11 21.03 2.06
    5 3 11 22.31 2.87
    -5 3 -11 18.58 2.5
    5 3 11 22.48 2.92
    -5 3 -11 17.77 3.45
    -5 3 -11 17.79 2.29
    5 3 11 20.6 2.05
    7 -3 11 2.55 1.94
    7 -3 11 1.05 1.72
    7 -3 11 3.08 1.53
    -7 -3 -11 4.52 1.51
    7 -3 11 5.05 2.63
    -7 -3 -11 2.85 1.54
    -7 3 -11 2.77 2.25
    7 3 11 1 1.88
    7 3 11 4.34 1.52
    -7 3 -11 3.22 1.71
    7 3 11 2.24 1.83
    -7 3 -11 3.6 1.59
    7 3 11 0.71 3.51
    9 -3 11 4.84 2.08
    -9 -3 -11 3.37 1.57
    9 -3 11 3.56 1.78
    -9 -3 -11 2.24 1.49
    9 -3 11 4.5 2.26
    9 -3 11 6.38 2.92
    9 3 11 2.89 1.72
    -9 3 -11 6.15 2.63
    -9 3 -11 5.12 2.16
    9 3 11 1.45 2.02
    9 3 11 5.89 2.2
    11 -3 11 35.23 3.7
    -11 -3 -11 41.45 3.31
    11 -3 11 34.57 3.74
    -11 -3 -11 40.64 2.88
    11 -3 11 36.07 4.39
    11 3 11 37.12 3.34
    11 3 11 37.22 3.62
    11 3 11 42.9 4.15
    -11 3 -11 37.48 2.75
    14 -4 -11 18.77 3.63
    14 -4 -11 16.63 2.19
    -14 4 11 19.98 2.8
    -14 4 11 14.65 2.21
    14 4 -11 20.39 2.31
    14 4 -11 12.51 2.17
    12 -4 -11 7.68 1.95
    12 -4 -11 6.75 2.38
    12 -4 -11 6.63 2.81
    12 4 -11 5.95 1.61
    -12 4 11 5.61 1.52
    -12 4 11 5.54 1.91
    12 4 -11 9.26 2.23
    10 -4 -11 0.06 1.89
    -10 -4 11 -1.39 1.87
    -10 -4 11 6.53 2.35
    10 -4 -11 2.56 1.68
    10 -4 -11 3.73 2.04
    -10 4 11 1.6 1.48
    -10 4 11 4.98 3.33
    10 4 -11 1.98 2.07
    10 4 -11 2.55 1.49
    -10 4 11 2.04 1.81
    8 -4 -11 -0.45 1.29
    -8 -4 11 -1.64 1.27
    8 -4 -11 0.46 1.37
    8 -4 -11 1.37 1.64
    -8 -4 11 2.01 1.5
    8 4 -11 2.49 1.22
    -8 4 11 0.82 1.19
    -8 4 11 3.48 2.25
    -8 4 11 1.2 1.65
    8 4 -11 3.67 1.81
    6 -4 -11 45.42 4.05
    6 -4 -11 49.03 2.8
    -6 -4 11 45.1 2.43
    6 -4 -11 46.17 2.69
    -6 -4 11 45.55 3.33
    6 -4 -11 43.86 3.04
    -6 4 11 45.63 3.65
    6 4 -11 51.35 3.13
    -6 4 11 50.2 2.82
    -6 4 11 45.24 3.71
    -6 4 11 47.82 3.07
    -6 4 11 41.42 3.99
    6 4 -11 44.84 2.56
    4 -4 -11 8.48 1.69
    4 -4 -11 8.93 1.51
    -4 -4 11 6.65 1.08
    4 -4 -11 7.14 1.38
    -4 -4 11 6.4 1.4
    4 -4 -11 9.03 1.48
    4 -4 -11 8.69 1.56
    4 4 -11 10.21 2.08
    -4 4 11 7.34 2.05
    -4 4 11 10.2 1.83
    4 4 -11 5.88 1.18
    4 4 -11 7.07 1.29
    -4 4 11 8.12 1.44
    -4 4 11 8.75 1.7
    2 -4 -11 110.49 4.37
    2 -4 -11 107.61 4.12
    -2 -4 11 110.08 3.98
    -2 -4 11 97.33 4.95
    2 -4 -11 112.07 4.49
    -2 4 11 115.94 4.92
    2 4 -11 113.43 4.15
    -2 4 11 109.52 4.42
    -2 4 11 107.92 4.65
    -2 4 11 104.02 5.03
    2 4 -11 112.95 4.47
    0 -4 -11 58.52 3.34
    0 -4 -11 57.52 2.96
    0 -4 11 61.28 2.69
    0 -4 11 54.96 4.34
    0 -4 -11 64.86 2.9
    0 -4 11 58.99 3.36
    0 4 -11 52.05 2.94
    0 4 -11 63.66 2.79
    0 4 11 62.19 3.27
    0 4 11 63.52 3.09
    0 4 11 61.89 3.55
    0 4 -11 63.3 3.15
    0 4 11 60.04 3.38
    -2 -4 -11 84.06 3.86
    2 -4 11 87.33 4.49
    -2 -4 -11 85.27 3.69
    -2 -4 -11 81.22 4.38
    -2 -4 -11 81.44 3.41
    2 -4 11 81.35 4.3
    2 -4 11 77.84 4.26
    2 -4 11 79.39 3.41
    2 4 11 85.05 3.77
    2 4 11 82.3 4.24
    -2 4 -11 85.4 3.5
    2 4 11 85.88 4.25
    2 4 11 79.58 4.58
    -2 4 -11 80.02 4.07
    -2 4 -11 86.58 3.79
    4 -4 11 8.26 1.36
    4 -4 11 5.93 1.78
    4 -4 11 10.64 2.65
    4 -4 11 7.43 1.96
[truncated: 233,657 more chars]
