# Supplementary material for: Crystal structure of di-μ-hydroxido-bis­{aqua­[ethyl (1,10-phenanthrolin-3-yl)phospho­nato-κ2 N,N′]copper(II)} hepta­hydrate
Source: Acta Crystallogr E Crystallogr Commun. 2018 Nov 9;74(Pt 12):1751–4. doi: 10.1107/S2056989018015724 (PMC6281120; doi:10.1107/S2056989018015724)
Supplement: Supplementary file 2 [file e-74-01751-Isup2.hkl]

#
# h,k,l, Fc-squared, Fo-squared, sigma(Fo-squared), status flag
#
data_I
_shelx_title ' 14ami281 in C2/c'
_shelx_refln_list_code          4
_shelx_F_calc_maximum      424.68
_exptl_crystal_F_000      1856.00
_reflns_d_resolution_high  0.8281

loop_
 _space_group_symop_operation_xyz
 'x, y, z'
 '-x, y, -z+1/2'
 'x+1/2, y+1/2, z'
 '-x+1/2, y+1/2, -z+1/2'
 '-x, -y, -z'
 'x, -y, z-1/2'
 '-x+1/2, -y+1/2, -z'
 'x+1/2, -y+1/2, z-1/2'

_cell_length_a    13.3883
_cell_length_b    14.0448
_cell_length_c    20.1547
_cell_angle_alpha  90.000
_cell_angle_beta   98.702
_cell_angle_gamma  90.000

_shelx_F_squared_multiplier     1.000

loop_
 _refln_index_h
 _refln_index_k
 _refln_index_l
 _refln_F_squared_calc
 _refln_F_squared_meas
 _refln_F_squared_sigma
 _refln_observed_status
   2   0   0       1237.68       1127.23        59.49 o
   4   0   0      88930.04      95599.30      2672.46 o
   6   0   0       1868.46       1860.26       100.64 o
   8   0   0       7281.67       8095.13       186.19 o
  10   0   0       6650.47       6715.01       203.39 o
  12   0   0       2368.31       2222.79       151.71 o
  14   0   0       3612.67       3729.66       256.28 o
   1   1   0      30113.04      32677.95       454.30 o
   3   1   0      63043.70      67010.31       943.05 o
   5   1   0       2174.23       2136.19        68.29 o
   7   1   0       2456.05       2527.83        88.58 o
   9   1   0       5266.54       5220.14       125.42 o
  11   1   0        227.26        303.03        76.64 o
  13   1   0      13592.25      14159.19       259.33 o
  15   1   0       1779.02       2045.96       183.75 o
   0   2   0       4389.43       4648.97        84.61 o
   2   2   0         70.15         80.77        14.02 o
   4   2   0       1659.95       1758.05        53.36 o
   6   2   0       2728.81       2858.04       113.05 o
   8   2   0       4156.43       4363.87       107.87 o
  10   2   0       1347.61       1346.15        85.26 o
  12   2   0        968.26        952.61        96.01 o
  14   2   0       1280.68       1310.66       140.32 o
   1   3   0       2997.26       2605.08        51.23 o
   3   3   0          0.89          4.87        12.60 o
   5   3   0       5859.88       6015.25       100.41 o
   7   3   0       1298.13       1340.61        64.28 o
   9   3   0        545.79        426.50        71.56 o
  11   3   0       2492.54       2501.94       120.14 o
  13   3   0        471.70        480.14       102.38 o
  15   3   0        287.64        -96.59       202.34 o
   0   4   0      77769.29      85944.11      1541.57 o
   2   4   0       2086.03       1890.74        49.02 o
   4   4   0       3129.66       3150.00        89.21 o
   6   4   0       1817.99       1912.42        79.82 o
   8   4   0       1328.80       1516.11        76.56 o
  10   4   0        684.91        629.86        87.43 o
  12   4   0        620.58        536.21       110.53 o
  14   4   0       2557.78       2651.73       236.87 o
   1   5   0      42507.48      43809.65       495.50 o
   3   5   0      19438.29      19060.70       269.74 o
   5   5   0       3145.49       2814.98        88.55 o
   7   5   0       3198.09       3099.99       113.61 o
   9   5   0       1681.39       1669.95       103.48 o
  11   5   0       1775.38       1761.30       118.38 o
  13   5   0       1439.82       1305.88       124.13 o
  15   5   0       3160.08       3507.86       417.52 o
   0   6   0     124151.61     133000.78      2726.90 o
   2   6   0      24987.72      23832.41       354.56 o
   4   6   0      43590.79      43213.59       416.66 o
   6   6   0         31.96        -11.17        67.70 o
   8   6   0       2425.49       2421.09       110.22 o
  10   6   0        730.46        574.52       106.22 o
  12   6   0        903.71        840.53       120.36 o
  14   6   0       2300.80       2761.97       188.89 o
   1   7   0      16840.34      17696.36       254.37 o
   3   7   0      22529.71      22157.76       278.90 o
   5   7   0          1.27         48.54        69.42 o
   7   7   0      19860.00      19969.29       277.10 o
   9   7   0      30890.19      31107.66       403.72 o
  11   7   0         79.40        195.38       141.57 o
  13   7   0       5039.80       5300.25       403.47 o
   0   8   0      18368.67      22675.11       378.55 o
   2   8   0         48.80         -9.20        73.07 o
   4   8   0       5103.78       5005.20       145.63 o
   6   8   0       3081.69       2911.00       140.52 o
   8   8   0       3281.67       3556.71       154.05 o
  10   8   0        151.31        121.34       127.82 o
  12   8   0       1449.89       1722.18       153.22 o
  14   8   0          5.98       -152.30       196.51 o
   1   9   0       1412.53       1302.84       103.76 o
   3   9   0        264.86        309.39        77.46 o
   5   9   0       1620.66       1611.06       112.63 o
   7   9   0       2347.37       2654.02       135.22 o
   9   9   0         82.16         39.37       116.95 o
  11   9   0        295.87        303.65       134.33 o
  13   9   0         52.20          0.12       306.69 o
   0  10   0      10176.35      10117.20       359.76 o
   2  10   0       1838.02       1834.25       130.76 o
   4  10   0        474.78        479.66       102.68 o
   6  10   0       1661.83       1733.21       145.47 o
   8  10   0         97.92        -72.89       107.83 o
  10  10   0         99.78        227.17       140.64 o
  12  10   0        678.95       1159.61       208.70 o
   1  11   0       9080.39       9769.95       285.11 o
   3  11   0      12942.32      12437.48       285.96 o
   5  11   0       6708.25       6271.61       279.51 o
   7  11   0       2978.11       2665.00       202.49 o
   9  11   0         78.05         81.96       164.35 o
  11  11   0        709.15        409.43       447.93 o
   0  12   0       3598.72       3566.66       337.60 o
   2  12   0       4921.97       5212.84       244.84 o
   4  12   0       1939.79       1610.93       155.69 o
   6  12   0       4827.47       4339.66       232.41 o
   8  12   0        294.23        308.62       138.61 o
  10  12   0         46.07        309.65       173.40 o
   1  13   0        105.61        -35.20       200.34 o
   3  13   0       1323.89       1100.00       162.55 o
   5  13   0         26.63       -147.17       147.17 o
   7  13   0       1652.89       1849.48       300.20 o
   9  13   0       2718.68       2171.06       324.11 o
   0  14   0       8588.85       8270.14       789.04 o
   2  14   0       4685.04       5320.20       561.87 o
   4  14   0         72.21        185.90       291.22 o
   6  14   0        467.25        470.50       151.74 o
   8  14   0        157.62        397.60       225.78 o
   1  15   0       5318.64       6037.51       391.00 o
   3  15   0          4.09       -168.57       177.29 o
   5  15   0       2725.97       2776.11       395.89 o
   7  15   0         12.47        167.91      1100.90 o
   0  16   0       1600.72       1686.66       430.66 o
   2  16   0       9107.95       9553.79       500.95 o
   4  16   0        250.82        439.57       352.45 o
 -15   1   1        136.56         80.52       179.59 o
 -13   1   1         25.24         24.45        98.72 o
 -11   1   1       3431.16       3176.00       113.23 o
  -9   1   1       7831.97       8011.71       152.84 o
  -7   1   1       7914.83       7494.00       120.97 o
  -5   1   1       5886.97       5886.15       102.54 o
  -3   1   1       1952.85       2062.86        57.87 o
  -1   1   1      16330.71      16669.29       217.38 o
   1   1   1      19969.30      20473.23       329.84 o
   3   1   1      57874.05      62153.02      1134.37 o
   5   1   1      23767.87      23468.27       258.94 o
   7   1   1       8196.27       8213.13       137.39 o
   9   1   1      18176.06      18157.18       218.45 o
  11   1   1       4312.20       4199.96       135.10 o
  13   1   1       1348.18       1178.62       125.63 o
  15   1   1          4.48        118.96       147.68 o
 -14   2   1         38.62        203.78       125.45 o
 -12   2   1       2314.55       2103.86       111.55 o
 -10   2   1       4431.80       3992.04       131.47 o
  -8   2   1      38297.36      39422.40       362.79 o
  -6   2   1      13693.04      13199.94       178.36 o
  -4   2   1       5070.51       3867.86        75.49 o
  -2   2   1      17728.73      18146.79       296.40 o
   0   2   1      25756.50      28965.17       319.03 o
   2   2   1      21266.74      20765.53       327.40 o
   4   2   1       4536.78       4719.36       109.36 o
   6   2   1      11743.44      11174.02       165.19 o
   8   2   1      19721.94      19550.65       225.15 o
  10   2   1       4181.76       3961.49       129.09 o
  12   2   1        571.06        556.45        93.75 o
  14   2   1        312.79        441.98       151.78 o
 -15   3   1       3268.38       3086.77       269.30 o
 -13   3   1         25.51        -57.83       102.02 o
 -11   3   1      19675.42      19493.89       269.94 o
  -9   3   1       4320.73       4367.76       126.03 o
  -7   3   1      34259.63      36201.09       356.12 o
  -5   3   1       2936.36       2784.84        75.50 o
  -3   3   1       1010.93        933.70        45.25 o
  -1   3   1       6086.59       5496.43        86.76 o
   1   3   1       1441.59       1486.33        36.99 o
   3   3   1       4257.30       4465.21       108.80 o
   5   3   1      11664.10      10596.97       154.93 o
   7   3   1       5081.40       4616.74       111.10 o
   9   3   1      13232.86      12408.81       183.39 o
  11   3   1       1401.27       1261.68       108.37 o
  13   3   1       3991.51       4323.89       167.01 o
  15   3   1         87.14        -89.03       193.03 o
 -14   4   1       1469.92       1730.81       193.76 o
 -12   4   1       2802.30       3107.16       144.18 o
 -10   4   1       4574.65       4437.52       154.92 o
  -8   4   1      12574.79      12427.16       174.61 o
  -6   4   1        313.03        453.81        65.32 o
  -4   4   1       6242.19       5068.20       119.19 o
  -2   4   1       8909.63       9390.73       161.37 o
   0   4   1        879.08        719.19        29.31 o
   2   4   1        325.79        296.36        28.78 o
   4   4   1       1999.62       2099.46        62.56 o
   6   4   1       7620.80       7908.46       163.15 o
   8   4   1      10605.10      10253.04       165.92 o
  10   4   1       4673.79       4356.60       146.57 o
  12   4   1       4420.93       4325.34       174.83 o
  14   4   1        726.04        750.75       121.29 o
 -15   5   1        579.37        877.86       199.03 o
 -13   5   1        325.60        340.02       115.52 o
 -11   5   1       3388.76       3058.35       177.69 o
  -9   5   1      10371.91      10164.27       197.90 o
  -7   5   1       6088.02       5533.01       144.94 o
  -5   5   1       2803.51       2817.37        95.18 o
  -3   5   1       3657.50       4591.01       116.13 o
  -1   5   1       1706.16       1800.75        65.57 o
   1   5   1      13911.71      15021.68       232.27 o
   3   5   1       3249.06       3827.87        88.82 o
   5   5   1       1253.14       1049.99        64.75 o
   7   5   1       1527.73       1500.19        87.28 o
   9   5   1       5889.70       5744.02       159.69 o
  11   5   1       2347.11       2357.89       132.37 o
  13   5   1       6156.03       6605.35       254.70 o
  15   5   1         89.68        191.77       227.21 o
 -14   6   1        922.31        744.38       231.49 o
 -12   6   1        490.56        470.70       115.99 o
 -10   6   1        536.77        502.02       100.25 o
  -8   6   1        392.30        420.48        78.67 o
  -6   6   1       3472.22       3211.93       111.43 o
  -4   6   1       1873.49       2053.74        74.67 o
  -2   6   1       4972.27       5135.27       125.17 o
   0   6   1       1632.07       1277.67        50.50 o
   2   6   1       1504.55       1215.34        47.93 o
   4   6   1      15850.41      15118.88       207.10 o
   6   6   1          1.14        -26.94        71.32 o
   8   6   1       4355.73       4557.73       156.40 o
  10   6   1        186.71        409.74       322.46 o
  12   6   1       1957.13       2041.76       136.51 o
  14   6   1        120.32        162.42       161.32 o
 -13   7   1        159.80          1.40       167.26 o
 -11   7   1        356.28        235.54       110.70 o
  -9   7   1      10290.89       9800.84       216.29 o
  -7   7   1       9672.89      10447.32       195.13 o
  -5   7   1       5352.22       5514.66       143.02 o
  -3   7   1       1513.93       1383.07        74.03 o
  -1   7   1       7387.33       8752.60       127.25 o
   1   7   1       8351.14       9900.70       140.35 o
   3   7   1      17408.41      17806.36       230.40 o
   5   7   1      17659.55      17782.34       241.46 o
   7   7   1      18772.27      18190.65       264.19 o
   9   7   1       8424.71       8337.22       204.99 o
  11   7   1       7296.15       7438.98       248.03 o
  13   7   1         24.35        148.26       180.15 o
 -14   8   1        448.04        416.77       196.47 o
 -12   8   1       2097.07       2015.74       178.29 o
 -10   8   1       1744.60       1960.20       145.01 o
  -8   8   1      42796.17      43033.62       516.07 o
  -6   8   1       9492.70       9595.54       204.69 o
  -4   8   1      17217.88      16278.88       245.43 o
  -2   8   1       4137.53       3667.29       149.24 o
   0   8   1         21.03         55.29        52.50 o
   2   8   1        166.86        102.83        71.66 o
   4   8   1       5441.19       4886.59       165.81 o
   6   8   1      34129.63      35008.46       431.35 o
   8   8   1      22313.58      23155.64       333.24 o
  10   8   1       8478.55       9137.01       282.62 o
  12   8   1         93.30        -52.15       121.52 o
 -13   9   1        201.67        333.23       275.79 o
 -11   9   1       6814.61       6227.84       251.31 o
  -9   9   1        929.75        799.73       122.95 o
  -7   9   1      34350.88      35792.93       474.37 o
  -5   9   1      11253.09      11003.57       243.34 o
  -3   9   1      12836.45      11826.28       218.81 o
  -1   9   1        795.71        685.09        94.36 o
   1   9   1         21.56         43.67        69.52 o
   3   9   1       1202.20       1126.67        89.72 o
   5   9   1      10045.31      10147.80       225.62 o
   7   9   1       2236.04       2266.96       134.23 o
   9   9   1       6653.65       6757.75       231.42 o
  11   9   1         76.80          5.47       122.32 o
  13   9   1       5114.34       5944.71       301.46 o
 -12  10   1         15.77        145.96       162.32 o
 -10  10   1       2529.83       2455.62       267.81 o
  -8  10   1       1099.36        945.20       134.49 o
  -6  10   1         29.26         14.96       111.10 o
  -4  10   1       8452.11       8450.94       233.88 o
  -2  10   1          7.12         30.73        94.14 o
   0  10   1         14.93        159.94       104.01 o
   2  10   1       4485.39       4180.45       177.69 o
   4  10   1        222.45        207.40        96.84 o
   6  10   1      11242.39      11253.11       255.07 o
   8  10   1         78.07        162.00       125.58 o
  10  10   1       8420.92       8579.45       274.09 o
  12  10   1       3473.15       4193.92       293.46 o
 -11  11   1        216.87        362.60       227.21 o
  -9  11   1       2528.57       2513.04       191.47 o
  -7  11   1        651.11        786.34       190.97 o
  -5  11   1        642.46        681.23       127.26 o
  -3  11   1        737.23        479.28       114.71 o
  -1  11   1         54.05         53.07       125.33 o
   1  11   1       2452.63       2210.14       245.49 o
   3  11   1       2619.19       2823.57       153.70 o
   5  11   1       3059.50       3238.47       244.28 o
   7  11   1        578.27        626.74       145.07 o
   9  11   1        881.38        996.13       155.06 o
  11  11   1        108.70         75.36       153.45 o
 -10  12   1       4080.58       4572.54       469.35 o
  -8  12   1        500.26        324.44       153.62 o
  -6  12   1       3356.93       3192.43       239.38 o
  -4  12   1        781.60        690.94       136.07 o
  -2  12   1       1725.02       1708.25       162.71 o
   0  12   1       3144.82       3368.40       216.24 o
   2  12   1        658.26        940.12       192.41 o
   4  12   1       4267.80       4295.93       350.51 o
   6  12   1       2112.88       2181.66       257.17 o
   8  12   1       5131.63       5009.13       233.25 o
  10  12   1        221.25        161.21       189.98 o
  -9  13   1        130.81        188.15       357.99 o
  -7  13   1       4608.01       4448.17       282.47 o
  -5  13   1      10004.86      10138.43       493.69 o
  -3  13   1         12.86       -120.99       173.47 o
  -1  13   1         96.60         15.29       173.79 o
   1  13   1        200.07        187.31       179.05 o
   3  13   1       5014.20       5648.86       335.52 o
   5  13   1       1321.79       1633.66       248.71 o
   7  13   1       5895.17       5846.99       507.68 o
   9  13   1       2971.47       2782.92       423.53 o
  -8  14   1      10293.91      10404.02       549.29 o
  -6  14   1       6565.59       7011.63       308.54 o
  -4  14   1       5554.86       5176.62       302.41 o
  -2  14   1       2926.07       3099.70       464.59 o
   0  14   1        216.14        365.46       189.01 o
   2  14   1       1101.50       1194.41       210.36 o
   4  14   1       2492.80       1764.06       200.37 o
   6  14   1       2544.05       2637.56       211.60 o
   8  14   1      10198.94      11209.39       645.03 o
  -7  15   1       3052.80       3138.81       372.53 o
  -5  15   1       7394.64       7362.78       483.87 o
  -3  15   1       1925.90       1976.78       428.13 o
  -1  15   1       5400.09       6499.77       721.36 o
   1  15   1        868.23        878.63       319.57 o
   3  15   1       3172.78       2831.67       299.22 o
   5  15   1       2469.64       2635.42       366.31 o
   7  15   1       1972.04       2857.19       435.61 o
  -4  16   1       1849.39       2603.74       399.97 o
  -2  16   1        279.76        478.87       239.35 o
   0  16   1       2294.40       2301.56       233.59 o
   2  16   1       1609.15       1515.75       328.69 o
   4  16   1         19.32         31.38       201.61 o
 -16   0   2        100.74         -9.13       267.77 o
 -14   0   2       5762.21       6378.43       283.18 o
 -12   0   2       4449.64       4525.12       233.09 o
 -10   0   2      12471.29      11875.63       256.38 o
  -8   0   2        133.66        176.34        72.15 o
  -6   0   2      13754.54      15138.92       309.47 o
  -4   0   2      62966.73      63788.40      1165.82 o
  -2   0   2     103318.31     107362.05      1909.86 o
   0   0   2      54997.59      54181.38      3197.75 o
   2   0   2     167021.78     185227.97      4086.82 o
   4   0   2       7526.45       9413.07       382.15 o
   6   0   2       2876.34       2503.82       105.44 o
   8   0   2       1014.03       1049.68        92.15 o
  10   0   2       2319.96       2402.52       153.32 o
  12   0   2      22834.84      23027.62       437.34 o
  14   0   2       4768.57       4643.78       291.97 o
 -15   1   2      10181.37      10499.05       378.21 o
 -13   1   2         32.24         90.60       100.77 o
 -11   1   2      12267.97      11568.56       195.77 o
  -9   1   2       8865.41       8489.58       159.65 o
  -7   1   2       1404.82       1512.76        77.16 o
  -5   1   2       4790.22       4024.22        91.45 o
  -3   1   2         20.55         -1.45        17.71 o
  -1   1   2      23004.29      23984.14       311.09 o
   1   1   2      56608.32      59811.14       940.76 o
   3   1   2      27465.20      30613.71       510.47 o
   5   1   2       8591.97       7565.76       124.88 o
   7   1   2       2463.38       2296.67        86.98 o
   9   1   2       3997.47       3793.47       115.82 o
  11   1   2      17985.45      18007.93       258.08 o
  13   1   2          0.32          2.56        93.70 o
  15   1   2       5113.22       5484.37       243.91 o
 -16   2   2         13.60         75.10       296.32 o
 -14   2   2        577.50        843.58       130.72 o
 -12   2   2       1329.82       1228.44       123.07 o
 -10   2   2         32.41         40.81        66.98 o
  -8   2   2       5152.55       4989.80       114.80 o
  -6   2   2        905.11       1059.16        85.97 o
  -4   2   2        918.22       1032.23        57.56 o
  -2   2   2      66317.85      69164.92       762.16 o
   0   2   2      14598.49      15986.04       231.69 o
   2   2   2       4825.25       4523.16       101.65 o
   4   2   2      29225.99      32024.25       327.80 o
   6   2   2        280.70        206.42        51.16 o
   8   2   2        467.72        409.42        62.01 o
  10   2   2        111.73        136.83        73.66 o
  12   2   2        135.87        101.50        95.11 o
  14   2   2       1823.46       2154.25       178.48 o
 -15   3   2         14.94        141.59       142.22 o
 -13   3   2        909.14       1057.77       115.49 o
 -11   3   2       2362.83       2372.71       124.36 o
  -9   3   2       3872.36       4092.90       118.47 o
  -7   3   2        337.01        280.09        54.15 o
  -5   3   2        697.39        747.18        46.79 o
  -3   3   2       3652.54       3317.14        97.46 o
  -1   3   2        953.04        806.98        31.81 o
   1   3   2        445.72        489.35        27.19 o
   3   3   2        738.24       1128.28        69.66 o
   5   3   2        588.62        686.00        58.84 o
   7   3   2        138.60        103.04        62.68 o
   9   3   2       1339.68       1420.37        82.19 o
  11   3   2       2252.85       2164.76       291.17 o
  13   3   2        359.78        295.76       101.81 o
  15   3   2         59.36         87.32       185.55 o
 -14   4   2        548.39        567.95       136.93 o
 -12   4   2         43.39        210.74       103.09 o
 -10   4   2        838.13        633.50        80.61 o
  -8   4   2        492.91        442.81        63.65 o
  -6   4   2        976.54        713.06        64.26 o
  -4   4   2      23892.23      24137.82       310.07 o
  -2   4   2        226.90        201.13        30.72 o
   0   4   2      15943.10      16471.59       195.35 o
   2   4   2         71.79         32.41        31.76 o
   4   4   2       3417.50       4297.82       110.59 o
   6   4   2        605.27        520.80        56.67 o
   8   4   2       6346.00       5631.03       127.12 o
  10   4   2        210.06        134.80        83.21 o
  12   4   2       1577.75       1160.49       116.30 o
  14   4   2        574.96        625.69       121.96 o
 -15   5   2       6629.12       7409.05       351.24 o
 -13   5   2        641.12        842.70       117.46 o
 -11   5   2       3968.11       3779.84       179.17 o
  -9   5   2       1244.10       1435.34        95.68 o
  -7   5   2       5156.26       4691.74       139.56 o
  -5   5   2       6192.80       5999.10       122.22 o
  -3   5   2       7513.24       7155.28       121.02 o
  -1   5   2       2236.67       1814.25        46.27 o
   1   5   2      24059.19      21848.54       286.44 o
   3   5   2        112.34        273.05        43.32 o
   5   5   2      23355.76      22659.70       314.09 o
   7   5   2        120.00         63.04        73.12 o
   9   5   2       2309.69       2360.22       114.85 o
  11   5   2         84.87        116.83       104.32 o
  13   5   2       1771.03       1715.30       128.04 o
  15   5   2       3336.47       3582.07       331.87 o
 -14   6   2       5454.37       5212.17       409.00 o
 -12   6   2       2363.60       2333.42       137.04 o
 -10   6   2        495.27        290.09        96.45 o
  -8   6   2      17838.24      18012.53       258.46 o
  -6   6   2       3780.54       3549.40       117.89 o
  -4   6   2         10.98          9.38        46.00 o
  -2   6   2      16090.99      15780.79       273.89 o
   0   6   2      39933.12      42518.95       464.66 o
   2   6   2      42747.43      44490.89       607.67 o
   4   6   2        172.03        365.25        58.00 o
   6   6   2      14769.66      14129.27       212.84 o
   8   6   2          0.31        -49.07        86.02 o
  10   6   2        457.28        262.77       182.96 o
  12   6   2       1251.34       1499.09       128.95 o
  14   6   2       2945.05       3155.66       183.65 o
 -13   7   2       4001.21       4482.75       229.06 o
 -11   7   2       4563.42       4608.05       194.95 o
  -9   7   2          4.49         11.56        88.56 o
  -7   7   2       5756.75       5863.94       163.33 o
  -5   7   2      10945.92      10917.18       176.25 o
  -3   7   2       9280.38       9315.38       153.99 o
  -1   7   2      14692.78      15060.30       193.96 o
   1   7   2       5058.02       4149.86        89.07 o
   3   7   2      19737.85      19073.46       240.22 o
   5   7   2      10405.98       9925.09       187.12 o
   7   7   2         15.01         34.44        85.78 o
   9   7   2        543.46        728.60        99.00 o
  11   7   2      17342.29      17745.03       362.85 o
  13   7   2        846.66        732.89       166.53 o
 -14   8   2        271.42        -62.45       194.45 o
 -12   8   2        860.28        955.98       148.44 o
 -10   8   2        223.79        236.22       133.59 o
  -8   8   2      10010.09       9806.07       230.51 o
  -6   8   2       2141.81       2248.84       123.95 o
  -4   8   2       3469.02       3476.52       122.04 o
  -2   8   2       1240.59       1299.04        91.97 o
   0   8   2         80.18        108.84        67.56 o
   2   8   2       7458.74       6423.14       132.02 o
   4   8   2         46.58        141.89        77.69 o
   6   8   2      14428.92      14255.79       251.79 o
   8   8   2       2864.17       3006.80       138.26 o
  10   8   2         38.57         79.30       111.50 o
  12   8   2       1094.13       1161.16       166.78 o
 -13   9   2        433.26        459.85       188.81 o
 -11   9   2        769.44        627.17       145.42 o
  -9   9   2       7709.83       8111.51       290.00 o
  -7   9   2        888.64        983.37       106.36 o
  -5   9   2       1723.42       1527.01       110.99 o
  -3   9   2       1800.49       1736.48       108.28 o
  -1   9   2        380.74        523.80        82.03 o
   1   9   2        534.55        564.52        82.97 o
   3   9   2         15.62        -18.35        81.82 o
   5   9   2       1624.08       1512.67       112.26 o
   7   9   2       4019.67       4534.96       181.25 o
   9   9   2        404.55        395.16       125.44 o
  11   9   2        928.33       1035.33       138.40 o
  13   9   2         26.71        247.67       165.58 o
 -12  10   2        219.07        263.29       216.82 o
 -10  10   2         13.50         78.23       139.34 o
  -8  10   2         86.39        150.94       120.43 o
  -6  10   2       3604.06       3480.47       192.61 o
  -4  10   2       6938.13       6854.13       215.37 o
  -2  10   2       2835.70       2955.35       146.35 o
   0  10   2       5667.77       5479.63       230.90 o
   2  10   2         31.29        167.34       103.55 o
   4  10   2       6778.64       6817.01       201.88 o
   6  10   2        438.22        454.21       106.32 o
   8  10   2         12.39        117.46       130.64 o
  10  10   2        383.71        404.07       125.27 o
  12  10   2         57.81        201.20       182.33 o
 -11  11   2        513.92        747.66       283.57 o
  -9  11   2       1465.29       1286.06       206.82 o
  -7  11   2        864.72        773.77       153.23 o
  -5  11   2       2128.39       1874.17       165.21 o
  -3  11   2       2354.68       2492.27       154.34 o
  -1  11   2       4474.21       4864.10       269.82 o
   1  11   2       2913.53       3262.99       196.15 o
   3  11   2       6570.93       6204.49       225.19 o
   5  11   2         38.72          3.79       158.47 o
   7  11   2       5228.63       5495.82       222.09 o
   9  11   2        469.12        628.47       191.56 o
  11  11   2       1324.65        815.82       296.37 o
 -10  12   2        533.92        380.30       221.18 o
  -8  12   2       5653.16       6300.15       305.69 o
  -6  12   2        676.87        412.63       135.86 o
  -4  12   2          0.72       -124.19       132.88 o
  -2  12   2       9548.93       9323.50       319.27 o
   0  12   2        111.25       -131.90       131.90 o
   2  12   2       4621.56       5192.00       312.81 o
   4  12   2       3610.98       3127.46       413.26 o
   6  12   2       1719.82       1436.57       246.45 o
   8  12   2          6.36        -72.44       134.38 o
  10  12   2          5.76        -65.63       185.24 o
  -9  13   2        802.08        368.38       253.24 o
  -7  13   2        214.66        115.20       164.83 o
  -5  13   2        886.21        501.05       196.60 o
  -3  13   2         95.01        142.26       149.35 o
  -1  13   2         20.52       -169.21       169.21 o
   1  13   2       6519.18       6423.32       398.97 o
   3  13   2        468.66        141.12       207.26 o
   5  13   2       2093.39       1978.16       181.15 o
   7  13   2         11.59       -137.23       141.59 o
   9  13   2        534.04        428.21       569.03 o
  -8  14   2         54.97          6.53       306.89 o
  -6  14   2        915.86        917.08       206.56 o
  -4  14   2        257.40        280.47       218.27 o
  -2  14   2       1862.38       2023.00       293.77 o
   0  14   2       1023.65       1377.78       204.14 o
   2  14   2       4729.46       4942.42       307.51 o
   4  14   2       2030.28       2334.15       456.32 o
   6  14   2        309.58       -124.59       186.34 o
   8  14   2        400.36        534.09       216.65 o
  -7  15   2         12.43        259.21       252.40 o
  -5  15   2         49.67        276.73       406.22 o
  -3  15   2       3607.85       3854.76       383.14 o
  -1  15   2        466.43        717.78       246.65 o
   1  15   2       2155.19       2940.63       281.81 o
   3  15   2       1369.84       1508.55       551.44 o
   5  15   2         40.84       -182.60       182.60 o
   7  15   2       1043.27       1510.76       394.03 o
  -4  16   2       1655.76       2451.28       413.83 o
  -2  16   2       1004.63        933.98       322.70 o
   0  16   2       6780.50       6990.53       465.69 o
   2  16   2       3525.03       2793.51       686.08 o
   4  16   2       2568.88       3259.68       341.56 o
 -15   1   3        963.66       1065.11       156.72 o
 -13   1   3        122.89        109.93       128.37 o
 -11   1   3       1526.23       1313.46        86.75 o
  -9   1   3        218.47        205.44        61.83 o
  -7   1   3      18117.30      17675.75       200.26 o
  -5   1   3       1033.39       1459.79        69.46 o
  -3   1   3      20930.92      19854.97       221.89 o
  -1   1   3      10557.12      11775.99       193.37 o
   1   1   3       9029.51       8321.20       155.93 o
   3   1   3     134903.69     157157.47      4429.42 o
   5   1   3         50.63         38.63        46.73 o
   7   1   3       3531.17       3440.10        95.40 o
   9   1   3         24.49        -31.88        66.05 o
  11   1   3       4822.69       5260.74       281.28 o
  13   1   3        237.74        273.08        99.46 o
  15   1   3        380.33        485.77       181.08 o
 -16   2   3        282.73        703.35       228.43 o
 -14   2   3        252.22        138.96       138.47 o
 -12   2   3        943.19        877.68        95.44 o
 -10   2   3       7553.99       7453.03       162.92 o
  -8   2   3       8670.25       8296.86       136.37 o
  -6   2   3      14198.52      13463.96       186.54 o
  -4   2   3         25.33         65.82        31.95 o
  -2   2   3      18920.27      19740.55       370.58 o
   0   2   3       2837.98       2273.91        43.70 o
   2   2   3     180349.06     195573.59      2706.33 o
   4   2   3      50645.77      52726.31       542.18 o
   6   2   3         85.30        103.12        50.52 o
   8   2   3       2047.54       2162.49       120.24 o
  10   2   3       1020.87        951.63        82.52 o
  12   2   3       5751.21       6157.71       179.21 o
  14   2   3        447.06        585.86       130.51 o
 -15   3   3       1346.52       1325.94       157.13 o
 -13   3   3       1872.67       1695.82       122.59 o
 -11   3   3         10.83        -54.50        75.91 o
  -9   3   3       8912.54       8783.64       154.72 o
  -7   3   3       1304.33       1361.00        63.77 o
  -5   3   3      11105.08       8899.40       135.49 o
  -3   3   3       2226.45       1789.70        54.74 o
  -1   3   3      12862.66      12878.51       178.55 o
   1   3   3        840.89        530.93        33.23 o
   3   3   3       4866.29       4553.60        84.89 o
   5   3   3       1791.30       2272.19        98.73 o
   7   3   3      12426.13      12004.78       168.01 o
   9   3   3        343.36        392.18        72.23 o
  11   3   3      11331.12      12027.53       280.53 o
  13   3   3       1284.53       1165.71       115.54 o
  15   3   3       3768.03       3802.68       272.29 o
 -14   4   3        334.90        299.54       140.80 o
 -12   4   3       2676.90       2378.07       151.41 o
 -10   4   3       5162.72       5281.55       159.87 o
  -8   4   3        411.74        219.68        65.85 o
  -6   4   3       6834.51       5644.24       127.72 o
  -4   4   3       2225.40       2392.87        95.07 o
  -2   4   3      30533.22      29142.42       364.79 o
   0   4   3       6468.74       7009.18       106.02 o
   2   4   3      28944.66      29147.17       375.27 o
   4   4   3      20922.62      20293.75       312.10 o
   6   4   3         34.67        101.98        56.33 o
   8   4   3       2906.28       2676.37       102.21 o
  10   4   3       2980.93       2988.16       124.22 o
  12   4   3       1101.63       1071.45       129.66 o
  14   4   3       3020.63       2892.01       219.33 o
 -15   5   3        694.48        554.50       186.38 o
 -13   5   3       2813.45       2761.60       202.89 o
 -11   5   3        167.20        -78.38        98.98 o
  -9   5   3       8390.39       7236.65       161.88 o
  -7   5   3        473.97        324.94        66.30 o
  -5   5   3      18183.40      19058.53       217.67 o
  -3   5   3          4.66         35.68        38.65 o
  -1   5   3        329.86        472.65        36.06 o
   1   5   3        902.39        977.13        52.45 o
   3   5   3        514.81        642.15        44.16 o
   5   5   3       2085.56       2431.67        81.05 o
   7   5   3       2957.54       2746.30       106.00 o
   9   5   3       1988.12       1889.51       112.34 o
  11   5   3       7147.48       7303.73       225.92 o
  13   5   3        807.61        857.63       125.22 o
 -14   6   3        475.48        550.45       324.73 o
 -12   6   3         47.49         30.38       111.53 o
 -10   6   3        329.61        330.20        96.72 o
  -8   6   3         12.76          0.53        79.65 o
  -6   6   3        806.70       1034.18        77.63 o
  -4   6   3       2815.46       2857.82        92.10 o
  -2   6   3       3583.02       3501.21        95.60 o
   0   6   3       8020.27       8715.08       158.32 o
   2   6   3      21546.00      23681.84       386.58 o
   4   6   3       6856.38       7632.76       142.56 o
   6   6   3        446.36        545.40        75.41 o
   8   6   3        132.95         73.49        87.97 o
  10   6   3        839.45        692.10       122.38 o
  12   6   3       7419.59       7843.68       237.11 o
  14   6   3         66.77         70.34       157.23 o
 -13   7   3        445.46        380.39       243.17 o
 -11   7   3       1418.32       1369.48       130.83 o
  -9   7   3       1610.11       1700.28       133.03 o
  -7   7   3       5461.40       5451.27       148.38 o
  -5   7   3       5792.90       5245.83       134.98 o
  -3   7   3      14813.38      14442.05       215.87 o
  -1   7   3      10218.15      10650.42       158.08 o
   1   7   3      15518.52      16119.27       220.24 o
   3   7   3      19009.83      22295.28       299.18 o
   5   7   3         55.60         47.16        79.67 o
   7   7   3       4617.68       4662.64       160.08 o
   9   7   3       2508.28       2472.30       186.43 o
  11   7   3       4334.55       4594.91       197.54 o
  13   7   3        564.82        635.34       121.20 o
 -14   8   3        724.26        739.94       250.81 o
 -12   8   3        397.01        334.84       137.97 o
 -10   8   3       2618.25       2748.61       180.61 o
  -8   8   3       2043.57       1842.99       124.13 o
  -6   8   3      31712.41      30838.66       411.46 o
  -4   8   3      10945.25      10606.78       197.61 o
  -2   8   3      11014.67      10729.14       181.95 o
   0   8   3       8454.28       8023.87       131.59 o
   2   8   3       2374.32       2457.18       101.81 o
   4   8   3      10613.30      10926.94       212.00 o
   6   8   3       3298.55       3118.28       140.12 o
   8   8   3      10187.31       9704.23       221.72 o
  10   8   3      10327.04      10621.02       303.01 o
  12   8   3        133.86         91.85       119.97 o
 -13   9   3          2.27        -14.29       251.78 o
 -11   9   3        133.47        312.90       144.49 o
  -9   9   3       5015.32       5254.52       323.06 o
  -7   9   3         94.49        137.97       101.82 o
  -5   9   3      41921.47      41012.56       636.84 o
  -3   9   3       7444.55       7119.32       190.17 o
  -1   9   3       5374.11       5563.93       165.54 o
   1   9   3        516.99        533.79        84.35 o
   3   9   3       2449.23       2402.74       140.66 o
   5   9   3        723.83        507.71       101.83 o
   7   9   3       4453.98       4257.34       172.48 o
   9   9   3       2851.86       2672.08       149.62 o
  11   9   3       5994.41       6495.66       252.09 o
  13   9   3       1196.40       1182.41       413.11 o
 -12  10   3         51.17        108.09       270.59 o
 -10  10   3       3735.94       3404.48       216.31 o
  -8  10   3         20.31         64.88       129.92 o
  -6  10   3       1143.49       1125.59       126.84 o
  -4  10   3       2517.83       2322.73       141.40 o
  -2  10   3       2564.09       3234.37       161.39 o
   0  10   3        248.81        389.74       114.57 o
   2  10   3         21.18        -61.09       111.48 o
   4  10   3        566.95        568.72       108.19 o
   6  10   3        105.86         26.80       146.64 o
   8  10   3       5054.24       5248.07       208.18 o
  10  10   3       5403.34       5578.76       267.77 o
  12  10   3        155.84         68.84       234.35 o
 -11  11   3       1349.44       1108.21       202.35 o
  -9  11   3        858.41       1130.08       174.59 o
  -7  11   3        471.95        536.53       154.13 o
  -5  11   3      10696.04      10771.59       433.04 o
  -3  11   3       1522.57       1624.37       131.03 o
  -1  11   3         66.31        -60.85       131.87 o
   1  11   3        103.28         20.76       125.98 o
   3  11   3       1084.12       1217.48       154.81 o
   5  11   3       1806.86       1916.30       168.00 o
   7  11   3       1817.32       1631.00       155.12 o
   9  11   3        337.05        463.66       135.59 o
  11  11   3       1199.33        845.69       181.48 o
 -10  12   3         62.06        -93.49       221.32 o
  -8  12   3          8.81        102.85       170.69 o
  -6  12   3        572.11        435.17       129.90 o
  -4  12   3       3772.66       3998.82       208.17 o
  -2  12   3         92.13        -33.74       157.19 o
   0  12   3       4793.89       5055.56       382.79 o
   2  12   3       2893.07       3115.99       271.70 o
   4  12   3        823.31        450.36       138.98 o
   6  12   3       2066.01       1736.73       169.10 o
   8  12   3         35.29         58.83       133.30 o
  10  12   3        120.33        203.08       421.69 o
  -9  13   3        251.48        142.08       219.06 o
  -7  13   3       2772.80       3174.05       327.30 o
  -5  13   3       7011.34       7007.04       287.09 o
  -3  13   3       6912.85       7233.71       366.90 o
  -1  13   3       2362.60       2621.18       220.01 o
   1  13   3          3.74        -20.57       150.08 o
   3  13   3       8038.11       7729.31       357.46 o
   5  13   3       2266.29       2186.94       171.84 o
   7  13   3        140.00        104.06       140.10 o
   9  13   3       2053.72       2006.31       335.81 o
  -8  14   3       5101.34       5061.46       502.93 o
  -6  14   3       8117.45       8877.26       425.20 o
  -4  14   3       4824.36       5067.69       318.83 o
  -2  14   3       3333.33       3983.18       311.55 o
   0  14   3       2892.74       2904.38       225.96 o
   2  14   3         51.57       -122.04       182.03 o
   4  14   3        226.57        340.50       189.23 o
   6  14   3       3546.27       3386.02       275.12 o
   8  14   3       2024.97       1879.71       242.86 o
  -7  15   3       2200.52       2313.55       407.17 o
  -5  15   3       8478.90       8342.15       700.14 o
  -3  15   3       2863.79       3802.83      1001.90 o
  -1  15   3       2640.23       2219.54       262.49 o
   1  15   3          0.63        212.06       242.13 o
   3  15   3       1890.80       2563.76       465.31 o
   5  15   3        743.76        874.41       465.48 o
  -4  16   3        733.76        732.61       326.71 o
  -2  16   3       2210.31       2013.69       390.07 o
   0  16   3          6.67        267.55       264.21 o
   2  16   3       2951.37       3392.88       354.43 o
   4  16   3        512.98        705.61       214.89 o
 -16   0   4        491.17        259.38       370.27 o
 -14   0   4       2345.10       2689.57       314.36 o
 -12   0   4       2532.08       2550.78       188.39 o
 -10   0   4      28909.45      28324.86       456.84 o
  -8   0   4      11467.37      11435.60       228.70 o
  -6   0   4       8067.21       7082.06       166.89 o
  -4   0   4      20464.02      20677.78       357.52 o
  -2   0   4      15260.22      15849.36       265.09 o
   0   0   4      75487.42      85965.91      1619.17 o
   2   0   4     155906.83     169894.22      3759.25 o
   4   0   4      11626.05      10799.48       189.00 o
   6   0   4      47435.99      45462.23       552.89 o
   8   0   4       5667.22       5447.86       193.03 o
  10   0   4       4568.69       4265.47       209.43 o
  12   0   4       4263.22       3992.07       298.90 o
  14   0   4       2916.82       2857.12       510.85 o
 -15   1   4         26.37         63.91       157.73 o
 -13   1   4      17455.21      17818.25       286.52 o
 -11   1   4       4384.16       4294.02       140.35 o
  -9   1   4      20039.10      19267.39       244.38 o
  -7   1   4      20198.58      20551.69       214.44 o
  -5   1   4       1705.82       1335.84        58.03 o
  -3   1   4      10918.72      10240.09       150.04 o
  -1   1   4       3640.50       3187.21        55.78 o
   1   1   4         58.14         15.10        31.17 o
   3   1   4     127135.41     139612.89      2386.94 o
   5   1   4      46203.04      47298.98       502.25 o
   7   1   4      15565.36      15719.82       189.11 o
   9   1   4          3.29         -4.23        70.30 o
  11   1   4       2583.58       2769.23       189.05 o
  13   1   4       1562.72       1414.73       112.17 o
  15   1   4        489.75        567.86       287.86 o
 -16   2   4       1226.44       1148.21       260.01 o
 -14   2   4         79.37         50.02       111.12 o
 -12   2   4       3301.93       3119.92       162.15 o
 -10   2   4       1932.36       1976.57        93.51 o
  -8   2   4      11453.92      11471.78       161.42 o
  -6   2   4      16622.42      18391.48       282.93 o
  -4   2   4       7768.64       7865.11        93.80 o
  -2   2   4      43141.28      47968.17       614.72 o
   0   2   4      37127.00      40161.60       567.73 o
   2   2   4      11594.95      12939.89       239.79 o
   4   2   4      11848.77      10967.16       151.05 o
   6   2   4       3035.42       3333.38       119.85 o
   8   2   4       7227.15       7208.07       150.14 o
  10   2   4        166.34        114.18        76.51 o
  12   2   4          1.98         61.37        96.83 o
  14   2   4         36.97       -103.36       139.38 o
 -15   3   4       1094.59       1001.53       173.43 o
 -13   3   4        324.99        360.90       127.22 o
 -11   3   4       2635.68       2564.24       106.70 o
  -9   3   4        692.94        576.01        69.19 o
  -7   3   4       8962.95       9667.72       136.25 o
  -5   3   4      20905.98      23407.54       255.56 o
  -3   3   4        845.26        951.14        38.45 o
  -1   3   4         14.18         49.01        22.00 o
   1   3   4       3328.12       3794.29        77.27 o
   3   3   4       9104.36      10618.98       165.22 o
   5   3   4        792.71        984.59        61.26 o
   7   3   4        359.39        365.71        61.58 o
   9   3   4       6522.13       6537.82       146.19 o
  11   3   4       2176.61       2138.18       119.74 o
  13   3   4       1679.82       1593.58       121.70 o
  15   3   4          0.68        -51.27       197.98 o
 -14   4   4         32.96         75.86       135.52 o
 -12   4   4       1706.89       1537.26       154.00 o
 -10   4   4      11764.07      11380.85       197.00 o
  -8   4   4        188.29        135.45        76.07 o
  -6   4   4       1967.23       1858.69        78.27 o
  -4   4   4       1383.82       1664.28        74.53 o
  -2   4   4         45.62         62.46        21.34 o
   0   4   4        637.19       1064.73        43.05 o
   2   4   4      15632.89      18094.54       199.01 o
   4   4   4      29101.04      31373.75       455.95 o
   6   4   4       2933.89       2625.26        96.78 o
   8   4   4       1043.29       1104.66        84.84 o
  10   4   4        587.15        429.09        89.35 o
  12   4   4         82.59        199.13       119.52 o
  14   4   4        492.78        615.77       182.79 o
 -15   5   4       1141.42       1250.01       187.41 o
 -13   5   4       6297.30       6188.69       222.90 o
 -11   5   4       2611.82       2803.47       139.01 o
  -9   5   4      20032.29      19156.67       258.81 o
  -7   5   4       1360.41       1581.95        82.15 o
  -5   5   4      10565.68      10866.40       174.20 o
  -3   5   4      14759.52      14105.19       185.63 o
  -1   5   4        457.37        611.54        44.21 o
   1   5   4       4957.99       4742.33        87.49 o
   3   5   4      59208.18      63816.19       637.76 o
   5   5   4      14841.84      14498.47       177.47 o
   7   5   4      14262.88      14148.32       215.98 o
   9   5   4       3612.77       3130.59       146.46 o
  11   5   4       1121.43       1255.49       126.22 o
  13   5   4        549.58        515.40       114.65 o
 -14   6   4       1993.99       2251.94       661.33 o
 -12   6   4       8442.82       8800.77       232.98 o
 -10   6   4       8210.30       8918.08       203.54 o
  -8   6   4       1716.11       1579.24        99.66 o
  -6   6   4      21430.77      21887.97       266.92 o
  -4   6   4      11108.60      10965.41       166.18 o
  -2   6   4      11463.73      11012.69       141.90 o
   0   6   4      26454.36      24830.86       400.01 o
   2   6   4      19223.59      20154.14       211.65 o
   4   6   4      31092.27      29843.07       340.25 o
   6   6   4       5256.07       5118.83       148.09 o
   8   6   4      10223.00       9988.35       207.34 o
  10   6   4       3188.77       2884.94       182.76 o
  12   6   4        481.60        503.61       112.82 o
  14   6   4          0.20         71.02       130.21 o
 -13   7   4       5062.96       5200.28       247.74 o
 -11   7   4        701.84        629.13       138.92 o
  -9   7   4      11733.16      12397.64       242.24 o
  -7   7   4         40.50         65.79        81.31 o
  -5   7   4       1755.15       1867.75        86.87 o
  -3   7   4       1464.94       1618.70       104.18 o
  -1   7   4      15829.64      15959.52       187.74 o
   1   7   4       1276.04       1316.16        75.26 o
   3   7   4      24140.31      22624.95       284.51 o
   5   7   4       1960.22       2157.05       130.96 o
   7   7   4       7472.68       7528.39       184.96 o
   9   7   4        132.03         71.69       162.75 o
  11   7   4       1205.96       1245.68       127.43 o
  13   7   4       4043.95       3874.32       279.71 o
 -14   8   4        421.08        415.73       238.16 o
 -12   8   4       1298.13       1215.79       152.92 o
 -10   8   4        772.19        795.28       169.58 o
  -8   8   4        439.80        297.82       109.59 o
  -6   8   4      22510.09      21900.54       314.80 o
  -4   8   4        854.34        982.77        95.70 o
  -2   8   4        354.62        546.94        69.58 o
   0   8   4       3075.95       3262.94       100.78 o
   2   8   4        391.44        585.07        72.66 o
   4   8   4       6266.43       6446.72       246.94 o
   6   8   4        108.69        104.52        93.46 o
   8   8   4        107.05        132.44       132.66 o
  10   8   4          8.74         73.38       116.13 o
  12   8   4        193.57       -103.59       186.05 o
 -13   9   4         20.70        -48.48       236.01 o
 -11   9   4       5625.95       5915.48       300.36 o
  -9   9   4        381.67        364.09       141.81 o
  -7   9   4      12713.70      12372.98       285.37 o
  -5   9   4       5205.40       5572.34       195.45 o
  -3   9   4        945.18        963.99       116.15 o
  -1   9   4         59.47        103.54        87.03 o
   1   9   4        383.21        567.02        78.65 o
   3   9   4        194.30        148.77        92.81 o
   5   9   4      10737.93      10722.96       242.92 o
   7   9   4        764.01        671.07       148.76 o
   9   9   4        594.25        580.04       127.75 o
  11   9   4       1003.45        825.12       147.94 o
 -12  10   4       2672.64       3015.86       305.10 o
 -10  10   4       4778.42       5437.78       281.95 o
  -8  10   4       2526.35       2568.38       181.80 o
  -6  10   4       2516.70       2127.71       144.46 o
  -4  10   4        900.70        825.72       115.72 o
  -2  10   4       1667.51       1677.51       138.65 o
   0  10   4        379.21        424.24       112.27 o
   2  10   4      10106.82       9316.65       243.67 o
   4  10   4        412.82        275.09       106.61 o
   6  10   4       6466.43       7093.30       352.29 o
   8  10   4       2451.60       2778.80       186.06 o
  10  10   4        879.01        753.03       133.63 o
  12  10   4         32.64        -70.47       168.14 o
 -11  11   4       1041.43        957.89       190.72 o
  -9  11   4         39.66        280.98       151.90 o
  -7  11   4       2395.25       2441.42       369.82 o
  -5  11   4       5104.22       5065.65       333.14 o
  -3  11   4        489.23        544.24       118.07 o
  -1  11   4       7352.27       6406.60       304.45 o
   1  11   4       1655.79       1263.83       137.55 o
   3  11   4       2694.64       3134.08       199.46 o
   5  11   4      12148.14      12817.12       295.17 o
   7  11   4       1687.09       1993.43       170.04 o
   9  11   4        715.51        461.69       136.54 o
  11  11   4        989.68        663.34       204.59 o
 -10  12   4        196.33        310.01       240.62 o
  -8  12   4       1331.32       2129.31       228.68 o
  -6  12   4       2383.67       2092.13       175.33 o
  -4  12   4       6441.96       6581.22       255.93 o
  -2  12   4         21.07        201.73       167.92 o
   0  12   4      10618.08       9643.37       305.18 o
   2  12   4       2367.89       3113.70       216.36 o
   4  12   4       5273.33       5618.51       249.37 o
   6  12   4        862.56        905.40       140.61 o
   8  12   4       4328.47       4500.78       284.51 o
  10  12   4        494.12        393.47       169.07 o
  -9  13   4       1811.35       1964.49       208.53 o
  -7  13   4         43.78        -97.93       302.08 o
  -5  13   4        209.75        116.06       137.89 o
  -3  13   4       1140.36       1305.40       185.64 o
  -1  13   4       1336.60       1359.52       159.86 o
   1  13   4         54.81        391.07       153.66 o
   3  13   4       5462.48       5320.26       277.24 o
   5  13   4        422.91        296.54       146.42 o
   7  13   4       1026.62        918.39       150.44 o
   9  13   4        839.27        826.83       218.67 o
  -8  14   4        368.87        147.02       322.63 o
  -6  14   4        152.34        141.94       198.76 o
  -4  14   4        687.75        398.66       195.91 o
  -2  14   4       2205.79       2222.35       205.31 o
   0  14   4       2241.82       2600.30       220.35 o
   2  14   4        289.23        426.23       181.75 o
   4  14   4        198.29        163.01       164.60 o
   6  14   4       2591.97       1756.90       194.62 o
   8  14   4        308.10        202.02       331.34 o
  -7  15   4       2332.01       1622.00       342.71 o
  -5  15   4          8.18        -99.98       231.33 o
  -3  15   4         13.78        -41.91       248.81 o
  -1  15   4        283.80        377.33       228.83 o
   1  15   4       2851.78       2144.38       350.47 o
   3  15   4         13.58        247.50       265.32 o
   5  15   4       2436.19       2583.53       243.59 o
  -4  16   4        299.62        275.22       334.63 o
  -2  16   4       4578.38       3823.44       574.21 o
   0  16   4        198.16        329.86       464.09 o
   2  16   4       7183.63       8274.84       542.53 o
   4  16   4       1780.14       1708.77       374.23 o
 -15   1   5         59.23       -137.18       137.18 o
 -13   1   5       5015.79       5409.44       185.45 o
 -11   1   5       2335.82       2005.87       106.54 o
  -9   1   5         55.62         68.69        62.11 o
  -7   1   5       4708.80       4423.47       106.37 o
  -5   1   5       5710.18       5228.94        86.41 o
  -3   1   5       6127.37       6281.39       100.65 o
  -1   1   5       1333.61       1612.71        53.07 o
   1   1   5       2619.84       2379.83        84.73 o
   3   1   5       5888.50       6335.83        94.40 o
   5   1   5      37370.36      38945.78       475.63 o
   7   1   5       2948.42       3200.84        98.88 o
   9   1   5       5432.87       5620.08       164.30 o
  11   1   5       3872.35       4083.26       157.90 o
  13   1   5       6631.68       6821.32       198.55 o
  15   1   5         66.83         31.52       220.39 o
 -16   2   5       3633.45       2960.11       275.81 o
 -14   2   5        747.86        635.11       118.87 o
 -12   2   5       1175.01       1308.15       109.23 o
 -10   2   5        722.25        834.80        76.52 o
  -8   2   5       9700.81       9267.87       145.42 o
  -6   2   5      38400.66      42898.93       364.18 o
  -4   2   5      52601.88      51666.32       484.28 o
  -2   2   5      72936.07      77932.65       918.20 o
   0   2   5      36208.68      37520.65       492.86 o
   2   2   5      11595.44      13607.32       229.08 o
   4   2   5          6.28        -33.87        45.75 o
   6   2   5       9337.39       9768.74       139.87 o
   8   2   5       5825.85       5618.13       142.34 o
  10   2   5       1151.61       1087.75        89.08 o
  12   2   5       6570.76       6946.96       205.94 o
  14   2   5       4394.40       5208.54       542.30 o
 -15   3   5       7090.73       6502.60       313.86 o
 -13   3   5       6018.29       5655.77       205.26 o
 -11   3   5      11287.71      11062.71       197.71 o
  -9   3   5       1366.77       1355.09        76.95 o
  -7   3   5      25998.52      24407.14       239.60 o
  -5   3   5      28529.28      29322.58       285.53 o
  -3   3   5     103722.28     103981.06      1300.82 o
  -1   3   5       3220.62       2960.59        80.12 o
   1   3   5      19868.59      20774.27       252.85 o
   3   3   5      10374.47      10951.54       179.20 o
   5   3   5        410.40        656.10        59.86 o
   7   3   5       2163.03       2196.78        86.61 o
   9   3   5       4875.49       4723.09       139.20 o
  11   3   5       1292.17       1453.66       114.18 o
  13   3   5      10551.10      11343.28       278.73 o
 -14   4   5        263.35        193.59       145.05 o
 -12   4   5        139.72        140.13       111.97 o
 -10   4   5       2772.11       2741.61       124.93 o
  -8   4   5       9120.44       9110.00       144.25 o
  -6   4   5       1744.65       2362.70        88.51 o
  -4   4   5      26831.18      26107.49       285.58 o
  -2   4   5       2815.97       2479.21        70.04 o
   0   4   5       7373.42       6926.66       140.65 o
   2   4   5        867.41        572.06        46.92 o
   4   4   5       2936.48       2781.62        91.75 o
   6   4   5       4931.39       5093.06       120.77 o
   8   4   5          4.10          4.00        79.31 o
  12   4   5       2571.36       2478.64       164.45 o
  14   4   5       1920.58       1811.43       171.27 o
 -15   5   5       1191.31        890.33       189.18 o
 -13   5   5         89.32        123.40       131.54 o
 -11   5   5       1900.04       1735.70       136.26 o
  -9   5   5         68.30        211.89        78.20 o
  -7   5   5        738.17        794.32        72.41 o
  -5   5   5       3800.19       3937.20       102.49 o
  -3   5   5        205.80        337.72        33.70 o
  -1   5   5        735.38        549.85        44.51 o
   1   5   5       2031.16       1992.49        66.85 o
   3   5   5       4021.02       4793.15       131.78 o
   5   5   5       4090.46       4403.93       116.99 o
   7   5   5        112.10        136.18        74.13 o
   9   5   5       6736.58       6806.33       178.64 o
  11   5   5        316.74        235.21       118.64 o
  13   5   5       3069.11       2789.13       179.47 o
 -14   6   5          1.54        120.78       312.85 o
 -12   6   5         93.56        -37.90       130.05 o
 -10   6   5        554.89        350.78       132.88 o
  -8   6   5       2695.15       2663.08       139.08 o
  -6   6   5       8930.20       8133.13       152.81 o
  -4   6   5       2831.36       3041.86        98.36 o
  -2   6   5      46037.37      49485.29       598.06 o
   0   6   5        291.30        279.64        92.05 o
   2   6   5       7823.21       8397.94       128.61 o
   4   6   5         51.27         86.56        65.37 o
   6   6   5        734.72        922.76        90.94 o
   8   6   5        992.64        879.05       101.76 o
  10   6   5        440.22        527.55       122.81 o
  12   6   5       2072.55       2024.06       139.10 o
  14   6   5       9815.71       9407.95       379.25 o
 -13   7   5        732.13       1312.46       265.59 o
 -11   7   5         52.88        108.24       135.07 o
  -9   7   5         44.85        130.21       107.55 o
  -7   7   5       3422.44       3031.81       158.42 o
  -5   7   5       5851.18       5892.24       148.93 o
  -3   7   5      33720.15      33613.82       356.63 o
  -1   7   5       6645.80       6047.61       130.29 o
   1   7   5       5856.03       5439.80       128.77 o
   3   7   5       1507.76       1884.55        94.40 o
   5   7   5       3115.83       3388.05       128.18 o
   7   7   5       2525.18       2252.56       125.65 o
   9   7   5       2240.91       2192.63       130.53 o
  11   7   5      10899.93      11401.96       260.84 o
  13   7   5       5778.19       6366.43       298.47 o
 -14   8   5        440.64        573.79       208.01 o
 -12   8   5          1.10        -35.78       149.35 o
 -10   8   5       1662.43       1338.68       304.58 o
  -8   8   5       8577.87       8035.16       240.74 o
  -6   8   5      13248.80      12762.19       254.22 o
  -4   8   5      38135.27      37573.82       469.13 o
  -2   8   5      31846.51      32142.18       406.38 o
   0   8   5      12208.29      12235.36       181.74 o
   4   8   5       1424.28       1833.48       117.17 o
   6   8   5       4068.21       4075.62       170.04 o
   8   8   5       2729.87       2776.58       176.15 o
  10   8   5       5731.46       6180.59       221.68 o
  12   8   5       5387.84       5847.19       235.55 o
 -13   9   5        429.38        512.53       234.23 o
 -11   9   5       1559.28       1809.58       184.72 o
  -9   9   5       1637.23       1648.72       188.36 o
  -7   9   5      11113.68      11235.50       296.06 o
  -5   9   5      18989.27      19088.47       346.22 o
  -3   9   5      26280.06      26323.27       366.27 o
  -1   9   5      35734.49      35273.14       503.83 o
   1   9   5       1681.25       1491.22        95.52 o
   3   9   5      10647.13      10509.24       220.73 o
   5   9   5          5.73         58.56        98.06 o
   7   9   5       1363.76       1297.10       131.97 o
   9   9   5       5106.54       5210.48       199.34 o
  11   9   5       1660.89       1479.05       146.95 o
 -12  10   5         78.84         35.47       165.34 o
 -10  10   5        361.74        323.17       146.30 o
  -8  10   5       9620.88       9892.00       353.55 o
  -6  10   5      15888.19      16012.75       352.38 o
  -4  10   5       9288.79       8843.41       241.56 o
  -2  10   5          0.17         11.88       119.29 o
   0  10   5       8438.42       7887.13       219.51 o
   2  10   5       1929.06       2201.99       161.22 o
   4  10   5       3118.06       3477.68       183.94 o
   6  10   5       3891.38       3932.72       194.88 o
   8  10   5        144.99        159.39       120.32 o
  10  10   5       2821.84       2569.50       293.31 o
 -11  11   5         19.36       -150.03       150.03 o
  -9  11   5        948.62        648.78       162.33 o
  -7  11   5       1085.45       1180.49       201.36 o
  -5  11   5        283.81        377.89       122.31 o
  -3  11   5       1291.09       1166.90       126.90 o
  -1  11   5        210.68        197.46       164.68 o
   1  11   5       1302.63       1368.91       189.71 o
   3  11   5       1578.05       1251.27       135.17 o
   5  11   5        835.26        659.45       118.51 o
   7  11   5         16.14        249.56       119.30 o
   9  11   5       1202.65       1315.28       158.78 o
  11  11   5        423.03        245.96       224.22 o
 -10  12   5        819.39        854.70       183.77 o
  -8  12   5         31.18         11.22       144.67 o
  -6  12   5       1113.66        973.07       157.46 o
  -4  12   5       1195.67        923.15       182.40 o
  -2  12   5       4144.40       4584.62       256.89 o
   0  12   5         98.71        144.64       182.97 o
   2  12   5       1005.08        857.12       151.59 o
   4  12   5        998.70        647.75       133.69 o
   6  12   5        934.49        933.67       135.50 o
   8  12   5       1830.02       1474.76       145.88 o
  10  12   5        997.04       1102.18       181.97 o
  -9  13   5       2389.38       2430.44       262.64 o
  -7  13   5        149.54         -7.55       182.34 o
  -5  13   5      13528.99      13015.17       589.02 o
  -3  13   5       6242.48       6549.10       467.31 o
  -1  13   5       4340.89       4155.96       217.85 o
   1  13   5       4099.43       4378.91       310.43 o
   3  13   5        199.27        189.93       154.76 o
   5  13   5        596.60        580.39       140.80 o
   7  13   5       4489.32       4668.29       232.82 o
   9  13   5       1171.92       1312.14       380.39 o
  -8  14   5       2537.80       3119.15       491.05 o
  -6  14   5       4715.72       5010.54       353.54 o
  -4  14   5       9289.22       9696.01       344.60 o
  -2  14   5       8935.28       9448.71       732.22 o
   0  14   5       6318.89       6170.54       336.05 o
   2  14   5       3561.56       2903.84       370.58 o
   4  14   5          3.77         18.76       157.64 o
   6  14   5        501.17        -21.73       220.44 o
  -7  15   5        725.93        176.01       532.63 o
  -5  15   5       8564.18       8482.58       441.75 o
  -3  15   5       2848.72       3495.35       366.69 o
  -1  15   5       1292.31       1112.43       262.94 o
   1  15   5       2755.12       1989.93       326.71 o
   3  15   5        298.97        421.83       207.45 o
   5  15   5        829.72        432.49       274.23 o
  -4  16   5        978.48       1025.66       332.65 o
  -2  16   5          1.02          4.78       534.61 o
   0  16   5       2657.22       3449.76       586.09 o
   2  16   5         74.26        -18.84       566.29 o
 -16   0   6        354.23        219.78       352.45 o
 -14   0   6       5258.73       4507.52       285.27 o
 -12   0   6      11360.47      11490.35       320.58 o
 -10   0   6      22792.29      21932.84       419.67 o
  -8   0   6      19240.41      18271.94       343.78 o
  -6   0   6       7270.15       7016.84       137.58 o
  -4   0   6      24752.92      23386.36       431.23 o
  -2   0   6      38350.57      38895.26       622.89 o
   0   0   6       2012.00       1965.98       111.96 o
   2   0   6      62702.57      62598.92       895.37 o
   4   0   6      22905.96      22186.52       421.45 o
   6   0   6      14505.70      13085.28       245.64 o
   8   0   6        361.35        296.16       103.67 o
  10   0   6         72.57        -15.76       115.73 o
  12   0   6        648.24        831.49       163.23 o
  14   0   6       5067.13       4607.37       302.86 o
 -15   1   6      11325.79      10536.53       380.66 o
 -13   1   6         22.66        -50.39       100.91 o
 -11   1   6      14219.38      14667.59       240.28 o
  -9   1   6       7525.11       7455.08       148.78 o
  -7   1   6       4392.62       4297.35       106.43 o
  -5   1   6        375.01        584.99        46.80 o
  -3   1   6         28.79         36.52        25.34 o
  -1   1   6        275.27        254.60        22.94 o
   1   1   6      30173.87      30017.33       452.85 o
   3   1   6      41512.87      41815.76       437.28 o
   5   1   6     116994.41     124074.92      1029.69 o
   7   1   6       1453.46       2064.54        86.35 o
   9   1   6      23838.85      24043.40       295.28 o
  11   1   6       1562.55       1466.27       107.79 o
  13   1   6       1537.37       1451.44       119.87 o
 -14   2   6       1155.12       1168.95       124.12 o
 -12   2   6        154.45        175.62        99.80 o
 -10   2   6       3155.75       2828.07       147.91 o
  -8   2   6        192.50        154.20        58.56 o
  -6   2   6        200.61        201.90        46.82 o
  -4   2   6       9636.85       9871.53       116.91 o
  -2   2   6      23345.28      26904.49       390.40 o
   0   2   6        632.37        576.48        34.12 o
   2   2   6        836.02        710.64        44.90 o
   4   2   6       9129.60       9582.85       157.84 o
   6   2   6      49657.40      52429.00       475.10 o
   8   2   6       1215.85       1280.48        89.83 o
  10   2   6       4323.80       4139.82       153.78 o
  12   2   6        250.61        329.06       104.74 o
  14   2   6         92.47        332.30       141.64 o
 -15   3   6        868.84        735.18       146.06 o
 -13   3   6        259.50        370.28       117.36 o
 -11   3   6        832.52        685.09        99.23 o
  -9   3   6        209.00        224.11        67.60 o
  -7   3   6          0.18         35.89        56.42 o
  -5   3   6       3301.63       3776.47        81.96 o
  -3   3   6      25047.52      25084.38       264.06 o
  -1   3   6        670.47        843.99        46.29 o
   1   3   6       2472.35       2820.33        65.85 o
   3   3   6       1967.87       2308.91        84.66 o
   5   3   6      34424.55      36465.95       348.73 o
   7   3   6       1767.81       2289.99        93.24 o
   9   3   6        828.21        665.34       101.63 o
  11   3   6        458.96        481.01       101.77 o
  13   3   6        229.64        250.10       129.50 o
 -14   4   6          5.07         -6.60       145.59 o
 -12   4   6       1225.99       1042.28       117.62 o
 -10   4   6       1598.39       1474.61        93.49 o
  -8   4   6       3540.41       3299.31       104.29 o
  -6   4   6        107.47        145.04        60.68 o
  -4   4   6      15070.78      16215.36       146.16 o
  -2   4   6       1060.56       1473.07        61.66 o
   0   4   6       3620.93       3258.62        80.74 o
   2   4   6      34895.29      35392.27       582.39 o
   4   4   6        477.79        190.79        69.28 o
   6   4   6      24707.98      26365.29       300.73 o
   8   4   6        418.46        401.82        83.45 o
  10   4   6       1251.46       1276.47       114.46 o
  12   4   6        117.99        125.05       123.87 o
  14   4   6       1419.53       1377.63       138.10 o
 -15   5   6       2948.70       2858.93       287.08 o
 -13   5   6       3381.58       3190.41       306.38 o
 -11   5   6      10461.94      10500.57       236.51 o
  -9   5   6       3733.82       4027.81       144.73 o
  -7   5   6        412.16        294.10        70.35 o
  -5   5   6       3090.83       3258.31       100.33 o
  -3   5   6         89.62        175.43        40.65 o
  -1   5   6       1513.67       1487.45        73.53 o
   1   5   6      17403.04      17299.36       209.30 o
   3   5   6      13559.25      12796.92       175.25 o
   5   5   6      53332.07      54510.32       514.45 o
   7   5   6       1193.21       1025.06        87.93 o
   9   5   6       1748.12       1971.18       112.61 o
  11   5   6        398.92        420.73       133.25 o
  13   5   6       3009.80       3287.36       296.05 o
 -14   6   6       3515.93       3903.42       330.79 o
 -12   6   6      10124.52      10395.26       291.10 o
 -10   6   6       9164.69       8786.70       502.87 o
  -8   6   6      16017.24      15609.97       281.02 o
  -6   6   6        178.01        140.72        79.15 o
  -4   6   6        967.15        912.79        65.34 o
  -2   6   6       3193.33       3360.62        92.93 o
   0   6   6       2573.25       3106.44        98.21 o
   2   6   6      31333.24      31685.00       344.93 o
   4   6   6       4786.74       4429.01       119.46 o
   6   6   6      15883.20      15300.89       226.18 o
   8   6   6       3276.39       3270.97       145.00 o
  10   6   6       1331.35       1283.80       129.28 o
  12   6   6        336.33        231.38       114.26 o
 -13   7   6        286.07        208.93       168.84 o
 -11   7   6      11025.90      11710.61       301.23 o
  -9   7   6        174.70         40.43       113.06 o
  -7   7   6      16138.85      14939.50       288.88 o
  -5   7   6         46.01         24.23        77.00 o
  -3   7   6        362.37        308.16        69.50 o
  -1   7   6       7309.79       7199.83       179.31 o
   1   7   6      19703.56      18511.80       255.05 o
   3   7   6       2362.88       2332.31       100.25 o
   5   7   6      11167.96      11213.61       222.42 o
   7   7   6       1713.64       1795.76       112.43 o
   9   7   6       3432.68       3755.04       160.65 o
  11   7   6        768.90        572.52       118.73 o
  13   7   6         66.37        250.76       175.43 o
 -14   8   6        120.92        333.16       214.76 o
 -12   8   6          5.46       -128.51       152.50 o
 -10   8   6        174.52        252.18       143.41 o
  -8   8   6       4697.42       4390.87       203.72 o
  -6   8   6       1835.50       1653.56       122.85 o
  -4   8   6       4760.45       4687.06       148.72 o
  -2   8   6       8514.44       8554.32       185.03 o
   0   8   6        921.10       1008.36        85.42 o
   2   8   6      10759.01      10624.12       230.38 o
   4   8   6       1488.78       1453.88       107.09 o
   6   8   6       8937.24       9191.17       239.63 o
   8   8   6       3374.62       3451.87       205.99 o
  10   8   6        702.19        842.09       123.66 o
  12   8   6       1364.09       1273.23       143.66 o
 -13   9   6       1598.72       1715.74       280.95 o
 -11   9   6          5.01         31.59       155.11 o
  -9   9   6       3763.33       4087.39       399.31 o
  -7   9   6        263.33        116.33       125.03 o
  -5   9   6        443.23        329.32       101.45 o
  -3   9   6      14158.97      14031.06       253.71 o
  -1   9   6         13.77        221.49       112.65 o
   1   9   6       4662.55       4864.11       159.39 o
   3   9   6       6195.87       6223.17       191.97 o
   5   9   6       1936.94       1736.87       122.45 o
   7   9   6         72.94        -22.68       105.69 o
   9   9   6         11.87         13.45       112.32 o
  11   9   6         66.03        -99.55       193.48 o
 -12  10   6       2958.86       2339.24       268.65 o
 -10  10   6       5938.81       6307.66       340.82 o
  -8  10   6         32.84         32.40       171.55 o
  -6  10   6        955.72        926.51       201.39 o
  -4  10   6        954.62        696.55       119.23 o
  -2  10   6      13436.43      12769.77       275.46 o
   0  10   6       6801.71       6515.79       221.73 o
   2  10   6       1898.47       2309.55       148.04 o
   4  10   6      10295.99      10102.80       254.26 o
   6  10   6       9478.82       9797.21       264.83 o
   8  10   6       1075.68        941.51       122.82 o
  10  10   6       1307.49       1220.17       137.69 o
 -11  11   6       4031.26       4510.00       346.76 o
  -9  11   6       2679.91       3448.63       238.06 o
  -7  11   6        236.36        250.04       153.65 o
  -5  11   6        194.82         33.86       114.18 o
  -3  11   6       5606.25       5758.92       364.53 o
  -1  11   6       2636.51       2620.03       167.78 o
   1  11   6       5289.00       5854.84       226.03 o
   3  11   6       6492.36       7155.68       417.15 o
   5  11   6         16.78         92.07       136.55 o
   7  11   6       3810.61       3614.81       266.24 o
   9  11   6       1994.20       2141.29       206.45 o
 -10  12   6       3713.22       4224.96       281.80 o
  -8  12   6       1865.37       1866.48       190.15 o
  -6  12   6       1068.06        740.04       213.30 o
  -4  12   6        293.11        211.46       169.01 o
  -2  12   6       7317.03       6847.14       295.33 o
   0  12   6       1502.70       1506.51       153.78 o
   2  12   6        238.00        651.81       151.14 o
   4  12   6       1886.42       1346.19       164.74 o
   6  12   6       6711.37       6541.60       242.39 o
   8  12   6        687.66        787.82       141.19 o
  -9  13   6        111.21         28.40       268.36 o
  -7  13   6        763.20        538.68       166.67 o
  -5  13   6       1023.81        801.62       174.19 o
  -3  13   6        145.98        308.57       175.41 o
  -1  13   6       2264.80       2226.49       356.90 o
   1  13   6        858.36        728.83       262.45 o
   3  13   6       2548.89       2701.79       182.05 o
   5  13   6       1281.20       1380.83       155.90 o
   7  13   6         50.58       -131.32       182.06 o
  -8  14   6        276.78         60.93       437.40 o
  -6  14   6         54.31        109.24       185.56 o
  -4  14   6         44.76        -31.01       159.12 o
  -2  14   6       1466.59       1168.58       182.89 o
   0  14   6       1087.92        912.73       176.28 o
   2  14   6        451.16        500.28       162.00 o
   4  14   6       1773.19       1789.78       175.21 o
   6  14   6        218.89         91.42       165.04 o
  -5  15   6        634.33        119.16       885.07 o
  -3  15   6        441.22        274.93       224.19 o
  -1  15   6       1496.10       1254.48       216.75 o
   1  15   6        726.65        676.14       200.83 o
   3  15   6       5297.33       5780.75       650.75 o
   5  15   6         41.89       -165.14       286.11 o
  -4  16   6        308.54       -324.73       324.73 o
  -2  16   6        154.60        341.02       248.87 o
   0  16   6       6561.34       7761.73       607.87 o
   2  16   6        580.34       1101.98       250.89 o
 -15   1   7       2656.07       2666.61       282.70 o
 -13   1   7         21.59        -55.27       105.70 o
 -11   1   7        450.73        371.87        84.07 o
  -9   1   7       1344.00       1372.46        86.28 o
  -7   1   7       2503.73       2493.94        87.05 o
  -5   1   7      14377.72      14022.60       172.56 o
  -3   1   7       1466.43       1317.06        49.47 o
  -1   1   7      16155.90      15940.80       196.98 o
   1   1   7       2184.17       2713.42        73.84 o
   3   1   7        955.51        879.80        69.38 o
   5   1   7        425.63        202.02        58.34 o
   7   1   7       1978.85       1878.02        85.24 o
   9   1   7         79.62        110.94        86.22 o
  11   1   7        979.54        713.72       100.40 o
  13   1   7        596.48        514.08       121.35 o
 -14   2   7         48.69        -35.55       133.97 o
 -12   2   7         11.28         75.87        94.37 o
 -10   2   7        508.23        541.48        79.78 o
  -8   2   7        705.28        678.76        66.41 o
  -6   2   7      37216.89      37005.89       306.42 o
  -4   2   7      28950.89      30068.02       342.60 o
  -2   2   7      13697.00      10998.67       144.42 o
   0   2   7      16171.94      16878.51       202.74 o
   2   2   7      15644.26      15340.53       222.19 o
   4   2   7        340.80        453.93        53.13 o
   6   2   7       5514.74       6254.55       132.29 o
   8   2   7       2937.53       2853.95       114.37 o
  10   2   7       2748.09       2874.20       139.79 o
  12   2   7       1587.88       1671.37       138.23 o
  14   2   7       3678.20       4983.34       294.64 o
 -15   3   7       1131.37       1155.93       152.32 o
 -13   3   7        454.77        412.57       136.03 o
  -9   3   7       2477.34       2653.71       113.67 o
  -7   3   7       8041.48       7953.89       134.54 o
  -5   3   7      11097.33      10970.05       125.92 o
  -3   3   7      12524.92      11413.92       167.11 o
  -1   3   7       3231.99       3059.94        75.42 o
   1   3   7        387.73        206.19        35.25 o
   3   3   7        352.83        486.40        48.70 o
   5   3   7      50639.19      54079.96       527.12 o
   7   3   7      12041.44      11812.46       180.26 o
   9   3   7       1344.23       1312.84        98.60 o
  11   3   7       6284.36       6771.93       217.39 o
  13   3   7       1162.86        850.93       170.88 o
 -14   4   7        279.87        356.90       149.90 o
 -12   4   7        292.55        414.70       121.21 o
 -10   4   7       1524.01       1641.96       105.74 o
  -8   4   7         66.01        173.36        74.46 o
  -6   4   7      13145.36      12204.94       158.88 o
  -4   4   7       6950.88       9262.37       123.71 o
  -2   4   7      67565.71      69894.12       676.03 o
   0   4   7          0.38         16.47        42.75 o
   2   4   7       5558.38       4535.00       109.96 o
   4   4   7         50.36         90.61        52.04 o
   6   4   7        490.33        571.19        77.52 o
   8   4   7        564.60        499.13        87.33 o
  10   4   7       1151.76       1103.21       111.98 o
  12   4   7        572.09        805.37       134.29 o
  14   4   7       2999.35       3575.32       257.11 o
 -15   5   7       2778.48       2653.74       199.54 o
 -13   5   7        178.14        281.67       141.40 o
 -11   5   7          7.92        218.21       150.52 o
  -9   5   7       9989.14      10156.77       201.94 o
  -7   5   7        363.76        419.71        79.27 o
  -5   5   7      12435.69      11805.08       191.24 o
  -3   5   7       1599.58       1702.99        66.31 o
  -1   5   7        128.44        124.47        62.16 o
   1   5   7        252.29        274.00        52.39 o
   3   5   7       4212.33       4732.46       108.72 o
   5   5   7       1403.49       1801.81        90.24 o
   7   5   7        498.52        423.74        82.38 o
   9   5   7        994.61        873.37       402.94 o
  11   5   7       1958.04       1844.55       140.51 o
  13   5   7         43.55        129.61       113.00 o
 -14   6   7        624.45        572.14       155.03 o
 -12   6   7       1065.02        905.10       140.04 o
 -10   6   7          0.36         12.58       130.65 o
  -8   6   7       1547.64       1444.73       116.12 o
  -6   6   7        102.33         43.04        80.14 o
  -4   6   7       9310.10       9025.12       158.75 o
  -2   6   7       1784.07       2317.24        96.66 o
   0   6   7       1021.06       1027.44        81.95 o
   4   6   7       2164.14       2070.20        95.86 o
   6   6   7        875.45       1103.00        94.53 o
   8   6   7          6.60         46.16       100.14 o
  10   6   7       1675.52       1569.76       151.45 o
  12   6   7        487.39        477.49       117.81 o
 -13   7   7       1725.62       1738.84       197.77 o
 -11   7   7        212.72        112.12       133.07 o
  -9   7   7         42.29        155.98       189.48 o
  -7   7   7       3547.45       4018.37       173.89 o
  -5   7   7       4572.02       4417.84       155.11 o
  -3   7   7      15613.65      14498.25       207.56 o
  -1   7   7       3984.24       3489.33       118.06 o
   1   7   7       2627.63       2790.12       102.38 o
   3   7   7       1953.59       1957.11       102.95 o
   5   7   7        300.50        443.75        86.88 o
   7   7   7        382.55        396.56       101.72 o
   9   7   7       6015.65       6169.93       206.69 o
  11   7   7        755.47        758.44       149.54 o
  13   7   7       4014.17       4437.49       270.89 o
 -14   8   7        626.21        366.03       263.86 o
 -12   8   7        427.72        576.10       165.80 o
 -10   8   7         18.53         45.40       131.75 o
  -8   8   7        837.09        904.30       130.14 o
  -6   8   7       5524.75       5556.13       195.16 o
  -4   8   7      10106.37      10141.59       204.37 o
  -2   8   7      20138.71      18631.38       317.72 o
   0   8   7       5920.91       5626.29       166.17 o
   2   8   7       7882.67       7948.03       182.98 o
   4   8   7        364.16        397.04       103.21 o
   6   8   7        539.98        507.78       112.45 o
   8   8   7       3746.99       3644.57       216.22 o
  10   8   7       2819.62       2929.85       190.84 o
  12   8   7       1949.93       2017.78       144.52 o
 -13   9   7        539.89        428.27       281.22 o
 -11   9   7       2255.92       2316.93       273.22 o
  -9   9   7       5271.55       5243.27       264.53 o
  -7   9   7          6.67        -70.33       150.78 o
  -5   9   7      15856.12      15919.87       302.52 o
  -3   9   7       7073.67       6745.99       203.51 o
  -1   9   7       6344.27       6545.88       197.90 o
   1   9   7       9645.25       9510.83       194.06 o
   3   9   7        195.66        329.87       100.25 o
   5   9   7       1848.77       1815.47       130.88 o
   7   9   7       1644.58       1544.54       132.46 o
   9   9   7       1454.13       1160.21       127.07 o
  11   9   7       7881.71       8175.36       358.63 o
 -12  10   7       1384.88       1306.38       350.22 o
 -10  10   7        145.75        -48.96       153.56 o
  -8  10   7         19.93         37.98       141.64 o
  -6  10   7         58.59        177.23       138.03 o
  -4  10   7       7001.87       7166.51       246.48 o
  -2  10   7      35237.55      36209.81       541.32 o
   0  10   7       1293.27       1286.45       128.76 o
   2  10   7       9962.17      10069.68       274.96 o
   4  10   7       1150.57        831.55       126.81 o
   6  10   7       2875.54       2767.74       181.05 o
   8  10   7        542.72        362.63       115.18 o
  10  10   7        631.80        691.53       167.81 o
 -11  11   7       1323.91       1673.56       365.95 o
  -9  11   7       1788.60       1669.88       276.65 o
  -7  11   7       2230.96       2485.43       197.49 o
  -5  11   7       2410.39       1786.20       185.74 o
  -3  11   7         13.01         -2.75       169.29 o
  -1  11   7        216.18       -138.30       138.30 o
   1  11   7       6862.51       6101.12       245.68 o
   3  11   7        477.90        484.65       123.45 o
   5  11   7       1539.04       1243.05       125.60 o
   7  11   7       1578.82       1937.89       143.00 o
   9  11   7       1125.10        939.95       192.71 o
 -10  12   7        695.10        470.41       183.75 o
  -8  12   7        525.09        506.02       160.49 o
  -6  12   7        387.72        469.94       149.83 o
  -4  12   7        276.86        155.47       143.13 o
  -2  12   7       3601.97       3153.37       374.57 o
   0  12   7       2628.39       2630.87       234.07 o
   2  12   7        132.01       -131.42       140.18 o
   4  12   7       1148.83       1174.53       191.09 o
   6  12   7        332.75        309.77       130.35 o
   8  12   7        318.85        281.99       243.50 o
  -9  13   7          3.63       -241.51       241.51 o
  -7  13   7       3359.21       3167.44       240.20 o
  -5  13   7       1491.70       1828.19       323.52 o
  -3  13   7       5200.55       5079.63       270.79 o
  -1  13   7       4782.48       4708.86       320.21 o
   1  13   7        834.59        652.02       161.76 o
   3  13   7       1712.64       1617.94       170.38 o
   5  13   7        162.86        289.85       138.62 o
   7  13   7        106.29       -155.70       155.70 o
  -8  14   7       1059.32        917.31       252.05 o
  -6  14   7        711.52        491.51       206.34 o
  -4  14   7       3086.74       3108.19       283.30 o
  -2  14   7       8134.09       8453.78       351.17 o
   0  14   7       7407.46       7212.85       315.39 o
   2  14   7        409.43        246.19       158.88 o
   4  14   7       1547.37       1730.58       228.89 o
   6  14   7       1223.41        921.93       198.65 o
  -5  15   7       1196.85        739.15       313.24 o
  -3  15   7       1768.14       1777.74       364.01 o
  -1  15   7       4579.06       4797.83       399.50 o
   1  15   7       1884.81       1683.12       252.09 o
   3  15   7        599.78        964.99       174.13 o
   5  15   7        241.04        -62.66       246.51 o
  -2  16   7       4868.90       5820.45       564.31 o
   0  16   7        186.00        568.27       479.17 o
 -14   0   8        808.86        635.00       173.48 o
 -12   0   8      10368.85       9965.48       308.26 o
 -10   0   8       9192.26       9087.21       261.22 o
  -8   0   8       6648.80       6430.54       201.71 o
  -6   0   8      29305.34      27353.26       388.34 o
  -4   0   8       2408.99       2573.42       104.22 o
  -2   0   8      18441.22      18131.23       310.31 o
   0   0   8         15.53        -33.17        49.86 o
   2   0   8       4966.30       4687.37       180.64 o
   4   0   8       7631.34       6690.65       231.38 o
   6   0   8       1167.01       1346.00       109.14 o
   8   0   8      10127.07       9707.79       251.87 o
  10   0   8       5895.93       6278.23       355.86 o
  12   0   8        968.51        803.92       164.26 o
  14   0   8         33.99       -177.64       321.51 o
 -15   1   8        524.65        235.48       233.75 o
 -13   1   8      11580.62      12037.49       253.49 o
 -11   1   8       1638.30       1571.85       162.37 o
  -9   1   8      11694.55      11260.80       196.21 o
  -7   1   8       2783.07       2852.95        96.77 o
  -5   1   8      34666.05      33955.35       312.14 o
  -3   1   8       2957.24       2489.56        64.59 o
  -1   1   8       6442.90       6311.73       101.73 o
   1   1   8      23387.83      23300.39       241.85 o
   3   1   8       1750.80       1955.96        92.44 o
   5   1   8      11737.42      12330.05       170.78 o
   7   1   8      22817.52      23316.80       263.53 o
   9   1   8       1590.60       1569.60       101.85 o
  11   1   8       6727.18       6995.80       267.73 o
  13   1   8        590.60        647.90       165.27 o
 -14   2   8         24.89        157.28       123.99 o
 -12   2   8       1124.74       1185.43       108.41 o
 -10   2   8       2626.20       2857.98       115.21 o
  -8   2   8        514.95        539.45        66.50 o
  -6   2   8      22189.26      22463.05       240.31 o
  -4   2   8       7166.46       7573.19       106.13 o
  -2   2   8      40612.30      42460.65       390.38 o
   0   2   8         49.14        121.12        27.67 o
   2   2   8       4980.09       5162.97       125.26 o
   4   2   8          9.16         19.47        56.53 o
   6   2   8       9136.99       9871.28       163.87 o
   8   2   8       9902.08      10296.95       187.89 o
  10   2   8       1036.41        987.07       102.51 o
  12   2   8         56.36         49.74       110.55 o
  14   2   8        327.43        566.15       175.61 o
 -15   3   8       1625.79       1959.95       260.01 o
 -13   3   8        901.61        937.85       136.57 o
 -11   3   8       2170.01       2156.70       132.78 o
  -9   3   8        441.57        423.47        73.67 o
  -7   3   8         25.94         -9.20        58.10 o
  -5   3   8       2089.94       2124.28        72.05 o
  -3   3   8      29289.01      33424.78       369.43 o
  -1   3   8       5056.06       4677.42       114.78 o
   1   3   8      10214.91      11162.44       145.12 o
   3   3   8         44.34         83.61        56.47 o
   5   3   8       3376.77       3414.96       111.67 o
   7   3   8       3076.69       2830.40       103.19 o
   9   3   8         39.46         39.37       115.69 o
  11   3   8        283.91        263.82       114.84 o
  13   3   8         65.94        170.34       157.50 o
 -14   4   8       1911.74       2226.03       226.92 o
 -12   4   8        153.44        189.92       156.35 o
 -10   4   8      12498.96      12493.07       267.32 o
  -8   4   8          2.41        -43.44        75.66 o
  -6   4   8       3608.27       2949.04       112.60 o
  -4   4   8      17302.11      18929.29       212.67 o
  -2   4   8         92.28        309.27        51.39 o
   0   4   8        144.09        198.92        48.77 o
   2   4   8       1465.79       1528.49        73.03 o
   4   4   8          5.70          6.30        56.37 o
   6   4   8       8379.78       8789.68       172.15 o
   8   4   8       1506.73       1366.79        98.27 o
  10   4   8       2521.77       2298.27       127.43 o
  12   4   8        316.03        369.17       143.78 o
 -15   5   8        273.62        105.10       191.04 o
 -13   5   8       9537.01       9576.99       347.18 o
 -11   5   8        666.91        472.54       139.29 o
  -9   5   8      16164.90      15880.23       287.38 o
  -7   5   8       2566.73       2888.99       119.44 o
  -5   5   8       5806.24       5453.33       119.78 o
  -3   5   8      17376.12      18096.60       224.76 o
  -1   5   8        129.94         69.82        54.24 o
   3   5   8      14398.56      14701.66       184.26 o
   5   5   8       2331.16       2417.34       103.87 o
   7   5   8       4171.45       4547.73       146.94 o
   9   5   8       1047.83        894.07       108.50 o
  11   5   8       3913.82       4507.59       193.43 o
  13   5   8        477.85        631.80       153.31 o
 -14   6   8        365.80        325.59       152.02 o
 -12   6   8       4309.86       4349.95       230.08 o
 -10   6   8      11209.12      11975.20       290.16 o
  -8   6   8       1303.18       1140.46       110.60 o
  -6   6   8      11201.04      10605.03       214.12 o
  -4   6   8        525.40        475.37        63.94 o
  -2   6   8       4887.94       4434.78       109.96 o
   0   6   8      11117.03      10926.57       167.90 o
   4   6   8      12727.25      12417.14       213.68 o
   6   6   8       2924.72       2664.43       123.25 o
   8   6   8       5125.71       5546.07       534.61 o
  10   6   8       1776.72       2028.74       166.12 o
  12   6   8        282.22        302.10       285.38 o
 -13   7   8       1836.16       2407.00       188.47 o
 -11   7   8        827.21        732.17       145.36 o
  -9   7   8      16736.51      15814.22       408.05 o
  -7   7   8        403.89        562.87       104.34 o
  -5   7   8       4331.19       4223.34       159.59 o
  -3   7   8       2215.88       2130.25       123.98 o
  -1   7   8        966.64        721.28        92.36 o
   3   7   8       8840.87       9197.76       181.29 o
   5   7   8       1319.90       1370.23       101.59 o
   7   7   8       4306.66       4210.58       187.81 o
   9   7   8       1703.68       1601.32       155.32 o
  11   7   8       3172.46       3685.41       192.93 o
 -12   8   8         26.47        113.44       153.31 o
 -10   8   8       1355.30       1437.51       155.33 o
  -8   8   8        296.55        273.80       291.06 o
  -6   8   8       1852.04       1591.05       119.42 o
  -4   8   8        612.53        868.12       118.66 o
  -2   8   8       4421.29       3955.39       156.00 o
   0   8   8       4656.47       4654.62       161.55 o
   2   8   8       3532.50       3555.62       160.41 o
   4   8   8       7051.84       7113.62       204.04 o
   6   8   8        334.33        496.21       116.42 o
   8   8   8       5366.32       5469.20       225.89 o
  10   8   8        290.60         28.81       132.17 o
  12   8   8         27.10         71.03       153.68 o
 -13   9   8        745.44        463.12       210.69 o
 -11   9   8        870.12       1140.71       176.14 o
  -9   9   8        111.08         78.62       140.62 o
  -7   9   8          4.02        180.05       152.97 o
  -5   9   8       1949.89       1880.89       129.62 o
  -3   9   8       7093.23       6887.02       230.59 o
  -1   9   8         82.27        258.24       103.05 o
   1   9   8       5855.55       6018.50       184.13 o
   3   9   8       2576.36       2779.86       155.90 o
   5   9   8       5267.53       4712.89       323.80 o
   7   9   8        692.67        411.75       119.64 o
   9   9   8         14.29         93.01       120.78 o
  11   9   8        137.42         19.29       185.22 o
 -12  10   8       2897.27       3187.53       243.77 o
 -10  10   8        488.70        470.67       168.11 o
  -8  10   8       7551.26       7355.64       305.98 o
  -6  10   8          5.82         47.51       122.14 o
  -4  10   8        117.50        138.80       117.46 o
  -2  10   8        606.59        471.20       123.33 o
   0  10   8        234.47        300.69       114.62 o
   2  10   8       9417.99       9622.62       245.88 o
   4  10   8        234.73        252.34       124.88 o
   6  10   8         94.83        154.08       119.20 o
   8  10   8       3349.82       3449.48       188.32 o
  10  10   8         48.27        118.18       129.55 o
 -11  11   8      10363.34      10873.01       562.91 o
  -9  11   8       2530.25       2384.49       210.97 o
  -7  11   8       2947.22       3053.48       246.91 o
  -5  11   8        112.47         36.93       132.17 o
  -3  11   8      21871.43      22603.17       621.71 o
  -1  11   8       1204.75        901.16       192.64 o
   1  11   8        916.31        903.05       213.87 o
   3  11   8        836.86        896.64       140.94 o
   5  11   8        690.64        836.78       148.24 o
   7  11   8       2589.89       3202.31       246.31 o
   9  11   8       1398.75       1409.31       150.66 o
 -10  12   8       5208.00       5144.22       507.28 o
  -8  12   8       2835.73       2539.63       230.12 o
  -6  12   8       4538.83       3963.40       254.56 o
  -4  12   8       4386.12       4053.62       329.99 o
  -2  12   8        879.47        549.23       258.56 o
   0  12   8        453.58        395.93       143.15 o
   2  12   8       1514.04       1441.34       151.29 o
   4  12   8       2253.00       2420.45       298.08 o
   6  12   8       2803.40       2567.58       191.84 o
   8  12   8       4112.66       4117.80       229.65 o
  -9  13   8       2316.61       2003.79       582.13 o
  -7  13   8        288.92        134.97       183.37 o
  -5  13   8        270.06         73.53       165.75 o
  -3  13   8         24.47        -11.31       140.47 o
  -1  13   8       4538.89       4510.04       247.97 o
   1  13   8          6.85         26.34       147.97 o
   3  13   8       2767.92       3057.69       191.88 o
   5  13   8        292.19        292.38       147.31 o
   7  13   8       3097.04       3298.89       232.89 o
  -8  14   8        141.73       -127.42       303.93 o
  -6  14   8       1797.31       1441.62       254.36 o
  -4  14   8       2193.98       1762.46       326.73 o
  -2  14   8        155.97        340.20       166.53 o
   0  14   8        502.12        705.81       175.76 o
   2  14   8       1263.28       1541.09       163.87 o
   4  14   8        404.70        497.64       198.27 o
   6  14   8        466.30        186.57       247.78 o
  -5  15   8          0.31        139.29       299.17 o
  -1  15   8          0.48       -131.29       210.29 o
   1  15   8        261.33        365.38       208.39 o
   3  15   8        187.62        530.83       203.43 o
 -15   1   9       1135.78       1219.92       171.96 o
 -13   1   9      12309.57      12231.86       248.13 o
 -11   1   9        164.99         58.51       162.18 o
  -9   1   9         30.25         82.09        69.90 o
  -7   1   9        161.17        188.44        57.31 o
  -5   1   9       5273.68       5140.97       104.81 o
  -3   1   9       7051.08       6971.64       117.84 o
  -1   1   9        833.58        758.07        50.40 o
   1   1   9       7071.09       6735.99       107.99 o
   3   1   9       3000.92       2715.40        95.37 o
   5   1   9          0.15         27.90        60.93 o
   7   1   9        332.21        389.71        79.51 o
   9   1   9        730.03        615.53       180.27 o
  11   1   9          4.34        182.37       101.47 o
  13   1   9        181.50         77.56       136.62 o
 -14   2   9       2960.84       2941.20       281.44 o
 -12   2   9         65.60        -27.17       109.95 o
 -10   2   9       4040.90       4075.70       159.52 o
  -8   2   9       1568.45       1582.44        92.06 o
  -6   2   9       4254.10       4371.58       104.16 o
  -4   2   9       9486.74      10019.48       128.95 o
  -2   2   9      11259.85      10899.16       149.67 o
   0   2   9       7191.46       6017.80       100.52 o
   2   2   9       9283.32       9307.35       136.42 o
   4   2   9      18875.29      18537.85       192.97 o
   6   2   9         88.78        119.32        73.52 o
   8   2   9       3626.26       3274.86       162.86 o
  10   2   9         61.31        133.86       107.19 o
  12   2   9        321.86        545.18       171.19 o
 -15   3   9        507.50        332.61       155.33 o
 -13   3   9       7465.73       7974.99       373.59 o
 -11   3   9        280.64        304.61       117.16 o
  -9   3   9       1927.55       2071.20       104.94 o
  -7   3   9       8731.07       8566.64       166.28 o
  -5   3   9      12746.87      12728.47       170.38 o
  -3   3   9      10936.47      10305.31       140.14 o
  -1   3   9      19629.77      16956.97       221.82 o
   1   3   9      19170.64      19299.91       218.47 o
   3   3   9      52973.26      51746.35       446.96 o
   5   3   9       1703.55       1831.22        85.51 o
   7   3   9      25694.64      26240.93       295.95 o
   9   3   9      23359.65      24313.42       339.73 o
  11   3   9       2071.54       1768.71       124.27 o
  13   3   9       3333.33       3344.72       202.58 o
 -14   4   9       1534.08       1393.85       370.10 o
 -12   4   9        931.64       1141.87       141.77 o
 -10   4   9       2040.40       1810.22       144.11 o
  -8   4   9       1851.38       1746.47       100.37 o
  -6   4   9          1.45         40.57        62.40 o
  -4   4   9      15915.83      14416.24       174.11 o
  -2   4   9        403.59        508.30        60.33 o
   0   4   9      61101.80      61512.87       786.09 o
   2   4   9         17.04         15.29        61.58 o
   4   4   9       4646.04       4417.25       118.03 o
   6   4   9          0.10          0.47        79.01 o
   8   4   9       1466.77       1261.61       133.95 o
  10   4   9        263.06        281.44       116.21 o
  12   4   9        821.90       1072.31       177.30 o
 -13   5   9       2740.31       2376.29       178.76 o
 -11   5   9        499.45        257.05       127.35 o
  -9   5   9         28.00        176.98        98.34 o
  -7   5   9       4766.32       4858.54       151.49 o
  -5   5   9          3.52        121.39        61.92 o
  -3   5   9        291.88        312.85        55.98 o
  -1   5   9         12.09         55.17        54.53 o
   3   5   9        149.24        334.76        65.28 o
   5   5   9       4591.65       4297.60       133.94 o
   7   5   9        456.76        643.68        91.31 o
   9   5   9         26.67        -16.11       103.29 o
  11   5   9         15.20         69.31       147.32 o
  13   5   9       1222.52       1424.82       207.63 o
 -14   6   9        225.59        230.25       231.05 o
 -12   6   9          3.62        -34.54       129.38 o
 -10   6   9       1187.05       1066.32       135.52 o
  -8   6   9       1841.00       1947.64       121.14 o
  -6   6   9         50.67         51.95        82.82 o
  -4   6   9       7988.39       8587.95       173.90 o
  -2   6   9        838.63        828.69        85.00 o
   0   6   9          6.29         78.82        78.05 o
   2   6   9       4891.38       4778.10       129.06 o
   4   6   9       7619.79       7713.27       183.62 o
   6   6   9       1048.04       1072.31       100.92 o
   8   6   9       1752.57       1578.18       120.59 o
  10   6   9         62.40         31.11       129.73 o
  12   6   9        244.62        258.56       146.08 o
 -13   7   9       5198.68       5259.66       285.90 o
 -11   7   9        852.20       1035.89       161.65 o
  -9   7   9       1957.11       1673.68       145.49 o
  -7   7   9        314.64        294.46        99.89 o
  -5   7   9        360.40        286.67        93.47 o
  -3   7   9        982.45       1057.65        86.47 o
  -1   7   9       8675.82       8548.49       174.94 o
   1   7   9       4659.09       4903.15       143.26 o
   3   7   9      14732.81      14625.46       230.80 o
   5   7   9       2685.56       2488.16       127.00 o
   7   7   9        421.40        364.21       112.72 o
   9   7   9       1239.97       1197.83       145.39 o
  11   7   9        294.11        397.33       120.26 o
 -12   8   9        963.35       1170.37       177.48 o
 -10   8   9       2556.42       1890.19       167.96 o
  -8   8   9         36.70        205.71       127.51 o
  -6   8   9       4067.24       4312.88       188.81 o
  -4   8   9      10807.20       9772.36       233.47 o
  -2   8   9      10540.61      10326.75       223.21 o
   0   8   9      23590.21      23349.04       356.34 o
   2   8   9       8206.40       8404.30       187.21 o
   4   8   9       7044.39       6856.42       206.88 o
   6   8   9       1053.36       1108.76       142.28 o
   8   8   9         25.80        -20.75       145.11 o
  10   8   9        346.81        304.19       172.34 o
 -13   9   9        532.36       1141.37       226.19 o
 -11   9   9       1650.95       1753.00       239.25 o
  -9   9   9        512.10        485.51       146.33 o
  -7   9   9       3866.60       3625.38       186.62 o
  -5   9   9       1840.90       1828.30       156.01 o
  -3   9   9       1108.74       1139.38       115.15 o
  -1   9   9      16031.14      16159.57       398.49 o
   1   9   9       7036.20       6776.25       200.84 o
   3   9   9       8813.20       8433.39       259.84 o
   5   9   9       4229.29       3838.59       200.67 o
   7   9   9        184.99        108.02       127.48 o
   9   9   9        469.20        492.09       142.57 o
  11   9   9        531.03        630.98       159.85 o
 -12  10   9        236.00        460.66       308.17 o
 -10  10   9       2133.13       2024.73       206.60 o
  -8  10   9         14.67        -61.43       139.43 o
  -6  10   9        207.22        -24.75       122.80 o
  -4  10   9        518.83        483.90       167.56 o
  -2  10   9       2089.82       2214.21       153.45 o
   0  10   9      32371.58      33018.91       496.04 o
   2  10   9        216.21        346.75       115.19 o
   4  10   9       2362.57       2184.96       140.78 o
   6  10   9          3.31         56.68       125.09 o
   8  10   9       2892.69       2101.12       188.15 o
  10  10   9        486.79        575.82       131.27 o
 -11  11   9        917.26        693.95       230.89 o
  -9  11   9       1945.62       2577.22       322.47 o
  -7  11   9        731.21        755.07       192.99 o
  -5  11   9         99.46         56.74       151.74 o
  -3  11   9        830.45        593.48       150.69 o
  -1  11   9          0.95        -94.24       156.14 o
   1  11   9        158.39         84.01       129.10 o
   3  11   9         33.61        -69.59       121.40 o
   5  11   9        484.73        552.84       128.50 o
   7  11   9        143.48        175.97       163.99 o
   9  11   9       1051.31       1095.35       149.34 o
 -10  12   9         19.00       -307.27       307.27 o
  -8  12   9       1578.43       1548.88       355.27 o
  -6  12   9       1287.13       1391.50       248.45 o
  -4  12   9       1684.37       1620.67       192.30 o
  -2  12   9       2881.29       2903.14       245.29 o
   0  12   9       2312.81       1976.19       194.37 o
   2  12   9       7567.15       7915.07       457.54 o
   4  12   9        277.19        270.96       141.56 o
   6  12   9       3363.54       3490.86       220.96 o
   8  12   9        776.20        555.79       151.80 o
  -9  13   9         29.06       -242.55       242.55 o
  -7  13   9         21.11         73.26       251.46 o
  -5  13   9       1456.09       1396.93       203.20 o
  -3  13   9        532.45        465.37       179.79 o
  -1  13   9       1127.40       1067.92       153.97 o
   1  13   9       5850.38       6099.30       386.58 o
   3  13   9       1922.38       1753.79       151.07 o
   5  13   9       2744.64       2729.67       247.05 o
   7  13   9         86.66        244.20       221.58 o
  -6  14   9        474.21        345.91       360.62 o
  -4  14   9       4772.24       4702.16       259.91 o
  -2  14   9       5103.76       5447.96       335.81 o
   0  14   9       9555.19       9805.91       431.59 o
   2  14   9       3257.22       4188.71       496.00 o
   4  14   9        736.84        765.00       153.27 o
  -1  15   9       1322.41       1290.98       304.92 o
   1  15   9       6018.03       6525.36       331.81 o
   3  15   9       1127.58       1464.69       442.54 o
 -14   0  10       1338.90       1122.49       373.78 o
 -12   0  10      14651.02      14858.17       369.43 o
 -10   0  10       6091.41       6447.20       351.48 o
  -8   0  10      34655.54      34467.37       565.60 o
  -6   0  10       9555.93       9422.27       185.19 o
  -4   0  10      88299.45      92981.88      1527.44 o
  -2   0  10       8058.80       8587.73       211.49 o
   0   0  10        493.84        559.87        74.86 o
   2   0  10        978.52        890.29        73.87 o
   4   0  10        143.97        -50.89        82.57 o
   6   0  10      19799.33      19037.85       346.43 o
   8   0  10      17747.68      17865.29       350.45 o
  10   0  10       3004.05       2632.49       245.24 o
  12   0  10       2754.63       2872.88       228.40 o
 -15   1  10        917.27        927.67       166.82 o
 -13   1  10        152.04        130.21       110.53 o
 -11   1  10        849.45       1018.00       111.69 o
  -9   1  10       1571.70       1682.01       101.08 o
  -7   1  10      23543.69      22468.56       252.81 o
  -5   1  10      25937.81      25119.44       254.67 o
  -3   1  10       5088.77       4816.04       101.10 o
  -1   1  10         13.49        -16.40        65.30 o
   1   1  10         76.72         43.28        42.53 o
   3   1  10       1876.58       2000.45        82.77 o
   5   1  10      14942.43      14829.49       180.30 o
   7   1  10          2.80         77.88        83.20 o
   9   1  10      22298.08      23203.96       307.14 o
  11   1  10       2472.23       2359.76       134.21 o
  13   1  10        840.87        643.81       170.66 o
 -14   2  10          0.63       -136.02       136.02 o
 -12   2  10       2548.84       2598.35       136.02 o
 -10   2  10         57.08         88.64        90.14 o
  -8   2  10       3481.32       3520.26       177.42 o
  -6   2  10        727.46        731.84        64.96 o
  -4   2  10      16309.80      15751.79       192.32 o
  -2   2  10       2457.48       2529.71        99.59 o
   0   2  10       5404.06       5434.63       105.50 o
   2   2  10       2057.20       2155.12        76.71 o
   4   2  10        315.99        429.42        60.91 o
   6   2  10      11291.15      10942.42       177.97 o
   8   2  10      13445.27      14110.51       225.04 o
  10   2  10       1920.89       1771.18       150.70 o
  12   2  10       1805.65       1722.76       153.73 o
 -15   3  10        374.07        231.25       179.19 o
 -13   3  10        593.10        501.79       127.61 o
 -11   3  10         32.67         69.26       122.14 o
  -9   3  10        307.34        386.47        88.24 o
  -7   3  10        686.15        807.89        77.42 o
  -5   3  10       6408.25       6484.45       121.34 o
  -3   3  10       9377.97      10012.36       152.49 o
  -1   3  10       9743.33      11562.40       184.16 o
   1   3  10         27.50         12.98        56.07 o
   3   3  10          0.91          5.90        58.69 o
   5   3  10       1869.54       1771.75       104.69 o
   7   3  10       3816.58       4084.60       151.46 o
   9   3  10       2376.77       2160.08       131.99 o
  11   3  10        141.32        -19.25       112.10 o
  13   3  10         56.25       -136.03       136.03 o
 -14   4  10        782.45       1074.68       231.43 o
 -12   4  10        869.49        753.53       135.39 o
 -10   4  10        117.66         91.28       177.43 o
  -8   4  10      10228.17       9703.61       200.23 o
  -6   4  10       9796.14      10535.82       159.93 o
  -4   4  10       2137.19       1977.34        81.10 o
  -2   4  10       1186.29       1336.72        80.77 o
   2   4  10      14065.90      13397.32       177.46 o
   4   4  10          4.57        -10.61        72.88 o
   6   4  10       7840.02       7734.44       184.79 o
   8   4  10      34934.74      34522.84       500.10 o
  10   4  10       1168.22       1036.26       123.46 o
  12   4  10       2385.42       2735.82       184.08 o
 -13   5  10       1175.88       1073.64       153.93 o
 -11   5  10       5729.63       5961.75       226.98 o
  -9   5  10       1803.08       1944.37       124.39 o
  -7   5  10      26556.07      24849.52       332.81 o
  -5   5  10      21011.25      20248.08       232.43 o
  -3   5  10      12282.91      12223.36       180.02 o
  -1   5  10       6110.43       6250.33       130.87 o
   1   5  10       5764.55       5946.82       139.73 o
   3   5  10        111.25         71.78        73.86 o
   5   5  10       7080.16       7081.68       177.95 o
   7   5  10       1754.23       1678.90       109.05 o
   9   5  10      13509.82      14090.47       294.99 o
  11   5  10        969.88       1303.46       152.71 o
 -14   6  10        585.86       1169.95       355.53 o
 -12   6  10       7716.62       6919.76       246.78 o
 -10   6  10       6043.44       6239.60       245.07 o
  -8   6  10      17463.64      17835.86       316.72 o
  -6   6  10      12992.17      12923.84       238.64 o
  -4   6  10      12086.18      11080.41       185.26 o
  -2   6  10         35.07         30.78        65.92 o
   0   6  10      19632.04      19394.71       268.83 o
   2   6  10      11041.82      11268.54       190.00 o
   4   6  10          0.78         39.82        82.88 o
   6   6  10       5597.33       5416.91       181.30 o
   8   6  10       2804.89       2655.20       134.04 o
  10   6  10       3717.48       3573.30       216.60 o
  12   6  10       1295.62       1583.99       173.77 o
 -13   7  10        130.11        278.82       166.91 o
 -11   7  10       5611.82       6145.95       253.32 o
  -9   7  10        240.75        222.04       120.15 o
  -7   7  10      11172.74      11807.45       244.30 o
  -5   7  10        477.05        355.04        95.11 o
  -3   7  10       4409.43       4096.30       144.63 o
  -1   7  10       1412.67       1230.51        97.88 o
   1   7  10       8522.93       8247.90       167.38 o
   3   7  10        463.05        483.77        93.38 o
   5   7  10       9167.03       9254.04       212.20 o
   7   7  10       2907.14       3043.34       192.59 o
   9   7  10       4947.19       5074.89       315.26 o
  11   7  10        186.93        272.90       171.26 o
 -12   8  10         53.44        114.28       286.08 o
 -10   8  10        867.19        828.21       151.52 o
  -8   8  10        789.82        707.90       120.80 o
  -6   8  10        690.91        647.20       115.83 o
  -4   8  10        200.40        224.05        98.19 o
  -2   8  10       2222.07       2166.42       169.19 o
   0   8  10      11110.58      11299.61       248.45 o
   2   8  10       3383.26       3600.94       188.69 o
   4   8  10       1899.65       1609.54       117.91 o
   6   8  10        274.27        264.86       116.24 o
   8   8  10        440.12        410.19       125.91 o
  10   8  10        205.09         40.28       120.86 o
 -11   9  10        795.75        707.42       221.63 o
  -9   9  10       3131.95       3628.99       220.84 o
  -7   9  10        382.62        281.06       120.34 o
  -5   9  10       2549.00       2590.34       196.17 o
  -3   9  10       2343.06       2544.35       176.91 o
  -1   9  10       4655.62       4648.45       209.24 o
   1   9  10        535.24        491.70       101.84 o
   3   9  10       6840.39       6572.53       253.08 o
   5   9  10        176.74         61.97       123.07 o
   7   9  10       2660.65       2412.62       174.46 o
   9   9  10        102.21        170.85       121.70 o
 -12  10  10        834.41        392.68       256.85 o
 -10  10  10       4319.16       5174.83       337.89 o
  -8  10  10       2658.79       2750.83       203.00 o
  -6  10  10       3087.71       3294.31       271.33 o
  -4  10  10        404.71        416.66       128.15 o
  -2  10  10        646.63       1041.03       148.29 o
   0  10  10       2787.70       2722.96       231.26 o
   2  10  10        195.91        143.56       132.80 o
   4  10  10       4005.85       4112.21       246.87 o
   6  10  10       1265.47       1251.54       127.31 o
   8  10  10       3332.99       3395.63       184.79 o
  10  10  10       2668.04       2960.97       362.67 o
 -11  11  10       2655.42       2205.97       253.81 o
  -9  11  10       8096.95       9013.73       421.35 o
  -7  11  10      12130.84      12468.39       493.83 o
  -5  11  10       4496.89       4617.70       319.44 o
  -3  11  10       5553.86       5751.94       287.36 o
  -1  11  10      13803.86      12611.74       336.44 o
   1  11  10       4558.88       4337.60       219.26 o
   3  11  10       2630.48       2913.63       200.11 o
   5  11  10       2458.70       2656.26       280.67 o
   7  11  10        115.65        126.14       124.79 o
   9  11  10       8366.27       8375.34       361.77 o
 -10  12  10       3330.06       2779.75       296.65 o
  -8  12  10       6376.75       6408.29       379.73 o
  -6  12  10        749.45        778.45       177.13 o
  -4  12  10       3429.28       4280.05       444.47 o
  -2  12  10        559.16        213.67       257.34 o
   0  12  10       3747.56       2146.36       603.91 o
   2  12  10       1361.94       1402.28       150.02 o
   4  12  10        700.96        805.15       165.85 o
   6  12  10       3570.64       4088.62       239.03 o
   8  12  10       1035.43        851.86       327.73 o
  -7  13  10       3607.55       4106.09       407.93 o
  -5  13  10        859.58       1261.38       189.16 o
  -3  13  10        116.96        145.66       179.30 o
  -1  13  10       3395.51       3500.81       249.50 o
   1  13  10        453.18        910.55       509.23 o
   3  13  10        696.93        615.56       140.55 o
   5  13  10       2983.57       3317.33       212.07 o
  -6  14  10       1787.69        965.22      1125.65 o
  -4  14  10        215.12        320.84       168.85 o
   0  14  10         12.71        111.77       150.87 o
   2  14  10       1094.46       1091.26       148.96 o
   4  14  10        411.41        383.92       196.91 o
  -3  15  10        596.30        432.32       216.48 o
  -1  15  10         21.62        176.37       171.86 o
   1  15  10         22.48        291.14       164.57 o
 -15   1  11       3723.33       3771.52       303.36 o
 -13   1  11        577.05        645.80       126.67 o
 -11   1  11       2086.10       2137.89       165.93 o
  -9   1  11      15805.83      14887.09       248.17 o
  -7   1  11        250.78        290.72        69.90 o
  -5   1  11       4281.34       4213.84       109.01 o
  -3   1  11       8446.43       7990.05       143.65 o
  -1   1  11      25512.58      25951.45       272.82 o
   1   1  11       6947.92       6327.02       121.38 o
   3   1  11       4221.92       4311.72       108.31 o
   5   1  11       3325.88       3414.75       144.37 o
   7   1  11          0.41          2.91        88.33 o
   9   1  11        682.94        615.80       108.90 o
  11   1  11         29.48        200.14       114.70 o
  13   1  11          7.71        104.08       228.27 o
 -14   2  11       5561.68       5373.78       338.09 o
 -12   2  11       3952.99       4250.99       201.09 o
 -10   2  11       1848.10       2653.24       491.05 o
  -8   2  11      16647.42      16476.90       243.11 o
  -6   2  11      16582.69      16859.76       206.79 o
  -4   2  11         71.98        155.52        57.28 o
  -2   2  11      45176.86      44341.33       436.72 o
   0   2  11       2718.10       2068.41        77.41 o
   2   2  11      25887.76      25097.68       264.50 o
   4   2  11        154.86         63.62        67.05 o
   6   2  11         65.46         10.21        83.83 o
   8   2  11          1.18        -61.07       121.05 o
  10   2  11        767.70        813.95       135.07 o
  12   2  11        189.85        295.72       160.13 o
 -15   3  11       9533.08       8808.68       368.75 o
 -13   3  11       2215.29       2327.19       156.12 o
 -11   3  11       8093.48       7939.81       241.82 o
  -9   3  11        215.41        179.58        89.78 o
  -7   3  11        519.61        466.25        76.81 o
  -5   3  11       6925.77       6506.58       126.72 o
  -3   3  11       2620.74       2437.83       108.05 o
  -1   3  11      19175.16      17969.62       256.18 o
   1   3  11      18097.47      16867.43       201.38 o
   3   3  11       9290.12       8620.74       140.00 o
   5   3  11       3897.18       3839.02       137.54 o
   7   3  11        634.03        580.92        98.19 o
   9   3  11       1039.14        788.34       116.99 o
  11   3  11       7544.75       7600.40       226.45 o
 -14   4  11       3558.15       3398.93       226.54 o
 -12   4  11       1220.21       1335.24       145.18 o
 -10   4  11        347.57        444.06       116.73 o
  -8   4  11        286.92        229.03        90.21 o
  -6   4  11       8698.09       9229.75       167.85 o
  -4   4  11       1315.24       1569.06        77.88 o
  -2   4  11      22804.47      21713.01       266.70 o
   0   4  11      12267.28      12012.57       172.82 o
   2   4  11      17070.31      16434.63       201.66 o
   4   4  11       1510.25       1480.70        85.95 o
   6   4  11       1066.85        889.29       101.56 o
   8   4  11        229.15        261.94       108.16 o
  10   4  11        313.02        128.43       116.42 o
  12   4  11       1204.92       1400.67       241.71 o
 -13   5  11         90.18        255.37       146.35 o
 -11   5  11       1112.85       1061.65       139.08 o
  -9   5  11        931.99        641.10       279.65 o
  -7   5  11        162.99        262.61        91.76 o
  -5   5  11       7665.57       7842.96       154.05 o
  -3   5  11       3223.92       3421.03       116.82 o
   1   5  11      14253.04      13552.16       194.80 o
   3   5  11       2065.23       2058.95       100.76 o
   5   5  11       2745.05       2976.86       163.29 o
   7   5  11       4136.84       3862.75       175.37 o
   9   5  11       3485.16       3262.26       172.33 o
  11   5  11         72.45        278.38       159.29 o
 -14   6  11        100.07        271.97       204.49 o
 -12   6  11         67.69        -43.85       141.32 o
 -10   6  11         44.92         -4.38       127.84 o
  -8   6  11        843.15        748.88       112.05 o
  -6   6  11       3660.80       3692.87       158.82 o
  -4   6  11       1038.59       1084.06        84.02 o
  -2   6  11       1148.42       1149.93        78.49 o
   0   6  11      11908.81      11530.76       225.23 o
   2   6  11       5575.04       5513.30       145.03 o
   4   6  11        635.72        711.89        94.28 o
   6   6  11        316.32         51.48       237.60 o
   8   6  11        497.88        368.39       126.49 o
  10   6  11         10.50        149.95       132.87 o
 -13   7  11       2462.72       2695.60       204.90 o
 -11   7  11        717.97        665.31       142.39 o
  -9   7  11       1950.12       1626.64       160.46 o
  -7   7  11        280.25        242.00       108.16 o
  -5   7  11       1817.09       1507.53       110.29 o
  -3   7  11       1904.89       1861.23       113.40 o
  -1   7  11      17028.97      16621.29       269.51 o
   1   7  11       8152.73       8106.47       183.18 o
   3   7  11      18563.38      17711.74       268.25 o
   5   7  11        230.35        176.19       161.05 o
   7   7  11       4107.67       3991.38       179.99 o
   9   7  11         68.53        189.02       135.13 o
  11   7  11         50.43        270.15       157.63 o
 -12   8  11       2975.19       3347.07       234.07 o
 -10   8  11        620.20        622.55       143.45 o
  -8   8  11        433.61        454.48       185.63 o
  -6   8  11       1999.93       1766.65       171.73 o
  -4   8  11       1888.39       2187.13       140.60 o
  -2   8  11      16439.45      17405.66       356.41 o
   0   8  11       1072.51       1011.35       106.59 o
   2   8  11      17169.27      17375.00       280.81 o
   4   8  11       3685.52       3525.78       521.15 o
   6   8  11        797.12        683.27       131.93 o
   8   8  11         49.18        192.63       126.15 o
  10   8  11         33.61         47.21       121.64 o
 -11   9  11       5360.56       5522.29       491.15 o
  -9   9  11        865.69        574.64       147.62 o
  -7   9  11       1113.15       1059.54       147.45 o
  -5   9  11       1342.25       1031.10       150.38 o
  -3   9  11       3783.10       4484.38       217.79 o
  -1   9  11       2083.27       1858.63       146.39 o
   1   9  11      37314.49      37192.71       556.36 o
   3   9  11        362.61        258.48       128.35 o
   5   9  11       4341.70       4093.46       227.22 o
   7   9  11         11.22          8.44       119.19 o
   9   9  11        185.92        345.03       137.88 o
 -10  10  11        705.18        638.23       212.69 o
  -8  10  11         90.27        192.25       154.67 o
  -6  10  11        540.33        400.74       151.28 o
  -4  10  11         85.25        258.12       134.77 o
  -2  10  11       5097.30       5016.63       251.94 o
   0  10  11       5754.20       6279.71       229.73 o
   2  10  11       6544.56       6579.10       252.96 o
   4  10  11       1629.84       1250.95       182.64 o
   6  10  11       1415.91       1467.96       132.31 o
   8  10  11       3838.29       3324.63       487.32 o
  -9  11  11        283.90        328.90       226.38 o
  -7  11  11        168.60         91.37       164.05 o
  -5  11  11        204.06        409.18       158.68 o
  -3  11  11       1682.49       1325.25       171.07 o
  -1  11  11       2570.66       2672.06       167.02 o
   1  11  11        978.53       1109.12       147.04 o
   3  11  11         18.55        190.92       130.92 o
   5  11  11       2637.03       2876.30       271.35 o
   7  11  11        132.65         97.11       143.78 o
  -8  12  11       1437.05       1483.04       291.06 o
  -6  12  11         11.53        148.24       174.65 o
  -4  12  11       2861.73       3604.97       327.61 o
  -2  12  11        163.90        238.76       169.53 o
   0  12  11      15469.25      15090.38      1100.60 o
   2  12  11       1201.80       1565.34       202.06 o
   4  12  11       5792.57       6265.41       270.73 o
   6  12  11         28.21        235.56       206.75 o
  -5  13  11        867.80        952.67       172.79 o
  -3  13  11        850.70        910.89       294.37 o
  -1  13  11        506.41        477.23       161.89 o
   1  13  11       8669.14       9250.09       316.83 o
   3  13  11       5031.79       5573.34       256.75 o
   5  13  11       1217.87       1268.93       147.67 o
  -4  14  11       2046.45       2296.93       317.33 o
  -2  14  11       2950.44       2059.11       286.12 o
   0  14  11       2388.98       2442.24       227.74 o
   2  14  11       1252.37       1276.51       142.40 o
   4  14  11       2151.32       2384.07       313.65 o
  -1  15  11        320.87        372.89       212.69 o
 -14   0  12        151.25        110.88       310.87 o
 -12   0  12        843.42        930.59       204.63 o
 -10   0  12      30765.90      30879.64       605.89 o
  -8   0  12       5979.43       6009.04       239.77 o
  -6   0  12      42004.36      42001.84       614.57 o
  -4   0  12        361.72        357.27        95.32 o
  -2   0  12       5290.45       4821.68       159.57 o
   0   0  12         42.64        136.60        76.65 o
   2   0  12        143.12        129.11        80.97 o
   4   0  12      12162.24      10854.84       278.67 o
   6   0  12       1435.34       1634.34       142.26 o
   8   0  12       7835.17       8211.82       302.13 o
  10   0  12      10819.83      12259.42       380.11 o
  12   0  12          7.96        208.53       212.06 o
 -15   1  12       3304.25       2827.27       391.14 o
 -13   1  12       1088.44       1249.08       140.30 o
 -11   1  12        222.43        236.43       105.92 o
  -9   1  12       3994.48       4067.50       155.37 o
  -7   1  12       3512.26       3310.09       129.23 o
  -5   1  12       9598.71       9645.14       173.66 o
  -3   1  12       5131.12       4815.20       121.31 o
  -1   1  12        945.66        848.20        62.01 o
   1   1  12       1133.65       1058.40        64.45 o
   3   1  12          5.93        -69.34        69.34 o
   5   1  12       1373.65       1332.83        93.51 o
   7   1  12      23994.61      23564.75       311.85 o
   9   1  12         70.77        105.02       114.95 o
  11   1  12       6328.34       6440.27       365.30 o
 -14   2  12        342.87        214.38       141.62 o
 -12   2  12         28.12        179.18       124.66 o
 -10   2  12        774.17        754.95       110.76 o
  -8   2  12        454.65        523.78        86.56 o
  -6   2  12       9692.24       9475.02       181.27 o
  -4   2  12        452.84        411.09        68.45 o
  -2   2  12       1629.89       1693.55        73.16 o
   0   2  12      16921.38      17668.92       207.57 o
   2   2  12        611.33        714.82        69.67 o
   4   2  12       1422.54       1386.92        94.25 o
   6   2  12        305.59        250.03        92.98 o
   8   2  12       4439.18       3984.64       162.32 o
  10   2  12       2614.09       2698.73       162.01 o
  12   2  12         13.59         69.48       167.26 o
 -13   3  12        440.66        383.42       140.21 o
 -11   3  12         45.27       -112.58       117.60 o
  -9   3  12        705.61        583.12        99.23 o
  -7   3  12        316.80        226.55        83.12 o
  -5   3  12        200.41        234.57        72.77 o
  -3   3  12         97.41         80.86        63.25 o
  -1   3  12       2799.97       3169.73       106.82 o
   1   3  12        207.18        142.50        65.90 o
   3   3  12        683.54        646.33        76.03 o
   5   3  12        279.64        246.87        86.58 o
   7   3  12          4.62        231.81       214.42 o
   9   3  12         85.09         52.42       114.97 o
  11   3  12         97.46         83.85       156.75 o
 -14   4  12        196.48        207.86       217.60 o
 -12   4  12        342.30        602.64       138.54 o
 -10   4  12       4272.00       4185.31       203.42 o
  -8   4  12       3206.66       3248.99       148.50 o
  -6   4  12       3149.53       2872.26       114.83 o
  -4   4  12       9693.50       9783.82       163.25 o
   0   4  12        147.02        195.46        68.08 o
   2   4  12         15.59         42.34        73.34 o
   4   4  12        662.26        556.83        87.51 o
   6   4  12       2580.73       2879.07       137.20 o
   8   4  12       5865.82       5688.69       192.52 o
  10   4  12       7820.46       7347.13       226.14 o
  12   4  12       2730.41       1699.65       292.14 o
 -13   5  12        934.06        805.87       552.43 o
 -11   5  12         24.66         -9.23       131.94 o
  -9   5  12       4765.25       4634.89       191.10 o
  -7   5  12       9390.55       9445.46       209.16 o
  -5   5  12       9585.25       9685.92       189.83 o
  -3   5  12       2958.27       3020.09       123.85 o
   1   5  12        821.16        689.42        78.42 o
   3   5  12       1064.68       1072.38        96.82 o
   5   5  12       2832.27       2818.73       136.60 o
   7   5  12       3325.32       2899.26       153.85 o
   9   5  12       1983.88       1857.45       170.35 o
  11   5  12       9507.92      10360.76       332.19 o
 -12   6  12          0.96        146.95       161.01 o
 -10   6  12      11028.88      10931.35       306.18 o
  -8   6  12        942.99       1053.70       128.39 o
  -6   6  12       5741.61       5504.65       194.62 o
  -4   6  12       2167.94       2514.45       128.54 o
  -2   6  12       6676.07       6092.46       168.58 o
   0   6  12        138.09        100.91        82.98 o
   2   6  12       2337.34       2293.98       131.81 o
   4   6  12       6477.54       6353.27       183.04 o
   6   6  12       3622.80       3200.06       258.35 o
   8   6  12       3437.74       3741.62       197.26 o
  10   6  12       1687.63       2425.09       211.16 o
 -13   7  12       2435.68       2668.05       284.65 o
 -11   7  12        489.33        627.05       151.69 o
  -9   7  12       4599.71       4798.31       224.12 o
  -7   7  12       2453.36       2283.19       166.02 o
  -5   7  12       6760.74       6946.85       199.98 o
  -3   7  12       1236.58       1432.97       108.36 o
   1   7  12       3497.99       3752.77       147.26 o
   3   7  12       6726.64       6620.60       178.89 o
   5   7  12         69.05       -102.11       102.11 o
   7   7  12       2734.70       2805.62       157.77 o
   9   7  12         84.59        110.29       142.30 o
  11   7  12       6236.58       6639.70       398.68 o
 -12   8  12        622.66        520.61       185.83 o
 -10   8  12         87.52         75.41       145.69 o
  -8   8  12          4.69        101.10       139.64 o
  -6   8  12       1204.35       1157.68       127.59 o
  -4   8  12        271.28        283.86       101.77 o
  -2   8  12      11649.91      11814.00       296.66 o
   0   8  12         61.53        228.19       101.62 o
   2   8  12       6511.97       6508.37       188.90 o
   4   8  12       1506.39       1268.40       119.12 o
   6   8  12          6.26         10.19       145.94 o
   8   8  12         46.90        -23.02       148.66 o
  10   8  12         28.84         30.10       194.96 o
 -11   9  12       1986.08       1956.97       195.54 o
  -9   9  12        154.10        182.19       143.95 o
  -7   9  12       2361.20       2006.97       168.54 o
  -5   9  12         49.73        -45.94       114.80 o
  -3   9  12         49.04        176.22       291.06 o
  -1   9  12       4041.30       4369.77       733.61 o
   1   9  12        508.33        469.73       116.00 o
   3   9  12        353.05        167.36       118.88 o
   5   9  12        474.50        593.32       149.48 o
   7   9  12        471.23        491.77       125.87 o
   9   9  12        106.80        277.29       152.31 o
 -10  10  12        843.56        685.40       250.93 o
  -8  10  12       4734.33       5203.65       275.39 o
  -6  10  12       4222.92       4087.66       215.32 o
  -4  10  12        758.88        800.63       159.86 o
  -2  10  12          1.01        -44.96       137.96 o
   0  10  12       3504.10       3256.81       263.54 o
   2  10  12        359.79        286.04       137.83 o
   4  10  12       1049.60        859.30       135.26 o
   6  10  12       1690.71       1529.18       201.25 o
   8  10  12        181.68        464.14       133.87 o
  -9  11  12       3305.95       3182.64       405.77 o
  -7  11  12       4622.65       5959.02       456.13 o
  -5  11  12       8909.54       9289.77       374.63 o
  -3  11  12       1207.26       1043.23       167.40 o
  -1  11  12       1361.33       1089.84       219.71 o
   1  11  12        311.40        196.40       127.32 o
   3  11  12       4985.75       5836.25       245.02 o
   5  11  12        963.45        670.42       147.38 o
   7  11  12       1730.86       1959.35       221.82 o
  -6  12  12       4944.47       6594.71       706.40 o
  -4  12  12       1012.43       1658.21       254.62 o
  -2  12  12        385.82        350.81       150.28 o
   0  12  12       1100.18       1121.46       169.92 o
   2  12  12        360.04        361.17       133.66 o
   4  12  12       5917.81       6230.35       246.47 o
   6  12  12        565.96        395.38       145.97 o
  -7  13  12        566.76        724.11       260.09 o
  -5  13  12        678.56       1614.86       217.74 o
  -3  13  12       1846.90       1708.16       211.33 o
  -1  13  12        366.68        183.58       142.73 o
   1  13  12        720.96        743.16       194.63 o
   3  13  12         22.29         27.54       155.40 o
   5  13  12          0.26        225.21       199.55 o
  -2  14  12        824.34       1077.30       181.98 o
   0  14  12        858.12        915.32       145.96 o
   2  14  12         11.89       -133.07       203.48 o
 -13   1  13       1596.10       1686.99       156.07 o
 -11   1  13        670.52        628.10       118.49 o
  -7   1  13         95.55         78.75        82.52 o
  -5   1  13       1374.51       1441.62        91.75 o
  -3   1  13        742.88        716.33        74.35 o
  -1   1  13       6957.41       7509.01       138.82 o
   1   1  13       3434.72       3501.44       109.84 o
   3   1  13        105.11         51.01        71.09 o
   5   1  13        132.24        144.90        89.25 o
   7   1  13       2593.36       2567.06       151.44 o
   9   1  13        797.09        664.93       130.49 o
  11   1  13       1193.32        854.01       475.89 o
 -14   2  13        956.18       1119.04       173.92 o
 -12   2  13       7872.22       8122.38       278.86 o
 -10   2  13       3871.21       4364.76       193.92 o
  -8   2  13        477.64        566.72        96.84 o
  -6   2  13       7382.74       7377.33       170.06 o
  -4   2  13       5410.85       5060.96       175.21 o
  -2   2  13       2866.64       2811.03        98.99 o
   0   2  13       9940.19       9208.67       150.36 o
   2   2  13        833.78        912.09        77.75 o
   4   2  13       9921.80      10242.41       185.58 o
   6   2  13         37.39        112.93        97.69 o
   8   2  13       5587.76       5595.37       211.01 o
  10   2  13       1701.12       1504.83       163.62 o
  12   2  13       1252.95       1228.22       406.57 o
 -13   3  13       8383.97       8313.48       306.43 o
 -11   3  13       1290.98       1396.94       137.04 o
  -9   3  13       3433.14       3640.57       221.67 o
  -7   3  13       2703.43       2657.28       138.54 o
  -5   3  13         97.33         62.93        75.11 o
  -3   3  13       1324.98       1450.90        89.03 o
  -1   3  13      14022.47      13112.41       209.78 o
   1   3  13       4245.65       4101.53       120.31 o
   3   3  13      17099.07      16952.79       228.98 o
   5   3  13         86.23          5.60        89.42 o
   7   3  13       6025.35       6565.68       202.73 o
   9   3  13        277.27        140.38       124.02 o
  11   3  13        952.63        698.53       152.56 o
 -14   4  13       2574.50       2934.12       223.00 o
 -12   4  13       1475.88       1214.80       184.63 o
 -10   4  13       4790.01       5280.73       234.43 o
  -8   4  13         25.52        352.19       122.79 o
  -6   4  13       3403.30       3439.26       134.59 o
  -4   4  13       8303.32       7957.29       171.91 o
   0   4  13      12505.64      12150.67       201.26 o
   2   4  13       4813.56       5536.93       150.80 o
   4   4  13       2021.03       1963.35       108.22 o
   6   4  13        956.38        939.38       121.49 o
   8   4  13        264.46          0.47       121.21 o
  10   4  13       1147.12       1001.90       130.79 o
 -13   5  13       3456.72       3699.14       465.56 o
 -11   5  13        449.93        562.94       155.01 o
  -9   5  13        574.24        888.36       132.19 o
  -7   5  13       2249.79       2056.54       123.36 o
  -5   5  13        367.19        306.59        84.80 o
  -3   5  13       4605.30       4482.03       147.71 o
  -1   5  13         71.37         75.05        79.05 o
   1   5  13        478.91        501.80        84.42 o
   3   5  13      11792.05      11942.36       206.61 o
   5   5  13       1799.51       1291.55       251.64 o
   7   5  13        365.16        239.68       121.56 o
   9   5  13       1318.40       1425.76       136.76 o
  11   5  13       4824.71       4278.02       409.71 o
 -12   6  13        606.40        701.65       289.28 o
 -10   6  13         81.49        104.85       129.25 o
  -8   6  13       1835.74       1762.92       172.07 o
  -6   6  13        442.55        252.57       101.34 o
  -4   6  13       5000.92       5358.90       163.32 o
   0   6  13        411.22        302.89       112.87 o
   2   6  13       4956.45       5379.04       162.64 o
   4   6  13        108.31       -157.03       157.03 o
   6   6  13       1420.68       1434.80       129.32 o
   8   6  13       1240.27       1302.77       135.62 o
  10   6  13       2762.34       2157.49       245.76 o
 -13   7  13        295.80       -166.87       335.13 o
 -11   7  13       2059.26       2351.39       264.38 o
  -9   7  13        169.67        -12.41       132.31 o
  -7   7  13       2201.41       2415.56       181.56 o
  -5   7  13        212.18        236.85       109.77 o
  -3   7  13        833.84        619.59       126.09 o
  -1   7  13       6489.58       6176.13       181.97 o
   1   7  13        713.35        782.16        93.64 o
   3   7  13       1115.41       1363.69       216.10 o
   5   7  13       2919.13       2754.86       145.41 o
   7   7  13        623.83        631.91       124.06 o
   9   7  13        956.44       1344.79       284.55 o
 -12   8  13        892.57        669.48       244.85 o
 -10   8  13       1869.82       1933.48       168.64 o
  -8   8  13       2411.03       2668.58       179.08 o
  -6   8  13        807.01        600.17       121.25 o
  -2   8  13        282.38        535.38       167.92 o
   0   8  13       5270.78       5459.72       188.26 o
   2   8  13          5.82        -63.55        97.13 o
   4   8  13       7108.50       7567.39       216.66 o
   6   8  13        752.81        653.11       133.98 o
   8   8  13        834.09        993.20       152.00 o
 -11   9  13        432.11        608.02       247.49 o
  -9   9  13       7328.15       7083.69       294.85 o
  -7   9  13          7.38         12.58       124.79 o
  -5   9  13       1754.63       1391.43       217.16 o
  -3   9  13       1277.45       1131.22       179.07 o
  -1   9  13         39.30        -44.26       114.23 o
   1   9  13       1262.13       1162.25       126.21 o
   3   9  13      19579.78      20527.16       488.31 o
   5   9  13       1009.56       1099.13       163.97 o
   7   9  13       2093.28       1989.06       158.29 o
   9   9  13         34.40         14.43       270.81 o
 -10  10  13       2313.86       3046.77       498.48 o
  -8  10  13        188.39        -53.27       156.83 o
  -6  10  13        516.05        551.05       180.33 o
  -4  10  13       2040.33       1835.16       231.04 o
  -2  10  13        608.48        582.51       162.20 o
   0  10  13      11088.34      11631.07       281.92 o
   2  10  13       1514.13       1526.52       184.73 o
   4  10  13       3777.69       3726.70       259.23 o
   6  10  13       1491.73       1422.32       148.53 o
   8  10  13         75.96         15.76       173.42 o
  -9  11  13       1606.99       2164.18       629.65 o
  -7  11  13        407.49       1156.00       286.65 o
  -5  11  13          2.14         77.96       152.72 o
  -3  11  13         97.05       -138.98       149.65 o
  -1  11  13         75.78        197.98       123.18 o
   1  11  13         41.86        129.93       133.41 o
   3  11  13       2658.12       2033.43       150.00 o
   5  11  13         38.69        -21.94       144.63 o
   7  11  13        506.42        988.00       267.54 o
  -8  12  13       1840.30       2845.31       576.19 o
  -6  12  13        195.90        499.82       236.20 o
  -4  12  13        680.84       1028.80       230.40 o
  -2  12  13       1341.36       1457.45       166.33 o
   0  12  13          8.55        104.50       127.37 o
   2  12  13       9627.35       9861.65       290.84 o
   4  12  13        108.52        288.34       130.57 o
   6  12  13        483.87        381.63       342.95 o
  -7  13  13       2102.48       2467.12       372.25 o
  -5  13  13        346.88        352.54       145.92 o
  -1  13  13        112.62        156.81       249.78 o
   1  13  13        459.52        742.24       215.99 o
   3  13  13       6757.40       7002.43       275.13 o
  -4  14  13        163.72        -28.75       156.57 o
  -2  14  13       1337.83       1781.87       384.13 o
   0  14  13        244.54        462.45       258.25 o
 -14   0  14         89.77       -227.16       241.88 o
 -12   0  14         39.47        -80.31       170.85 o
 -10   0  14       3727.62       3855.52       249.56 o
  -8   0  14      18090.52      18586.61       555.01 o
  -6   0  14      22493.20      22382.19       523.13 o
  -4   0  14      44569.56      43628.95       697.08 o
  -2   0  14       7991.43       7972.91       217.96 o
   0   0  14      24516.66      24133.25       379.87 o
   2   0  14       1274.93       1220.11       124.71 o
   4   0  14      13901.71      13760.52       322.24 o
   6   0  14       6491.45       6376.21       332.46 o
   8   0  14        216.85        436.55       183.72 o
  10   0  14        870.21       1178.52       288.33 o
 -13   1  14       2002.99       1914.56       184.34 o
 -11   1  14        898.33        969.91       131.74 o
  -9   1  14         62.16          7.44       107.08 o
  -7   1  14       6995.48       6940.09       191.44 o
  -5   1  14       4956.20       5060.41       169.61 o
  -3   1  14      11040.87      10406.03       176.92 o
  -1   1  14       8129.81       7657.49       155.63 o
   1   1  14       7450.92       7808.72       154.52 o
   3   1  14       7064.92       7818.75       162.92 o
   5   1  14       3678.94       4184.95       157.56 o
   7   1  14        650.98        515.87       120.20 o
   9   1  14       2197.64       2142.16       156.65 o
  11   1  14       3170.61       3427.21       322.17 o
 -14   2  14        206.92        158.55       204.45 o
 -12   2  14        252.74         10.77       128.82 o
 -10   2  14       1557.29       1425.36       132.40 o
  -8   2  14       1930.54       1704.48       135.05 o
  -6   2  14        203.70        223.87        90.53 o
  -4   2  14       8873.29       8969.17       184.34 o
  -2   2  14       1511.99       1437.38        87.04 o
   0   2  14       2984.48       2818.60       107.55 o
   2   2  14       3060.78       3245.28       122.50 o
   4   2  14         21.44         15.20        88.84 o
   6   2  14        519.98        499.17       115.25 o
   8   2  14       1937.13       1882.98       137.42 o
  10   2  14       1177.85        794.82       160.81 o
 -13   3  14          0.39       -249.67       249.67 o
 -11   3  14        182.41        142.21       129.43 o
  -9   3  14        875.69        950.77       190.17 o
  -7   3  14         43.65         -6.21        96.04 o
  -5   3  14       1058.53       1044.36       127.78 o
  -3   3  14         25.71         70.75        77.68 o
  -1   3  14        184.74        218.95        80.47 o
   1   3  14        784.94        756.77        84.06 o
   3   3  14       2922.50       2763.29       110.77 o
   5   3  14       2422.62       2088.47       212.71 o
   7   3  14        708.70        616.96       126.89 o
   9   3  14        120.96        192.03       133.06 o
  11   3  14        188.06        297.20       190.43 o
 -12   4  14         44.37         89.24       148.10 o
 -10   4  14        243.77        266.51       123.28 o
  -8   4  14       1672.68       1844.94       141.67 o
  -6   4  14         19.04         59.89       129.65 o
  -2   4  14        930.24       1029.17       119.30 o
   0   4  14       8859.54       8768.35       183.43 o
   2   4  14        121.02         23.48        81.52 o
   4   4  14        232.76        235.63        94.42 o
   6   4  14       2843.15       2829.20       140.64 o
   8   4  14       1033.43        984.88       124.72 o
  10   4  14       2432.36       2032.21       166.84 o
 -13   5  14       2841.07       2829.89       308.08 o
 -11   5  14       2074.01       2057.73       198.94 o
  -9   5  14       1320.01       1297.96       142.19 o
  -7   5  14       6316.99       5905.54       306.07 o
  -5   5  14      10195.00      10307.70       205.11 o
  -3   5  14       8103.88       7963.87       188.39 o
  -1   5  14      18208.84      17841.40       271.72 o
   1   5  14       4239.99       4685.77       157.80 o
   3   5  14        368.41        460.37        88.61 o
   5   5  14        318.56        334.05       112.34 o
   7   5  14        969.85        811.66       135.96 o
   9   5  14        963.26       1124.51       158.34 o
 -12   6  14       1063.84       1052.11       205.77 o
 -10   6  14        808.82        739.61       152.46 o
  -8   6  14       6480.66       6909.15       237.29 o
  -6   6  14       1412.64       1424.86       247.71 o
  -4   6  14      25894.49      25256.01       356.06 o
  -2   6  14        513.41        345.63       104.62 o
   0   6  14      23672.25      22167.11       298.03 o
   2   6  14        596.29        617.67        99.41 o
   4   6  14         21.31        -26.15       103.02 o
   6   6  14        526.04        466.81       114.41 o
   8   6  14       1422.48       1476.75       157.39 o
  10   6  14         48.12        -73.83       162.15 o
 -11   7  14       1338.96        917.99       244.86 o
  -9   7  14         29.22         65.67       132.20 o
  -7   7  14       5338.88       5325.83       248.23 o
  -5   7  14        300.56        366.22       120.43 o
  -3   7  14       2223.98       2685.32       159.67 o
  -1   7  14       1132.01        995.38       132.27 o
   1   7  14       4174.53       4342.03       293.80 o
   3   7  14      14148.88      14111.22       272.72 o
   5   7  14       2123.42       1944.81       151.72 o
   7   7  14         35.37        -17.62       126.34 o
   9   7  14       5309.90       5552.98       236.60 o
 -12   8  14          0.49       -170.28       453.43 o
 -10   8  14        941.18        792.35       189.52 o
  -8   8  14        144.26        222.82       133.02 o
  -6   8  14       3798.50       3197.66       256.79 o
  -4   8  14       1161.39       1202.38       140.66 o
  -2   8  14       1305.79       1355.85       183.66 o
   0   8  14       3755.26       3396.83       166.52 o
   2   8  14        488.90        418.97       103.89 o
   4   8  14        803.11        590.83       149.41 o
   6   8  14          0.64         33.61       132.38 o
   8   8  14        312.27        199.62       139.41 o
 -11   9  14        135.67         51.48       576.19 o
  -9   9  14       1680.49       1792.41       226.39 o
  -7   9  14        448.24        532.05       150.50 o
  -5   9  14        256.23        177.87       184.18 o
  -3   9  14        103.78        170.17       136.47 o
  -1   9  14        474.02        447.27       122.84 o
   1   9  14       1348.54       1255.60       127.25 o
   3   9  14        104.69        -29.33       174.30 o
   5   9  14         63.11        139.87       130.41 o
   7   9  14        380.87        538.64       245.93 o
 -10  10  14       1655.84       1386.02       764.29 o
  -8  10  14        924.59       1098.95       194.08 o
  -6  10  14       5021.22       5454.62       458.19 o
  -4  10  14       2731.64       2484.26       187.00 o
  -2  10  14       5071.19       5174.52       225.25 o
   0  10  14        871.77        636.86       122.90 o
   2  10  14       1222.99       1168.53       143.37 o
   4  10  14        267.97        377.52       132.31 o
   6  10  14        899.26        715.38       137.05 o
  -9  11  14       1597.43       2606.67       474.22 o
  -7  11  14       5939.77       4094.86       378.05 o
  -5  11  14       4263.16       5272.89       402.75 o
  -3  11  14       6650.28       7328.33       326.12 o
  -1  11  14        633.60        511.49       135.33 o
   1  11  14       1847.45       1712.91       153.04 o
   3  11  14        130.46        203.38       130.58 o
   5  11  14       1685.91       1489.65       174.44 o
  -6  12  14       4933.08       5273.67       288.69 o
  -4  12  14       6150.84       5950.98       280.87 o
  -2  12  14       2906.52       2824.95       225.49 o
   0  12  14        745.17        928.98       147.94 o
   2  12  14       2355.96       2283.45       222.07 o
   4  12  14        676.06        669.65       131.11 o
  -3  13  14         50.33         39.56       142.15 o
  -1  13  14        639.53        993.00       183.54 o
   1  13  14       4858.72       4845.13       290.27 o
   3  13  14       3018.90       3514.05       245.26 o
 -13   1  15        265.30        168.14       191.29 o
 -11   1  15       2104.28       1873.81       144.84 o
  -9   1  15        156.68        223.49       118.18 o
  -7   1  15       3861.19       3555.83       179.47 o
  -5   1  15       2404.26       2727.41       139.50 o
  -3   1  15       2775.05       2949.27       130.84 o
  -1   1  15       2619.26       2991.43       129.52 o
   1   1  15       6044.95       6181.49       153.08 o
   3   1  15        303.48        262.48        94.60 o
   5   1  15       1094.37       1116.75       126.54 o
   7   1  15       1540.01       1416.18       135.31 o
   9   1  15       1942.61       2030.96       161.04 o
  11   1  15         71.17        227.12       197.27 o
 -12   2  15       6471.86       6463.43       265.24 o
 -10   2  15       5243.10       5471.44       215.83 o
  -8   2  15      17151.16      17337.47       319.10 o
  -6   2  15       1233.26       1166.88       108.37 o
  -4   2  15       1503.72       1567.44       101.63 o
  -2   2  15       2844.32       3305.24       152.29 o
   0   2  15       6087.79       6118.88       170.57 o
   2   2  15       2981.74       2884.05       126.74 o
   4   2  15       7481.38       7160.77       194.14 o
   6   2  15      13863.90      14416.44       268.72 o
   8   2  15       2286.44       2720.99       152.05 o
  10   2  15        921.12        901.65       150.42 o
 -13   3  15        469.66        383.83       166.98 o
 -11   3  15      22914.80      23223.21       504.29 o
  -9   3  15       2659.78       2504.04       143.85 o
  -7   3  15      14921.79      15731.59       655.77 o
  -5   3  15       1719.24       1877.70       158.70 o
  -3   3  15        441.34        298.38        90.53 o
  -1   3  15       2865.22       2948.80       127.87 o
   1   3  15       9888.53       9546.21       194.79 o
   3   3  15       1965.05       1830.63       104.20 o
   5   3  15      12478.19      13078.38       257.38 o
   7   3  15        195.50        140.16       118.65 o
   9   3  15       4161.23       4389.79       262.75 o
 -12   4  15       5452.04       5421.18       278.76 o
 -10   4  15       1419.01       1307.67       142.66 o
  -8   4  15      11089.70      11064.57       331.61 o
  -6   4  15       1491.84       1742.25       171.60 o
  -4   4  15       2136.38       1895.54       178.15 o
  -2   4  15      14839.52      14845.31       251.47 o
   0   4  15        382.72        295.42        90.85 o
   2   4  15      10563.80      10281.95       193.18 o
   4   4  15       3244.04       3217.96       149.74 o
   6   4  15       4851.49       5161.68       211.99 o
   8   4  15        777.45        823.70       135.07 o
  10   4  15        297.75        206.37       180.85 o
 -13   5  15         34.32       -110.51       240.73 o
 -11   5  15        384.02        451.98       152.32 o
  -9   5  15          0.48       -127.31       127.31 o
  -7   5  15         16.10         61.81       122.46 o
  -5   5  15        813.38        672.26       125.94 o
  -3   5  15        305.22        286.45        93.04 o
  -1   5  15       1469.59       1744.57       128.96 o
   1   5  15       7765.00       7694.42       180.16 o
   3   5  15         62.84         -6.75       101.39 o
   5   5  15       6698.41       6586.09       209.18 o
   7   5  15        570.17        477.79       124.20 o
   9   5  15        395.22        508.45       215.97 o
 -12   6  15         43.55       -133.45       190.52 o
 -10   6  15       1200.38       1257.42       156.23 o
  -8   6  15        273.90         85.86       124.83 o
  -6   6  15        415.84        658.21       134.17 o
  -4   6  15        239.35        230.50       418.35 o
  -2   6  15        113.82        191.62        99.28 o
   0   6  15        423.03        436.66        98.48 o
   2   6  15       3532.08       3602.95       153.09 o
   4   6  15       2082.08       2049.41       133.28 o
   6   6  15       1624.94       1628.66       160.59 o
   8   6  15       2842.37       2116.30       242.35 o
 -11   7  15       1940.08       1883.56       268.48 o
  -9   7  15        340.36        443.84       147.16 o
  -7   7  15          4.35        382.92       160.55 o
  -5   7  15       2196.92       2283.48       190.91 o
  -3   7  15        321.57        404.12       130.43 o
  -1   7  15       1098.36        874.78       118.28 o
   1   7  15       3133.31       3333.61       149.54 o
   3   7  15       2203.16       2163.42       205.34 o
   5   7  15       5390.38       5503.63       254.92 o
   7   7  15       3945.44       3837.98       220.18 o
   9   7  15       2631.31       3000.29       352.65 o
 -10   8  15       3358.55       3072.87       216.80 o
  -8   8  15       4610.20       4694.01       276.77 o
  -6   8  15       1659.38       1915.90       167.28 o
  -4   8  15        162.01        337.87       134.75 o
  -2   8  15       1196.52       1174.43       139.78 o
   0   8  15        194.03        127.77       106.15 o
   2   8  15        156.99         66.11       112.28 o
   4   8  15       5722.50       6112.14       225.60 o
   6   8  15       4422.16       4942.04       254.07 o
   8   8  15       2211.91       2791.10       344.74 o
  -9   9  15       2048.52        848.32       263.91 o
  -7   9  15       5375.96       5166.41       378.33 o
  -5   9  15       1613.82       1405.41       167.65 o
  -3   9  15          4.57        103.98       211.79 o
  -1   9  15        231.27          4.13       152.65 o
   1   9  15       2560.87       2280.18       152.36 o
   3   9  15       7468.02       7513.02       297.22 o
   5   9  15       5873.41       6664.70       269.97 o
   7   9  15        870.81        866.12       159.16 o
  -8  10  15        722.17       1093.36       192.38 o
  -6  10  15          8.84        184.93       270.96 o
  -4  10  15        794.94        934.97       198.26 o
  -2  10  15       4456.23       4694.29       236.68 o
   0  10  15          0.46         52.05       130.69 o
   2  10  15       7118.11       7219.95       257.31 o
   4  10  15        834.35        725.37       152.32 o
   6  10  15       1395.97       1481.98       155.45 o
  -7  11  15         59.20        301.45       300.62 o
  -5  11  15          2.41       -105.19       182.11 o
  -3  11  15        677.21        445.34       129.34 o
  -1  11  15        226.42        386.61       122.58 o
   1  11  15       1021.15        917.80       201.45 o
   3  11  15          2.73        253.76       165.20 o
   5  11  15        703.22        741.39       143.68 o
  -6  12  15       2535.92       3036.61       303.83 o
  -2  12  15         23.87        165.33       202.06 o
   0  12  15       2276.66       2132.19       181.76 o
   2  12  15        160.61         98.86       230.69 o
   4  12  15       4266.68       3490.83       349.58 o
  -3  13  15        223.22         80.71       292.51 o
  -1  13  15       2102.63       1582.37       171.86 o
   1  13  15        932.12        805.34       258.89 o
 -12   0  16          9.34       1106.84       392.05 o
 -10   0  16         59.29       -113.58       163.91 o
  -8   0  16         12.08        216.71       161.06 o
  -6   0  16         70.14         79.13       131.27 o
  -4   0  16        989.32        823.63       135.16 o
  -2   0  16      13180.63      12648.43       314.05 o
   0   0  16      11036.22      11151.50       300.38 o
   2   0  16         72.61        215.03       138.71 o
   4   0  16       2140.94       2395.09       205.39 o
   6   0  16        714.81        815.89       186.57 o
   8   0  16        789.96        463.58       200.65 o
  10   0  16       1388.27       1232.49       301.70 o
 -13   1  16          7.48        186.72       178.02 o
 -11   1  16        249.22        348.01       142.79 o
  -9   1  16       2844.13       3162.26       218.99 o
  -7   1  16       3458.69       3344.08       178.26 o
  -5   1  16       1795.56       1805.10       109.63 o
  -3   1  16       8168.76       8203.01       190.29 o
  -1   1  16       6052.04       6648.39       174.44 o
   1   1  16       7603.73       7712.47       185.41 o
   3   1  16        155.89        101.02       153.63 o
   5   1  16       6428.40       6517.08       222.75 o
   7   1  16       3959.21       3982.48       242.89 o
   9   1  16         45.76       -299.18       299.18 o
 -12   2  16        105.33        204.32       198.95 o
 -10   2  16        922.38        934.49       130.90 o
  -8   2  16       1709.65       1527.67       130.21 o
  -6   2  16      10973.29      10881.70       441.80 o
  -4   2  16       1422.07       1240.88       104.10 o
  -2   2  16       6759.38       6764.79       182.81 o
   0   2  16       1087.52       1207.45       103.93 o
   2   2  16       9734.68      10387.42       194.29 o
   4   2  16         16.72         70.83       110.65 o
   6   2  16        156.90         84.74       126.17 o
   8   2  16        156.41        203.53       140.88 o
  10   2  16        305.44        573.32       163.12 o
 -13   3  16          2.40         52.74       185.54 o
 -11   3  16        209.65       -139.80       147.57 o
  -9   3  16        295.90        353.96       126.31 o
  -7   3  16       3744.35       4042.28       240.98 o
  -5   3  16        281.95        359.68        97.70 o
  -3   3  16       4358.46       4252.42       204.82 o
  -1   3  16        220.60        182.65        89.73 o
   1   3  16         53.12         -1.63        93.45 o
   3   3  16        299.09        237.62       116.88 o
   5   3  16       1638.61       1804.01       139.88 o
   7   3  16        338.97        395.37       170.69 o
   9   3  16         59.28        -37.76       179.75 o
 -12   4  16         31.29        -20.78       171.90 o
 -10   4  16         29.68         26.33       140.13 o
  -8   4  16       2641.95       2781.19       268.31 o
  -6   4  16       1866.19       1492.97       129.65 o
  -4   4  16       6035.60       5970.91       184.83 o
  -2   4  16      16130.98      16267.22       272.30 o
   0   4  16       5029.41       5009.34       167.61 o
   2   4  16        199.25        241.18       154.22 o
   4   4  16        151.01        249.02       111.65 o
   6   4  16         69.35         97.31       125.29 o
   8   4  16        523.21        435.41       155.65 o
 -11   5  16        532.33        461.52       166.35 o
  -9   5  16       3004.03       3367.69       221.34 o
  -7   5  16       3180.00       2847.29       264.47 o
  -5   5  16       5381.03       6352.13       309.99 o
  -3   5  16      11828.29      11893.15       498.34 o
  -1   5  16       4952.23       4817.94       229.52 o
   1   5  16       5971.06       5816.42       191.83 o
   3   5  16          2.13        -23.94       106.86 o
   5   5  16        170.63        158.58       120.50 o
   7   5  16       3221.77       3599.81       187.93 o
   9   5  16          7.78        223.94       307.32 o
 -12   6  16        638.34        789.64       185.57 o
 -10   6  16        406.74        408.76       160.52 o
  -8   6  16       2254.71       2254.90       239.94 o
  -6   6  16       1139.87       1297.50       145.53 o
  -4   6  16        937.02        940.79       125.80 o
  -2   6  16      22228.36      21931.73       335.29 o
   0   6  16          1.77        -11.58        93.73 o
   2   6  16       2279.09       2241.73       137.50 o
   4   6  16        153.75        312.15       121.11 o
   6   6  16        681.89        489.48       128.84 o
   8   6  16        816.12        448.96       198.42 o
 -11   7  16        186.33        182.75       186.15 o
  -7   7  16       1009.66       1082.92       154.18 o
  -5   7  16       3157.26       3433.15       197.08 o
  -3   7  16       1150.12       1076.55       137.58 o
  -1   7  16        737.98        816.26       105.65 o
   1   7  16       1193.22       1223.02       115.81 o
   3   7  16       1203.46       1507.05       143.92 o
   5   7  16       5773.42       5645.23       231.72 o
   7   7  16       3597.67       3093.05       289.00 o
  -8   8  16        941.49        982.10       601.93 o
  -6   8  16       4544.63       4342.84       257.77 o
  -4   8  16        421.15        473.53       145.25 o
  -2   8  16       4510.62       5196.39       255.35 o
   0   8  16       1124.85        847.47       161.80 o
   2   8  16       6235.03       6344.39       272.69 o
   4   8  16        330.24        336.77       142.32 o
   6   8  16        115.33        180.90       176.44 o
  -9   9  16         21.15       1122.68       710.83 o
  -7   9  16       3107.44       3698.06       378.91 o
  -5   9  16        484.79        429.65       140.78 o
  -3   9  16       1467.06       1382.04       213.66 o
  -1   9  16       2127.68       1981.41       139.20 o
   1   9  16        140.82        140.18       117.55 o
   3   9  16        161.17         22.55       134.39 o
   5   9  16          9.84       -224.35       224.35 o
  -8  10  16       2936.47       2688.63       402.70 o
  -6  10  16       2373.22       2166.49       224.81 o
  -4  10  16       9980.59      10251.90       283.26 o
  -2  10  16       2036.98       1940.47       196.58 o
   0  10  16       4071.38       4283.69       200.56 o
   2  10  16        183.06         33.93       128.50 o
   4  10  16        200.32        189.00       154.39 o
  -7  11  16       1549.51       1791.52       748.45 o
  -5  11  16       4105.53       4957.38       275.88 o
  -3  11  16       2918.31       2973.79       277.44 o
  -1  11  16       4154.26       4431.85       274.00 o
   1  11  16        369.47        465.67       156.78 o
   3  11  16          2.32       -105.04       238.01 o
  -4  12  16       1203.62        540.59       162.97 o
  -2  12  16       5046.48       4625.15       269.05 o
   0  12  16         26.72        297.54       160.62 o
   2  12  16       2685.45       2465.65       280.61 o
 -13   1  17        966.43        977.21       286.19 o
 -11   1  17        282.18        374.39       142.36 o
  -9   1  17       2778.00       3143.17       208.16 o
  -7   1  17        194.74        214.79       106.15 o
  -5   1  17        323.82        560.35       661.33 o
  -3   1  17       9810.99       9297.16       208.76 o
  -1   1  17       2263.29       2159.27       160.58 o
   1   1  17        192.97        401.56       163.10 o
   3   1  17       2738.14       2520.95       146.17 o
   5   1  17        824.71        592.03       130.60 o
   7   1  17       2497.19       2426.54       186.81 o
   9   1  17         64.73        -25.09       212.34 o
 -12   2  17       2100.23       2180.91       164.27 o
 -10   2  17      10391.76      10489.15       283.53 o
  -8   2  17        835.33        969.45       124.87 o
  -6   2  17       3417.21       3701.11       164.84 o
  -4   2  17       8248.09       8335.20       423.01 o
  -2   2  17       3223.08       3033.07       176.43 o
   0   2  17       5779.77       5400.36       184.22 o
   2   2  17       1942.07       1808.47       121.95 o
   4   2  17      10174.95       9988.54       241.19 o
   6   2  17       1025.71       1060.51       143.05 o
   8   2  17       2339.50       2310.30       288.06 o
 -11   3  17       1296.14       1278.29       144.66 o
  -9   3  17      12543.84      13842.80       350.03 o
  -7   3  17       1760.57       1865.79       163.87 o
  -5   3  17       2237.66       2183.26       263.05 o
  -1   3  17       2845.41       2310.08       351.37 o
   1   3  17       1850.46       1731.24       127.99 o
   3   3  17      11160.08      11195.84       284.82 o
   5   3  17       2135.26       2011.52       158.07 o
   7   3  17       7410.06       7690.88       354.69 o
   9   3  17        166.12         29.31       166.43 o
 -12   4  17       1620.60       1966.27       207.84 o
 -10   4  17       7175.94       7137.63       277.96 o
  -8   4  17        929.82        943.91       149.12 o
  -6   4  17       4098.08       4341.21       179.51 o
  -4   4  17        901.40        644.40       114.59 o
  -2   4  17       1400.50       1545.84       126.53 o
   0   4  17       7383.46       7964.93       205.95 o
   2   4  17        115.90        -61.36       100.05 o
   4   4  17       7578.14       8278.30       244.53 o
   6   4  17       1087.49        861.22       137.65 o
   8   4  17       1450.06       1259.87       189.11 o
 -11   5  17          0.08       -146.82       146.82 o
  -9   5  17       1233.79       1463.51       155.49 o
  -7   5  17          4.41        161.07       155.29 o
  -5   5  17        997.98       1096.70       123.42 o
  -3   5  17        804.34        834.75       119.45 o
  -1   5  17       1430.50       1291.51       113.43 o
   1   5  17         45.00        101.89        99.79 o
   3   5  17       4381.09       4758.06       203.27 o
   5   5  17       1261.79       1050.07       129.60 o
   7   5  17       1173.01       1697.74       251.20 o
 -10   6  17         57.12        236.84       254.17 o
  -8   6  17       1114.73       1012.24       142.44 o
  -6   6  17        582.62        675.72       134.32 o
  -4   6  17          3.90       -125.26       125.26 o
  -2   6  17        149.68        325.00       103.62 o
   0   6  17          1.06        150.78       115.09 o
   2   6  17        946.29        885.73       114.08 o
   4   6  17       5902.30       6579.58       222.02 o
   6   6  17       1931.28       1776.83       159.12 o
   8   6  17       1976.82       1847.26       287.48 o
 -11   7  17        476.05        580.38       304.23 o
  -9   7  17       1121.40       1156.34       209.10 o
  -7   7  17        213.45        139.37       135.54 o
  -5   7  17          1.13          0.14       129.23 o
  -3   7  17       2199.62       1913.24       202.20 o
  -1   7  17          0.06         16.11       134.36 o
   1   7  17       1109.96        832.41       112.86 o
   3   7  17         10.59         86.83       137.58 o
   5   7  17       1406.26       1227.90       168.82 o
   7   7  17       1607.39       1208.41       357.12 o
 -10   8  17       3034.41       2965.95       447.06 o
  -4   8  17         81.82        355.03       142.65 o
  -2   8  17       1656.73       1822.73       145.56 o
   0   8  17        748.36        829.33       128.37 o
   2   8  17         66.37         57.95       130.31 o
   4   8  17         78.66         72.43       139.47 o
   6   8  17      11974.87      12009.07       412.48 o
  -9   9  17       2911.33       4035.88       420.68 o
  -5   9  17        984.88       1042.32       159.55 o
  -3   9  17         27.92        -50.02       119.43 o
  -1   9  17       1639.30       1538.73       178.98 o
   1   9  17        615.52        378.16       179.90 o
   3   9  17       6070.13       7194.63       357.74 o
   5   9  17        786.38        447.83       188.02 o
  -8  10  17         91.53        749.62       877.15 o
  -6  10  17       3623.16       3298.64       195.70 o
  -4  10  17          7.27        -76.64       212.12 o
  -2  10  17       1234.44       1114.92       134.87 o
   0  10  17       2928.78       2641.47       208.90 o
   2  10  17         53.04         36.37       195.75 o
   4  10  17        542.81        386.75       166.60 o
  -5  11  17        297.97        611.24       135.31 o
  -3  11  17        186.51        429.60       191.71 o
  -1  11  17         23.12        -53.90       130.49 o
   1  11  17         41.89        175.45       169.37 o
   3  11  17        326.66        326.50       150.03 o
  -2  12  17        353.41        -71.74       430.66 o
   0  12  17        196.99        282.61       158.58 o
 -12   0  18        296.79        190.74       277.22 o
 -10   0  18       4590.65       5078.36       282.54 o
  -8   0  18       3716.55       3645.38       247.17 o
  -6   0  18       2603.48       2680.59       213.77 o
  -4   0  18       2372.63       2123.24       188.05 o
  -2   0  18       2496.57       3189.20       315.34 o
   0   0  18       5020.15       6004.70       279.18 o
   2   0  18        438.20        519.91       172.40 o
   4   0  18        322.42        277.08       172.83 o
   6   0  18       5329.70       5287.35       338.58 o
   8   0  18        636.52        819.73       341.52 o
 -11   1  18         44.59        239.04       156.33 o
  -9   1  18       2339.35       2536.20       152.20 o
  -7   1  18       3048.03       2946.62       149.98 o
  -5   1  18        975.41        866.64       114.01 o
  -3   1  18         42.55         41.61       106.96 o
  -1   1  18       7031.29       7686.69       239.96 o
   1   1  18        426.85        304.08       122.81 o
   3   1  18       8359.16       9187.43       350.01 o
   5   1  18        304.30        207.96       133.36 o
   7   1  18       1240.93        854.38       201.49 o
 -12   2  18        130.02        373.52       190.34 o
 -10   2  18       2216.33       2506.88       147.67 o
  -8   2  18       1025.47       1106.84       133.12 o
  -6   2  18        480.66        515.08       142.25 o
  -4   2  18       5510.64       5416.05       200.30 o
  -2   2  18        138.09        261.77       109.06 o
   0   2  18       2297.11       2389.48       192.54 o
   2   2  18         10.37         81.59       122.78 o
   4   2  18       2553.42       2174.55       144.49 o
   6   2  18         29.19        -28.01       145.38 o
   8   2  18          1.78         67.74       176.46 o
 -11   3  18        125.94        104.99       196.88 o
  -9   3  18         15.17        110.25       122.18 o
  -7   3  18        661.10        632.56       132.77 o
  -5   3  18       1315.83       1388.77       129.60 o
  -3   3  18       1124.19       1100.53       113.43 o
  -1   3  18        668.72        659.71       116.70 o
   1   3  18        191.34        277.50       109.99 o
   3   3  18        877.07        751.94       158.71 o
   5   3  18        110.62        -28.94       140.24 o
   7   3  18          0.51       -262.60       301.65 o
 -10   4  18        268.27        257.76       135.90 o
  -8   4  18          9.77         39.78       123.25 o
  -6   4  18        254.33        460.99       190.86 o
  -4   4  18      10952.08      11385.35       255.74 o
  -2   4  18        433.74        633.76       111.45 o
   0   4  18       1818.94       2100.14       130.51 o
   2   4  18        697.17        782.49       118.46 o
   4   4  18        301.46        366.23       130.05 o
   6   4  18        180.83          3.15       149.92 o
   8   4  18         73.76         -6.59       224.79 o
 -11   5  18         35.02        120.89       155.70 o
  -9   5  18        650.50        874.02       143.47 o
  -7   5  18       1869.00       1859.66       150.54 o
  -5   5  18       3106.29       3070.10       173.26 o
  -3   5  18        432.92        479.23       115.61 o
  -1   5  18       8028.55       8058.47       221.44 o
   1   5  18       2525.81       2513.12       126.23 o
   3   5  18        654.66        789.75       126.93 o
   5   5  18         19.58         81.89       147.81 o
   7   5  18        137.38        182.68       191.04 o
 -10   6  18       1236.96       1449.69       161.08 o
  -8   6  18        125.99          9.16       133.23 o
  -6   6  18          0.84         23.04       129.03 o
  -4   6  18       4896.90       5342.43       275.66 o
  -2   6  18        690.85        728.94       120.25 o
   0   6  18       7143.15       7296.84       202.14 o
   2   6  18        355.67        417.78       161.43 o
   4   6  18         12.41         43.28       132.68 o
   6   6  18       1514.08       2050.35       224.63 o
  -9   7  18         97.82         19.10       147.05 o
  -7   7  18         94.38        279.56       145.81 o
  -5   7  18        562.62        504.09       138.30 o
  -3   7  18        392.74        369.79       123.64 o
  -1   7  18       3418.03       3983.61       170.76 o
   1   7  18         64.35        166.67       111.19 o
   3   7  18       2942.85       2724.25       174.37 o
   5   7  18       2673.41       2011.57       236.14 o
  -8   8  18        342.95        386.67       214.41 o
  -6   8  18        895.11        904.31       145.17 o
  -4   8  18       5028.30       5727.72       344.02 o
  -2   8  18       2163.10       1609.11       147.84 o
   0   8  18       4135.81       4227.57       199.12 o
   2   8  18          5.23         70.06       182.53 o
   4   8  18        464.38        362.82       159.83 o
  -7   9  18        202.91        110.38       156.96 o
  -5   9  18       1464.57       1163.79       196.84 o
  -3   9  18        188.91        335.59       132.74 o
  -1   9  18         28.49         13.15       142.63 o
   1   9  18        408.23        213.64       168.26 o
   3   9  18         80.53        -22.33       187.14 o
  -6  10  18        656.51        798.76       155.75 o
  -4  10  18       1476.37       1201.24       222.29 o
  -2  10  18       3099.61       3105.64       181.17 o
   0  10  18       1341.85       1230.76       142.72 o
   2  10  18         32.76        216.94       142.88 o
  -3  11  18       5091.24       6159.24       480.08 o
  -1  11  18       2223.59       2480.92       236.64 o
   1  11  18        942.91       1156.76       310.37 o
 -11   1  19       2074.69       1738.20       157.44 o
  -9   1  19         28.93        -70.20       121.94 o
  -7   1  19       4507.96       4756.19       193.15 o
  -5   1  19         30.36         31.61       135.82 o
  -3   1  19       3797.81       3980.40       178.72 o
  -1   1  19       1278.63       1301.98       135.24 o
   1   1  19        809.89        633.89       131.08 o
   3   1  19        486.76        445.50       132.23 o
   5   1  19        101.71         44.25       164.20 o
   7   1  19        209.83        224.84       233.33 o
 -10   2  19       2253.43       2198.41       259.62 o
  -8   2  19       4965.19       5562.79       212.06 o
  -6   2  19       1031.21        895.80       133.29 o
  -4   2  19        302.05        208.19       119.60 o
  -2   2  19       2156.66       2353.37       193.36 o
   0   2  19        910.15        958.10       140.22 o
   2   2  19       1373.13       1410.75       147.83 o
   4   2  19       2329.31       2419.19       158.03 o
   6   2  19       2042.37       1779.21       206.53 o
 -11   3  19       5593.03       5051.17       280.00 o
  -9   3  19       4388.29       4554.26       226.92 o
  -7   3  19      10927.85      11171.71       256.58 o
  -5   3  19      11676.06      11564.09       256.05 o
  -3   3  19        193.60        224.08       109.91 o
  -1   3  19       1956.38       2124.23       149.00 o
   1   3  19       3558.26       3214.98       150.91 o
   3   3  19        358.75        414.59       154.70 o
   5   3  19       5523.41       5741.41       258.33 o
   7   3  19         62.49        117.46       191.20 o
 -10   4  19         66.07         60.53       134.48 o
  -8   4  19      10238.23      10491.65       291.32 o
  -6   4  19        633.68        788.12       121.56 o
  -4   4  19       4659.25       4821.41       264.15 o
  -2   4  19         93.05        -61.81       125.87 o
   0   4  19        237.28        244.21       116.54 o
   2   4  19       3005.85       3284.61       213.93 o
   4   4  19       1638.12       1561.19       172.00 o
   6   4  19       1894.70       1499.43       229.49 o
  -9   5  19        254.60        111.43       134.13 o
  -7   5  19        262.84        306.43       126.51 o
  -5   5  19         59.97         13.85       121.47 o
  -3   5  19         79.05        214.18       113.51 o
  -1   5  19        170.25        241.06       110.57 o
   1   5  19       1431.68       1260.76       123.57 o
   3   5  19        151.90        395.43       147.27 o
   5   5  19        706.49        343.13       283.53 o
 -10   6  19        733.34       1074.39       172.86 o
  -8   6  19        782.10        560.00       224.40 o
  -6   6  19        672.91        505.24       131.45 o
  -4   6  19       1008.35        802.37       131.25 o
  -2   6  19       3776.46       3724.41       225.99 o
   0   6  19        496.41        529.96       115.98 o
   2   6  19       1118.85       1149.28       141.35 o
   4   6  19       4032.33       3701.07       422.78 o
   6   6  19        787.67        577.51       246.26 o
  -9   7  19        420.08        629.60       165.73 o
  -7   7  19        493.63        808.63       195.64 o
  -5   7  19       1267.94       1490.58       142.62 o
  -3   7  19       1771.23       1958.39       203.75 o
  -1   7  19       1248.49       1109.56       135.50 o
   1   7  19         20.19         52.64       172.82 o
   3   7  19        803.36        928.61       259.39 o
   5   7  19         80.48        231.39       221.57 o
  -8   8  19       2106.71       2321.99       186.26 o
  -6   8  19       2557.04       2539.47       161.90 o
  -4   8  19       1676.87       1557.99       134.46 o
  -2   8  19        963.09        771.17       129.02 o
   0   8  19       3041.26       2550.24       197.91 o
   2   8  19        513.31        478.26       166.18 o
   4   8  19          2.87        417.47       208.71 o
  -7   9  19       1268.00       1184.53       155.04 o
  -5   9  19       3368.57       3628.07       298.37 o
  -3   9  19        311.93        227.93       204.07 o
  -1   9  19          1.76       -123.71       123.71 o
   1   9  19         18.52         54.51       155.44 o
   3   9  19         13.46        123.52       217.29 o
  -4  10  19       6263.80       6314.10       455.98 o
  -2  10  19       1113.51       1241.01       350.85 o
   0  10  19       1358.36       1530.50       288.65 o
 -10   0  20        547.64        421.31       169.70 o
  -8   0  20       3551.08       3096.79       390.62 o
  -6   0  20       2498.48       2129.00       261.50 o
  -4   0  20        405.03        406.87       233.49 o
  -2   0  20       2844.45       3637.35       323.23 o
   0   0  20       1359.89       1548.42       208.19 o
   2   0  20      11064.91      11405.07       503.85 o
   4   0  20        956.78       1408.01       342.38 o
   6   0  20       4275.76       4142.45       358.45 o
 -11   1  20       1925.81       1660.02       225.59 o
  -9   1  20        113.93         -7.26       160.86 o
  -7   1  20        528.87        508.30       135.19 o
  -5   1  20       2903.89       2989.35       196.63 o
  -3   1  20        373.24        386.52       120.31 o
  -1   1  20         62.37         99.12       124.03 o
   1   1  20      14976.58      16088.46       419.54 o
   3   1  20        209.58        200.41       147.48 o
   5   1  20       5207.75       5058.38       408.57 o
   7   1  20         94.18       -397.99       397.99 o
 -10   2  20        830.31        714.99       189.08 o
  -8   2  20        976.81       1051.16       122.77 o
  -6   2  20       1509.15       1675.95       150.73 o
  -4   2  20       1883.94       1660.30       128.87 o
  -2   2  20       3447.05       3533.54       186.80 o
   0   2  20         52.17         64.22       116.31 o
   2   2  20       3832.10       3986.58       205.99 o
   4   2  20        527.83        735.00       179.15 o
   6   2  20        576.25        464.65       188.73 o
  -9   3  20         86.27        261.04       123.66 o
  -7   3  20         46.12         44.25       117.54 o
  -5   3  20        702.31        680.37       144.37 o
  -3   3  20         54.44        123.90       143.97 o
  -1   3  20        234.73        219.52       121.62 o
   1   3  20          9.08         -7.05       129.01 o
   3   3  20       1576.25       1992.58       175.66 o
   5   3  20        450.20         49.99       208.58 o
 -10   4  20       1347.26       1066.33       217.49 o
  -8   4  20        104.77         96.60       208.63 o
  -6   4  20       2844.14       2677.72       190.75 o
  -4   4  20       2122.71       2434.74       148.49 o
  -2   4  20       7166.70       7325.57       226.86 o
   0   4  20       2000.13       2092.20       133.27 o
   2   4  20       4561.47       4050.88       221.20 o
   4   4  20       3754.04       3408.73       669.97 o
   6   4  20       1604.71       1538.36       242.75 o
  -9   5  20        110.54        106.85       135.89 o
  -7   5  20         12.57        118.13       136.94 o
  -5   5  20        914.90        831.22       154.88 o
  -3   5  20       4337.61       4447.66       177.61 o
  -1   5  20        219.35        368.78       120.92 o
   1   5  20      10878.24      10750.62       287.66 o
   3   5  20       1916.45       1680.65       280.13 o
   5   5  20       1825.07       1763.91       199.32 o
  -8   6  20       2159.80       1935.83       156.69 o
  -6   6  20       1848.88       1739.92       148.78 o
  -4   6  20        335.50        135.50       120.60 o
  -2   6  20       7402.10       7446.70       229.31 o
   0   6  20        338.16        445.66       181.59 o
   2   6  20       3933.37       3842.56       233.80 o
   4   6  20        182.61       -223.54       223.54 o
  -7   7  20         66.78        216.47       139.59 o
  -5   7  20        544.67        549.51       147.45 o
  -3   7  20        899.95       1023.34       159.11 o
  -1   7  20       2121.47       2191.96       153.01 o
   1   7  20       2879.48       2930.03       564.14 o
   3   7  20        876.37        463.36       258.51 o
  -6   8  20        448.52        257.03       148.67 o
  -4   8  20        154.29        114.46       198.26 o
  -2   8  20       2941.82       2798.22       168.64 o
   0   8  20        541.42        207.26       220.95 o
   2   8  20        497.81        387.65       221.20 o
  -5   9  20       1462.77        821.02       204.08 o
  -3   9  20         47.78       -110.43       121.44 o
  -1   9  20        303.67       -139.72       348.38 o
   1   9  20        924.03       1187.27       401.32 o
  -9   1  21       1696.15       1568.02       261.37 o
  -7   1  21       1289.61       1184.34       151.84 o
  -5   1  21       3205.17       3209.32       161.56 o
  -3   1  21        872.39        999.92       137.39 o
  -1   1  21        812.80        873.66       171.63 o
   1   1  21         55.45       -108.74       156.60 o
   3   1  21          1.78       -182.37       182.37 o
   5   1  21        241.03        342.08       269.73 o
  -8   2  21        589.97        390.63       170.75 o
  -6   2  21      10691.95      10888.02       258.66 o
  -4   2  21         41.61         68.14       115.64 o
  -2   2  21       1881.00       1853.03       159.77 o
   0   2  21        762.02        706.28       138.07 o
   2   2  21        694.40        335.47       214.84 o
   4   2  21       2131.09       2052.43       191.42 o
  -9   3  21       4821.87       4317.98       218.53 o
  -7   3  21       3987.87       4065.72       255.50 o
  -5   3  21       6932.78       7716.51       231.68 o
  -3   3  21       2694.71       2792.42       168.52 o
  -1   3  21       6811.09       7018.98       264.85 o
   1   3  21       1394.81       1164.59       159.09 o
   3   3  21       7492.43       7295.89       467.59 o
   5   3  21        367.07        349.62       350.69 o
  -8   4  21          9.07        -75.84       128.30 o
  -6   4  21      11002.42      11384.72       379.33 o
  -4   4  21        132.13        240.89       135.02 o
  -2   4  21       5719.50       6384.96       205.31 o
   0   4  21       1372.82       1407.76       154.90 o
   2   4  21         12.42        537.80       367.20 o
   4   4  21       2834.16       2157.10       265.01 o
  -7   5  21        203.57        606.58       162.67 o
  -5   5  21        581.89        363.50       194.63 o
  -3   5  21        685.00        556.82       156.66 o
  -1   5  21        911.92        886.20       202.08 o
   1   5  21        398.54        717.27       317.15 o
   3   5  21       1113.15        702.53       199.45 o
  -6   6  21        424.14        307.33       175.78 o
  -4   6  21         15.22        -23.10       144.34 o
  -2   6  21        162.05        -93.00       215.97 o
   0   6  21        762.23        919.73       244.69 o
   2   6  21        377.07         79.92       260.02 o
  -5   7  21       2247.94       2539.58       183.31 o
  -3   7  21       1046.56        924.88       177.84 o
  -1   7  21        702.85        475.29       185.03 o
   1   7  21         43.31        377.72       403.12 o
  -4   8  21        586.01        725.27       212.48 o
  -2   8  21       1000.94        992.77       369.75 o
   0   8  21          6.07        -51.19       408.40 o
  -8   0  22        598.60        583.77       177.29 o
  -6   0  22        951.84        271.26       211.86 o
  -4   0  22       2328.77       2659.72       257.28 o
  -2   0  22        292.86        128.50       188.30 o
   0   0  22       1684.63       1803.94       240.80 o
   2   0  22       3954.98       4140.99       448.00 o
   4   0  22       2005.36       1768.69       299.46 o
  -7   1  22        217.08        -13.87       198.00 o
  -5   1  22        204.35        302.19       149.94 o
  -3   1  22         35.30        -60.46       132.55 o
  -1   1  22        769.99        921.75       136.98 o
   1   1  22        111.13       -161.06       206.06 o
   3   1  22       6106.66       6176.15       339.14 o
  -8   2  22        519.42        623.92       185.19 o
  -6   2  22         83.61        201.92       180.04 o
  -4   2  22        309.74        516.43       163.42 o
  -2   2  22        544.03        315.96       136.16 o
   0   2  22         26.64        -74.71       276.19 o
   2   2  22        129.23       -157.71       157.71 o
   4   2  22        883.27       1196.65       347.50 o
  -7   3  22         75.45        151.54       130.57 o
  -5   3  22          8.16       -155.89       155.89 o
  -3   3  22         42.42        195.97       157.76 o
  -1   3  22       1017.74        667.19       191.57 o
   1   3  22       1064.54       1219.43       173.57 o
   3   3  22         31.99       -129.58       184.65 o
  -6   4  22          2.01         89.21       133.42 o
  -4   4  22       2855.64       2225.56       259.98 o
  -2   4  22       4414.39       3878.57       250.92 o
   0   4  22         66.18         30.60       245.58 o
   2   4  22       3680.36       3537.07       304.98 o
  -7   5  22          3.71        -70.53       207.08 o
  -5   5  22         56.29        -18.90       139.05 o
  -3   5  22        361.99        565.18       141.38 o
  -1   5  22       1899.01       2382.26       193.88 o
   1   5  22       3345.62       3586.37       427.74 o
  -6   6  22       1264.80       1054.96       305.13 o
  -4   6  22       2512.79       2322.65       294.85 o
  -2   6  22         20.46       -183.71       183.71 o
   0   6  22       2994.08       3041.97       371.67 o
  -3   7  22          4.66       -180.20       180.20 o
  -1   7  22       1737.43       1729.90       385.42 o
  -7   1  23        752.13        539.53       208.27 o
  -5   1  23        892.70       1037.57       172.97 o
  -3   1  23         48.30        228.77       151.42 o
  -1   1  23       1792.49       1757.50       160.72 o
   1   1  23         24.97       -162.21       162.21 o
  -6   2  23        675.86        457.89       183.19 o
  -4   2  23       7282.24       7210.32       250.40 o
  -2   2  23         77.00        347.10       148.64 o
   0   2  23       2189.09       2369.45       184.74 o
   2   2  23        548.15        636.45       195.74 o
  -5   3  23       1972.31       1950.70       237.67 o
  -3   3  23       2216.08       2194.99       160.62 o
  -1   3  23         11.01         78.84       226.10 o
   1   3  23        887.45        936.50       193.54 o
  -4   4  23       4658.32       5090.38       321.23 o
  -2   4  23        495.72        709.01       226.53 o
   0   4  23       1648.53       1723.39       381.11 o
  -3   5  23        305.86         11.61       366.76 o
  -1   5  23       2555.49       2352.28       447.49 o
  -4   0  24       3886.83       4976.45       416.97 o
  -2   0  24       3339.97       2945.70       281.28 o
   0   0  24        780.54        464.69       272.32 o
  -3   1  24        180.76         94.32       169.25 o
  -1   1  24        303.13        203.54       184.02 o
  -4   2  24         10.94        -38.31       339.70 o
  -2   2  24        605.93        976.91       259.21 o
                                                
